# Supplementary material for: In vitro generation of functional murine heart organoids via FGF4 and extracellular matrix
Source: Nat Commun. 2020 Sep 3;11:4283. doi: 10.1038/s41467-020-18031-5 (PMC7471119; doi:10.1038/s41467-020-18031-5)
Supplement: Supplementary file 9 — Supplementary Data 1 [file 41467_2020_18031_MOESM9_ESM.xlsx]

## Sheet: Supplementary Data 1
Supplementary Data 1. List of genes differentially expressed genes between in vivo embryonic hearts (E9.5 and E11.5) and EBs
	Expression ratio_log (RPKM+1)
Gene name	EB	EB	EB	day9 HO	day9 HO	day9 HO	day13 HO	day13 HO	day13 HO	E9.5H	E9.5H	E11.5H	E11.5H	E11.5H
Ldb3	0.154	0	0.0272	0.722	3.37	3.7	4.27	4.1	3.87	4.31	4.19	4.21	4.22	4.34
Myom1	0.0972	0.449	0.0712	0.103	3.08	3.61	3.45	3.41	3.46	4.73	4.58	4.64	4.62	4.62
Pln	0.16	0.13	0.0955	0.356	3.95	4.62	4	3.46	3.79	4.06	4.59	4.99	4.87	5.25
Smyd1	0.193	0.12	0.0714	1.14	3.6	4.36	3.43	3.42	3.58	5.25	5.2	4.89	4.78	4.9
Casq1	0.568	0.169	0.163	0.83	3.28	3.85	3.21	2.75	3.26	5.11	4.88	4.82	4.67	4.75
Lmod2	0.0703	0	0.0413	0	2.3	2.67	2.81	2.6	2.75	3.58	3.56	4.02	3.85	3.85
Alpk2	0	0.0118	0	0	2.03	2.5	3.1	2.61	2.75	3.49	3.34	3.6	3.51	3.42
Mlip	0	0	0	0.624	2.62	2.99	3.29	3.61	3.38	3.14	3.37	3.3	3.2	3.3
Myoz2	0	0	0	0.652	3.05	3.43	2.78	3.14	3.06	2.17	2.49	4.21	3.74	3.82
Mylk3	0.0892	0.179	0	0.908	2.8	3.45	2.5	2.6	2.59	4.49	4.34	4.26	4.16	4.3
Trim55	0	0	0	0.292	2.63	3.66	2.35	2.61	2.4	4.15	3.98	4.25	4.16	4.22
Unc45b	0.114	0.114	0.191	0.294	2.36	2.77	2.57	2.71	2.6	4.64	4.47	3.95	4.03	4.12
Xirp1	0	0	0	0.271	2.62	3.05	2.94	2.68	2.73	4.33	4.19	3.96	3.9	3.84
Synpo2l	0.104	0.216	0.192	0.381	2.62	2.91	2.55	2.54	2.5	4.79	4.65	4.62	4.55	4.58
Hspb2	0	0.0975	0.18	1.31	3.08	3.72	3.21	2.99	2.91	4.36	4.28	4.01	4.01	4.05
Myl1	0	0	0.072	2.04	1.43	2.87	3.01	1.98	3.32	5.08	4.98	4.74	4.57	4.74
Smpx	0	0.206	0.0708	0.662	2.96	3.45	1.03	1.48	1.77	4.53	4.83	4.83	4.65	4.99
Hspb7	0	0.424	0.0581	1.83	4.49	4.91	4.81	4.7	4.74	5.45	5.49	5.89	5.64	5.63
Csrp3	0	0.0847	0	1.93	3.6	4.41	4.32	4.57	4.36	5.84	5.71	5.72	5.71	5.76
Actn2	0.29	0.318	0.105	0.797	4.04	4.61	4.48	4.18	4.35	5.73	5.65	5.78	5.7	5.64
Mybpc3	0.0985	0.0205	0.148	1.15	4.12	4.76	3.79	3.62	4.07	5.78	5.63	5.7	5.71	5.74
Ankrd1	0.281	0.293	0.533	1.84	3.62	3.55	4.72	4.3	5.24	5.95	5.82	5.78	5.63	5.66
Myh7	0.45	0.355	0.658	0.319	3.5	3.73	4.27	4.4	4.08	6.55	6.82	6.71	6.83	6.8
Tnni3	0.16	0.548	0.472	3.18	5.32	5.77	5.22	5.52	5.1	5.56	5.38	6.01	5.7	5.76
Cox6a2	0	0	0	2.63	3.89	4.66	4.98	5.26	4.97	4.71	4.45	5.05	4.98	5.05
Hbb-y	1.13	1.21	1.1	1.59	0.669	0	0	0.808	0	5.64	7.21	8.31	9.21	9.25
Hba-x	0.214	0.621	0.676	0	0.4	0	0	0.618	0	5.73	7.32	8.05	8.85	8.73
Hbb-bh1	0	0.353	0.518	2.9	3.17	1.03	0	1.73	0.373	5.28	6.99	6.88	7.64	7.69
Nppa	0.297	0.271	0.47	0.168	2.05	2.9	0.532	0.935	1.1	6.29	6.18	6.85	6.94	7.15
Klhl30	0.0463	0.082	0	0.643	2.17	2.73	2.42	2.16	2.1	3.61	3.31	3.13	3.17	3.13
Lrrc10	0	0	0	0	1.88	2.71	2.1	1.85	1.97	3.75	3.64	3.41	3.48	3.39
Hspb3	0	0	0	0.574	1.48	2.08	1.83	1.29	2.13	3.53	3.26	3.36	3.26	3.25
Ttn	0.0082	0.0364	0.00949	0.153	1.66	1.89	1.9	1.6	1.22	2.96	3.2	2.7	2.97	2.93
Npr3	0.0383	0.0459	0.0442	1.86	1.09	1.8	2.1	2.01	1.95	3.22	2.94	3.13	3.04	3.3
Fsd2	0	0.109	0	0.305	1.8	2.53	1.01	1.78	1.17	3.77	3.55	3.71	3.6	3.58
Gja5	0.0862	0.0267	0.0508	0.868	0.748	1.6	1.1	1.18	1.1	3.53	3.12	4.27	4.05	4.16
Obscn	0	0.0272	0.0291	0.178	1.21	1.69	2.23	2.23	1.8	2.26	2.09	2.09	2.26	2.26
Trdn	0	0	0	0.473	1.17	2.25	1.65	1.67	1.43	1.63	1.76	1.99	1.72	2.01
Akap6	0	0	0.00804	0	1.42	1.12	1.4	1.27	2.05	1.45	1.73	2.08	1.99	1.97
C130080G10Rik	0	0	0	0.67	1.7	1.78	0.727	0.794	1.53	2.9	2.56	2.44	2.38	2.55
Tbx18	0.0594	0	0.0176	0.256	0.563	1.04	1.16	0.325	0.163	2.31	2.34	2.89	2.65	3.03
Erbb4	0	0	0	0.709	0.605	0.328	0.89	0.675	0.679	1.94	1.59	1.87	1.84	1.77
Bmp10	0	0	0.061	0.378	0.64	0.19	0	0.178	0	3.72	3.36	3.61	3.57	3.54
Tie1	0.0363	0.0644	0.0211	0.0752	0.566	0	0.601	0.286	0.942	3.1	2.87	3.27	3.27	3.44
Nppb	0	0	0.192	0	0	0.533	0.317	0	1.34	4.71	4.61	4.51	4.49	4.48
Mixl1	4.41	3.49	4.3	0	0	0	0	0	0	0	0	0.0521	0	0.0399
Cer1	4.19	3.3	4.24	0	0	0	0	0	0	0	0	0	0	0
Vrtn	4.21	4.05	4.21	0	0	0	0	0	0.0737	0	0	0	0.0299	0
Pou5f1	4.72	4.03	4.77	0.274	0	0	0	0	0	0	0	0	0	0.0626
T	4.68	3.8	4.64	0	0	0	0	0	0	0	0	0.0581	0	0.0446
Eomes	5.04	4.41	5.1	0	0.147	0	0.621	0.0668	0.369	0	0	0.0943	0.0848	0.0726
Lhx1	4.64	3.92	4.71	0	0	0	0.192	0.171	1.07	0	0	0	0.0767	0
Cfc1	3.79	3.52	3.84	0	0	0.425	0.247	0	0.426	0.481	0.233	0.112	0	0.165
Evx1	3.96	3.5	3.96	0	0	0	0	0.684	0.455	0	0	0.293	0.174	0.0928
Sp5	4.04	3.26	4.08	0	0	0.233	0.678	1.08	1.21	0	0.329	0.21	0.146	0.0852
Trh	5.78	5.15	5.92	0	0	0.335	0	0.442	0.874	0	0	0.303	0.491	0.29
Ifitm1	5.25	4.82	5.17	2.25	1.89	2.93	2.19	2.9	3.39	0	0.281	0.459	0.777	0.636
Cyp26a1	4.59	4.04	4.8	0.293	0.603	1.15	1.28	2.7	2	0.166	0.377	0	0	0.19
Phlda2	5.74	5.75	5.58	2.27	3.49	3.73	1.09	2.12	1.56	1.28	1.82	0.605	0.638	0.565
Wnt3	3.25	2.82	3.25	0	0	0	0	1.24	0.724	0	0.0837	0.0386	0.352	0.215
Dll3	3.39	2.79	3.39	0	0	0	0.238	0.388	0.765	0	0	0	0.185	0.159
Zic3	2.89	2.17	3.08	0	0	0	0.308	0.567	1.09	0.0765	0	0	0	0
Vstm2b	3.31	3.32	3.19	0.419	0.7	0.449	0.693	0.722	1.75	0	0	0.463	0.204	0.176
Amer3	2.52	2.59	2.32	0	0	0	0.183	0.535	1.4	0.071	0.0606	0.0277	0	0
Fgf15	2.4	2.66	2.14	0	0	0	0.394	0.355	1.19	0	0	0.127	0.0589	0
Zscan10	3.2	2.88	3.22	0	0.195	0	0	0	0	0	0.0948	0	0.149	0
5730457N03Rik	2.99	2.57	2.96	0	0	0	0	0	0.0904	0	0	0	0.14	0.12
Nanog	3.43	2.77	3.56	0.127	0.333	0	0	0	0.116	0.252	0.217	0.0532	0.0933	0.348
Fgf3	3.36	3.68	3.1	0	0	0	0	0	0.527	0	0	0.0976	0.169	0.0752
Gm5712	2.86	2.13	2.83	0	0	0	0	0	0	0	0	0	0	0
Eras	2.21	1.9	2.5	0	0	0	0	0.214	0	0	0	0	0	0
Hoxb1	2.55	2.44	2.24	0	0	0	0.247	0	0.236	0.269	0.233	0.0573	0	0
Ccno	2.43	2.24	2.5	0	0.58	0.902	0	0.242	0.137	0.158	0	0.0632	0	0
Nodal	2.58	1.82	2.63	1.2	0.248	0.422	0	0.399	0	0.267	0.122	0.0568	0	0
Utf1	2.19	1.12	2.29	0	0	0	0	0	0.389	0	0	0	0	0
2610035F20Rik	2.05	1.2	1.97	0	0	0	0	0	0.392	0	0	0	0	0
Samd3	1.84	1.48	2.09	0	0	0	0	0	0.0748	0	0	0	0	0
Sec14l4	1.65	1.29	1.84	0.827	0.877	0.752	0	0.758	0.248	0	0	0	0	0.0312
Foxb1	1.3	0.473	0.96	0	0	0	0	0	0.0884	0	0	0	0	0
Fgf4	0.883	0.661	1.26	0	0	0	0	0	0	0	0	0	0	0
Wnt8a	1.52	0.928	1.5	0	0	0	0	0	0	0	0	0	0	0
Nkx1-2	1.13	1.27	0.926	0	0	0	0	0	0	0	0	0	0	0
Tph1	0.942	0.69	1.01	0.227	0	0.109	0.0594	0.706	0.686	0	0.0556	0	0	0
Sox21	1.02	0.778	1.26	0.277	0.698	2.17	1.15	0.883	0.898	0	0	0	0	0.0243
Esrp1	2.83	2.6	3.01	3.41	3.26	3.47	1.85	2.43	1.94	0	0.242	0.0304	0.105	0.132
Ap1m2	2.4	2.29	2.56	3.56	3.05	3.18	1.65	2.57	2.23	0	0.145	0	0.0612	0.102
Foxa2	3.5	2.87	3.65	3.08	2.69	2.77	1.17	2.29	1.62	0	0	0	0.0452	0.0758
F2rl1	3.08	2.73	3.22	2.94	3.07	2.38	1.13	2.39	2.03	0	0	0.0435	0.0765	0.266
Spink3	3.2	3.54	3.29	3.68	4.19	3.83	0	2.37	0.503	0.924	0	0	0	0
Cdx2	1.53	1.81	1.37	2.06	3.39	1.52	0	2.17	1.79	0	0	0	0	0
Rab25	1.94	1.93	1.97	3.31	3.05	3.48	2.44	2.66	2.6	0	0	0	0	0
Foxa1	1.76	1.61	1.83	3.31	3.28	3.26	2.35	2.4	2.45	0	0	0.0377	0.0338	0
Tmprss2	2.65	2.61	2.72	3.8	4.05	4.11	2.91	3.95	3.52	0.0966	0.358	0	0	0.0291
Cdh1	4.28	3.98	4.5	5.31	5.18	5.12	3.64	4.57	4.28	0.136	0.589	0.054	0.117	0.338
Cldn6	4.54	4.01	4.69	5.92	5.22	5.08	2.86	3.58	3.36	0	0.308	0	0	0
Tnnt2	0.588	1	0.547	2.79	5.37	5.91	5.57	5.33	5.54	6.51	6.25	6.86	6.67	6.7
Myl3	0.954	1.07	1.33	2.47	5.52	6.45	4.89	4.56	5.12	6.51	6.5	6.73	6.75	6.75
Myh6	0.249	0.292	0.303	1.7	5.54	5.84	6.15	6.06	5.8	6.92	6.5	6.42	6.5	6.43
Myl2	0.644	0.518	0.421	3.21	6.43	7.39	4.32	4.06	4.35	7.27	7.58	7.85	7.69	7.68
Actc1	2.8	2.86	2.76	3.56	6.91	7.35	6.74	6.87	7.09	9.07	8.94	8.8	8.68	8.67
