# Supplementary material for: In vitro generation of functional murine heart organoids via FGF4 and extracellular matrix
Source: Nat Commun. 2020 Sep 3;11:4283. doi: 10.1038/s41467-020-18031-5 (PMC7471119; doi:10.1038/s41467-020-18031-5)
Supplement: Supplementary file 13 — Source Data [file 41467_2020_18031_MOESM13_ESM.zip]

Archive with 25 entries (22 files):
- Source Data/
- Source Data/all_exp.txt
- __MACOSX/
- __MACOSX/Source Data/
- __MACOSX/Source Data/._all_exp.txt
- Source Data/figure_console_text.rtf
- __MACOSX/Source Data/._figure_console_text.rtf
- Source Data/artery_venous_RPKM.txt
- Source Data/GO_low30.txt
- Source Data/GOresult_up_p001FC5.txt
- __MACOSX/Source Data/._GOresult_up_p001FC5.txt
- Source Data/DESeq_res_EBHO.txt
- __MACOSX/Source Data/._DESeq_res_EBHO.txt
- Source Data/mat_logRPKM.txt
- __MACOSX/Source Data/._mat_logRPKM.txt
- Source Data/l_df.txt
- __MACOSX/Source Data/._l_df.txt
- Source Data/DESeq_result.txt
- __MACOSX/Source Data/._DESeq_result.txt
- Source Data/HO_RPKM_L.txt
- __MACOSX/Source Data/._HO_RPKM_L.txt
- Source Data/GO_top30.txt
- __MACOSX/Source Data/._GO_top30.txt
- Source Data/df_l.txt
- __MACOSX/Source Data/._df_l.txt
