# Supplementary material for: In vitro generation of functional murine heart organoids via FGF4 and extracellular matrix
Source: Nat Commun. 2020 Sep 3;11:4283. doi: 10.1038/s41467-020-18031-5 (PMC7471119; doi:10.1038/s41467-020-18031-5)
Supplement: Supplementary file 13 — Source Data [file 41467_2020_18031_MOESM13_ESM.zip › Source Data/all_exp.txt]

geneName	lee1.bed(raw counts)	lee1.bed(RPKM)	lee1.bed(all reads)	gene length (union of all possible exon's length)	geneName	lee2.bed(raw counts)	lee2.bed(RPKM)	lee2.bed(all reads)	gene length (union of all possible exon's length)	geneName	lee3.bed(raw counts)	lee3.bed(RPKM)	lee3.bed(all reads)	gene length (union of all possible exon's length)	geneName	lee6.bed(raw counts)	lee6.bed(RPKM)	lee6.bed(all reads)	gene length (union of all possible exon's length)	geneName	lee7.bed(raw counts)	lee7.bed(RPKM)	lee7.bed(all reads)	gene length (union of all possible exon's length)	geneName	lee8.bed(raw counts)	lee8.bed(RPKM)	lee8.bed(all reads)	gene length (union of all possible exon's length)	geneName	lee9.bed(raw counts)	lee9.bed(RPKM)	lee9.bed(all reads)	gene length (union of all possible exon's length)	geneName	lee10.bed(raw counts)	lee10.bed(RPKM)	lee10.bed(all reads)	gene length (union of all possible exon's length)	geneName	lee11.bed(raw counts)	lee11.bed(RPKM)	lee11.bed(all reads)	gene length (union of all possible exon's length)	geneName	lee12.bed(raw counts)	lee12.bed(RPKM)	lee12.bed(all reads)	gene length (union of all possible exon's length)
0610005C13Rik	0	0	8167271	1122	0610005C13Rik	0	0	9124413	1122	0610005C13Rik	1	0.0831142	10723386	1122	0610005C13Rik	0	0	6327356	1122	0610005C13Rik	1	0.127639	6982693	1122	0610005C13Rik	6	0.459906	11627584	1122	0610005C13Rik	3	0.221564	12067833	1122	0610005C13Rik	99	10.3568	8519528	1122	0610005C13Rik	5	2.19998	2025621	1122	0610005C13Rik	31	3.42104	8076275	1122
0610007P14Rik	153	15.8087	8167271	1185	0610007P14Rik	160	14.7978	9124413	1185	0610007P14Rik	259	20.3821	10723386	1185	0610007P14Rik	145	19.3387	6327356	1185	0610007P14Rik	217	26.2252	6982693	1185	0610007P14Rik	414	30.0464	11627584	1185	0610007P14Rik	354	24.7546	12067833	1185	0610007P14Rik	274	27.1404	8519528	1185	0610007P14Rik	41	17.0808	2025621	1185	0610007P14Rik	328	34.2724	8076275	1185
0610009B22Rik	88	13.5531	8167271	795	0610009B22Rik	77	10.615	9124413	795	0610009B22Rik	132	15.4837	10723386	795	0610009B22Rik	84	16.699	6327356	795	0610009B22Rik	115	20.7161	6982693	795	0610009B22Rik	148	16.0105	11627584	795	0610009B22Rik	172	17.928	12067833	795	0610009B22Rik	120	17.7173	8519528	795	0610009B22Rik	25	15.5244	2025621	795	0610009B22Rik	105	16.3535	8076275	795
0610009L18Rik	12	2.37363	8167271	619	0610009L18Rik	34	6.01982	9124413	619	0610009L18Rik	18	2.71175	10723386	619	0610009L18Rik	13	3.31918	6327356	619	0610009L18Rik	3	0.694077	6982693	619	0610009L18Rik	6	0.833626	11627584	619	0610009L18Rik	9	1.20482	12067833	619	0610009L18Rik	9	1.70662	8519528	619	0610009L18Rik	2	1.59508	2025621	619	0610009L18Rik	8	1.60025	8076275	619
0610009O20Rik	599	30.5081	8167271	2404	0610009O20Rik	677	30.8638	9124413	2404	0610009O20Rik	719	27.8909	10723386	2404	0610009O20Rik	497	32.6738	6327356	2404	0610009O20Rik	389	23.1735	6982693	2404	0610009O20Rik	566	20.2485	11627584	2404	0610009O20Rik	675	23.267	12067833	2404	0610009O20Rik	283	13.8177	8519528	2404	0610009O20Rik	46	9.44637	2025621	2404	0610009O20Rik	242	12.4644	8076275	2404
0610010B08Rik	0	0	8167271	4539	0610010B08Rik	1	0.0241454	9124413	4539	0610010B08Rik	0	0	10723386	4539	0610010B08Rik	0	0	6327356	4539	0610010B08Rik	0	0	6982693	4539	0610010B08Rik	0	0	11627584	4539	0610010B08Rik	0	0	12067833	4539	0610010B08Rik	0	0	8519528	4539	0610010B08Rik	0	0	2025621	4539	0610010B08Rik	2	0.054558	8076275	4539
0610010F05Rik	135	3.99261	8167271	4140	0610010F05Rik	110	2.91197	9124413	4140	0610010F05Rik	185	4.16715	10723386	4140	0610010F05Rik	80	3.05399	6327356	4140	0610010F05Rik	99	3.42462	6982693	4140	0610010F05Rik	165	3.42763	11627584	4140	0610010F05Rik	158	3.16248	12067833	4140	0610010F05Rik	81	2.29651	8519528	4140	0610010F05Rik	18	2.14642	2025621	4140	0610010F05Rik	114	3.40952	8076275	4140
0610010K14Rik	228	30.5765	8167271	913	0610010K14Rik	207	24.8482	9124413	913	0610010K14Rik	264	26.965	10723386	913	0610010K14Rik	175	30.2932	6327356	913	0610010K14Rik	251	39.3713	6982693	913	0610010K14Rik	316	29.7664	11627584	913	0610010K14Rik	462	41.9316	12067833	913	0610010K14Rik	114	14.6561	8519528	913	0610010K14Rik	34	18.3844	2025621	913	0610010K14Rik	88	11.9344	8076275	913
0610011F06Rik	55	8.30357	8167271	811	0610011F06Rik	73	9.865	9124413	811	0610011F06Rik	76	8.73898	10723386	811	0610011F06Rik	43	8.37964	6327356	811	0610011F06Rik	45	7.94637	6982693	811	0610011F06Rik	119	12.6193	11627584	811	0610011F06Rik	82	8.37845	12067833	811	0610011F06Rik	154	22.2887	8519528	811	0610011F06Rik	23	14.0007	2025621	811	0610011F06Rik	144	21.9852	8076275	811
0610012G03Rik	258	21.4748	8167271	1471	0610012G03Rik	358	26.6726	9124413	1471	0610012G03Rik	395	25.041	10723386	1471	0610012G03Rik	273	29.3311	6327356	1471	0610012G03Rik	178	17.3294	6982693	1471	0610012G03Rik	295	17.2472	11627584	1471	0610012G03Rik	319	17.97	12067833	1471	0610012G03Rik	240	19.1506	8519528	1471	0610012G03Rik	71	23.828	2025621	1471	0610012G03Rik	203	17.0873	8076275	1471
0610012H03Rik	1	0.0766207	8167271	1598	0610012H03Rik	3	0.20575	9124413	1598	0610012H03Rik	2	0.116714	10723386	1598	0610012H03Rik	4	0.395604	6327356	1598	0610012H03Rik	2	0.179238	6982693	1598	0610012H03Rik	7	0.376731	11627584	1598	0610012H03Rik	1	0.0518554	12067833	1598	0610012H03Rik	34	2.49739	8519528	1598	0610012H03Rik	0	0	2025621	1598	0610012H03Rik	8	0.619872	8076275	1598
0610030E20Rik	162	4.28038	8167271	4634	0610030E20Rik	205	4.84834	9124413	4634	0610030E20Rik	231	4.64862	10723386	4634	0610030E20Rik	120	4.09263	6327356	4634	0610030E20Rik	244	7.54069	6982693	4634	0610030E20Rik	422	7.8319	11627584	4634	0610030E20Rik	400	7.15278	12067833	4634	0610030E20Rik	268	6.78833	8519528	4634	0610030E20Rik	55	5.85934	2025621	4634	0610030E20Rik	231	6.17227	8076275	4634
0610031J06Rik	308	24.5358	8167271	1537	0610031J06Rik	301	21.4629	9124413	1537	0610031J06Rik	400	24.2691	10723386	1537	0610031J06Rik	246	25.2952	6327356	1537	0610031J06Rik	272	25.3438	6982693	1537	0610031J06Rik	556	31.1108	11627584	1537	0610031J06Rik	517	27.8732	12067833	1537	0610031J06Rik	591	45.1334	8519528	1537	0610031J06Rik	147	47.2156	2025621	1537	0610031J06Rik	540	43.502	8076275	1537
0610031O16Rik	0	0	8167271	824	0610031O16Rik	0	0	9124413	824	0610031O16Rik	0	0	10723386	824	0610031O16Rik	0	0	6327356	824	0610031O16Rik	0	0	6982693	824	0610031O16Rik	0	0	11627584	824	0610031O16Rik	0	0	12067833	824	0610031O16Rik	0	0	8519528	824	0610031O16Rik	0	0	2025621	824	0610031O16Rik	0	0	8076275	824
0610037L13Rik	79	6.23646	8167271	1551	0610037L13Rik	115	8.12608	9124413	1551	0610037L13Rik	134	8.05677	10723386	1551	0610037L13Rik	88	8.96703	6327356	1551	0610037L13Rik	77	7.10978	6982693	1551	0610037L13Rik	152	8.42835	11627584	1551	0610037L13Rik	154	8.22772	12067833	1551	0610037L13Rik	62	4.69207	8519528	1551	0610037L13Rik	14	4.45613	2025621	1551	0610037L13Rik	70	5.58824	8076275	1551
0610038B21Rik	1	0.0803939	8167271	1523	0610038B21Rik	1	0.0719607	9124413	1523	0610038B21Rik	4	0.244922	10723386	1523	0610038B21Rik	2	0.207543	6327356	1523	0610038B21Rik	0	0	6982693	1523	0610038B21Rik	4	0.225876	11627584	1523	0610038B21Rik	1	0.054409	12067833	1523	0610038B21Rik	1	0.0770699	8519528	1523	0610038B21Rik	0	0	2025621	1523	0610038B21Rik	0	0	8076275	1523
0610039K10Rik	0	0	8167271	951	0610039K10Rik	7	0.806701	9124413	951	0610039K10Rik	10	0.98059	10723386	951	0610039K10Rik	5	0.830935	6327356	951	0610039K10Rik	1	0.15059	6982693	951	0610039K10Rik	2	0.180867	11627584	951	0610039K10Rik	4	0.348538	12067833	951	0610039K10Rik	6	0.740551	8519528	951	0610039K10Rik	3	1.55734	2025621	951	0610039K10Rik	1	0.130199	8076275	951
0610040B10Rik	8	2.22618	8167271	440	0610040B10Rik	15	3.73623	9124413	440	0610040B10Rik	16	3.39106	10723386	440	0610040B10Rik	8	2.87353	6327356	440	0610040B10Rik	1	0.32548	6982693	440	0610040B10Rik	9	1.75914	11627584	440	0610040B10Rik	5	0.941647	12067833	440	0610040B10Rik	5	1.33383	8519528	440	0610040B10Rik	1	1.12199	2025621	440	0610040B10Rik	2	0.562816	8076275	440
0610040F04Rik	0	0	8167271	2393	0610040F04Rik	0	0	9124413	2393	0610040F04Rik	1	0.0389695	10723386	2393	0610040F04Rik	0	0	6327356	2393	0610040F04Rik	0	0	6982693	2393	0610040F04Rik	2	0.0718783	11627584	2393	0610040F04Rik	1	0.034628	12067833	2393	0610040F04Rik	0	0	8519528	2393	0610040F04Rik	0	0	2025621	2393	0610040F04Rik	0	0	8076275	2393
0610040J01Rik	5	0.327379	8167271	1870	0610040J01Rik	4	0.23443	9124413	1870	0610040J01Rik	3	0.149606	10723386	1870	0610040J01Rik	6	0.507093	6327356	1870	0610040J01Rik	8	0.612668	6982693	1870	0610040J01Rik	8	0.367925	11627584	1870	0610040J01Rik	12	0.531753	12067833	1870	0610040J01Rik	415	26.049	8519528	1870	0610040J01Rik	70	18.4798	2025621	1870	0610040J01Rik	286	18.9371	8076275	1870
0610043K17Rik	0	0	8167271	618	0610043K17Rik	0	0	9124413	618	0610043K17Rik	0	0	10723386	618	0610043K17Rik	0	0	6327356	618	0610043K17Rik	3	0.6952	6982693	618	0610043K17Rik	0	0	11627584	618	0610043K17Rik	2	0.268171	12067833	618	0610043K17Rik	0	0	8519528	618	0610043K17Rik	0	0	2025621	618	0610043K17Rik	0	0	8076275	618
1010001N08Rik	51	6.25069	8167271	999	1010001N08Rik	44	4.82706	9124413	999	1010001N08Rik	67	6.25428	10723386	999	1010001N08Rik	53	8.38471	6327356	999	1010001N08Rik	2	0.286709	6982693	999	1010001N08Rik	3	0.258265	11627584	999	1010001N08Rik	4	0.331791	12067833	999	1010001N08Rik	12	1.40994	8519528	999	1010001N08Rik	1	0.49417	2025621	999	1010001N08Rik	13	1.61126	8076275	999
1100001G20Rik	0	0	8167271	438	1100001G20Rik	13	3.25285	9124413	438	1100001G20Rik	0	0	10723386	438	1100001G20Rik	0	0	6327356	438	1100001G20Rik	1	0.326966	6982693	438	1100001G20Rik	0	0	11627584	438	1100001G20Rik	0	0	12067833	438	1100001G20Rik	1	0.267985	8519528	438	1100001G20Rik	0	0	2025621	438	1100001G20Rik	0	0	8076275	438
1110001A16Rik	82	6.63587	8167271	1513	1110001A16Rik	90	6.51927	9124413	1513	1110001A16Rik	66	4.06793	10723386	1513	1110001A16Rik	48	5.01395	6327356	1513	1110001A16Rik	59	5.58458	6982693	1513	1110001A16Rik	105	5.96844	11627584	1513	1110001A16Rik	89	4.87441	12067833	1513	1110001A16Rik	87	6.74939	8519528	1513	1110001A16Rik	8	2.61031	2025621	1513	1110001A16Rik	65	5.31941	8076275	1513
1110001J03Rik	118	32.7617	8167271	441	1110001J03Rik	167	41.5024	9124413	441	1110001J03Rik	169	35.7368	10723386	441	1110001J03Rik	106	37.9879	6327356	441	1110001J03Rik	30	9.74226	6982693	441	1110001J03Rik	89	17.3565	11627584	441	1110001J03Rik	94	17.6628	12067833	441	1110001J03Rik	31	8.25102	8519528	441	1110001J03Rik	6	6.71668	2025621	441	1110001J03Rik	29	8.14232	8076275	441
1110002L01Rik	22	0.816266	8167271	3300	1110002L01Rik	28	0.929906	9124413	3300	1110002L01Rik	53	1.49772	10723386	3300	1110002L01Rik	30	1.43676	6327356	3300	1110002L01Rik	27	1.17173	6982693	3300	1110002L01Rik	46	1.19882	11627584	3300	1110002L01Rik	66	1.6573	12067833	3300	1110002L01Rik	13	0.462396	8519528	3300	1110002L01Rik	6	0.897592	2025621	3300	1110002L01Rik	8	0.300168	8076275	3300
1110004E09Rik	107	11.2649	8167271	1163	1110004E09Rik	177	16.6797	9124413	1163	1110004E09Rik	149	11.9474	10723386	1163	1110004E09Rik	99	13.4534	6327356	1163	1110004E09Rik	162	19.9486	6982693	1163	1110004E09Rik	197	14.5679	11627584	1163	1110004E09Rik	273	19.4515	12067833	1163	1110004E09Rik	131	13.2214	8519528	1163	1110004E09Rik	28	11.8856	2025621	1163	1110004E09Rik	117	12.4565	8076275	1163
1110004F10Rik	423	36.9943	8167271	1400	1110004F10Rik	427	33.4268	9124413	1400	1110004F10Rik	545	36.3025	10723386	1400	1110004F10Rik	336	37.9305	6327356	1400	1110004F10Rik	546	55.8524	6982693	1400	1110004F10Rik	738	45.3355	11627584	1400	1110004F10Rik	871	51.5538	12067833	1400	1110004F10Rik	322	26.9968	8519528	1400	1110004F10Rik	65	22.9207	2025621	1400	1110004F10Rik	340	30.0704	8076275	1400
1110006O24Rik	11	1.7537	8167271	768	1110006O24Rik	14	1.99785	9124413	768	1110006O24Rik	12	1.4571	10723386	768	1110006O24Rik	9	1.85208	6327356	768	1110006O24Rik	6	1.11884	6982693	768	1110006O24Rik	13	1.45577	11627584	768	1110006O24Rik	10	1.07897	12067833	768	1110006O24Rik	4	0.611341	8519528	768	1110006O24Rik	0	0	2025621	768	1110006O24Rik	8	1.28979	8076275	768
1110007C09Rik	95	14.4674	8167271	804	1110007C09Rik	109	14.8582	9124413	804	1110007C09Rik	128	14.8464	10723386	804	1110007C09Rik	71	13.9566	6327356	804	1110007C09Rik	37	6.59057	6982693	804	1110007C09Rik	68	7.27383	11627584	804	1110007C09Rik	51	5.25636	12067833	804	1110007C09Rik	120	17.519	8519528	804	1110007C09Rik	34	20.8768	2025621	804	1110007C09Rik	121	18.6345	8076275	804
1110008F13Rik	227	26.4703	8167271	1050	1110008F13Rik	217	22.6499	9124413	1050	1110008F13Rik	275	24.4237	10723386	1050	1110008F13Rik	151	22.7282	6327356	1050	1110008F13Rik	195	26.5964	6982693	1050	1110008F13Rik	243	19.9034	11627584	1050	1110008F13Rik	321	25.333	12067833	1050	1110008F13Rik	230	25.7112	8519528	1050	1110008F13Rik	68	31.9714	2025621	1050	1110008F13Rik	209	24.646	8076275	1050
1110008L16Rik	99	3.88885	8167271	3117	1110008L16Rik	73	2.56674	9124413	3117	1110008L16Rik	106	3.1713	10723386	3117	1110008L16Rik	66	3.34645	6327356	3117	1110008L16Rik	126	5.7891	6982693	3117	1110008L16Rik	204	5.62865	11627584	3117	1110008L16Rik	210	5.58281	12067833	3117	1110008L16Rik	82	3.08789	8519528	3117	1110008L16Rik	27	4.27631	2025621	3117	1110008L16Rik	151	5.99831	8076275	3117
1110008P14Rik	118	21.9907	8167271	657	1110008P14Rik	108	18.0158	9124413	657	1110008P14Rik	118	16.7488	10723386	657	1110008P14Rik	77	18.5226	6327356	657	1110008P14Rik	23	5.01348	6982693	657	1110008P14Rik	76	9.94853	11627584	657	1110008P14Rik	61	7.6937	12067833	657	1110008P14Rik	292	52.1677	8519528	657	1110008P14Rik	34	25.5479	2025621	657	1110008P14Rik	149	28.0808	8076275	657
1110012L19Rik	75	8.68779	8167271	1057	1110012L19Rik	81	8.39857	9124413	1057	1110012L19Rik	110	9.70478	10723386	1057	1110012L19Rik	60	8.97127	6327356	1057	1110012L19Rik	126	17.0715	6982693	1057	1110012L19Rik	214	17.412	11627584	1057	1110012L19Rik	208	16.3064	12067833	1057	1110012L19Rik	63	6.996	8519528	1057	1110012L19Rik	20	9.34107	2025621	1057	1110012L19Rik	78	9.1371	8076275	1057
1110015O18Rik	8	0.638956	8167271	1533	1110015O18Rik	0	0	9124413	1533	1110015O18Rik	0	0	10723386	1533	1110015O18Rik	0	0	6327356	1533	1110015O18Rik	0	0	6982693	1533	1110015O18Rik	0	0	11627584	1533	1110015O18Rik	0	0	12067833	1533	1110015O18Rik	0	0	8519528	1533	1110015O18Rik	0	0	2025621	1533	1110015O18Rik	0	0	8076275	1533
1110017D15Rik	1	0.0949147	8167271	1290	1110017D15Rik	74	6.28691	9124413	1290	1110017D15Rik	19	1.37351	10723386	1290	1110017D15Rik	20	2.45029	6327356	1290	1110017D15Rik	19	2.10931	6982693	1290	1110017D15Rik	59	3.93344	11627584	1290	1110017D15Rik	32	2.05556	12067833	1290	1110017D15Rik	1	0.0909902	8519528	1290	1110017D15Rik	0	0	2025621	1290	1110017D15Rik	8	0.767873	8076275	1290
1110019D14Rik	25	2.04339	8167271	1498	1110019D14Rik	22	1.60956	9124413	1498	1110019D14Rik	16	0.996039	10723386	1498	1110019D14Rik	17	1.79356	6327356	1498	1110019D14Rik	7	0.669211	6982693	1498	1110019D14Rik	20	1.14823	11627584	1498	1110019D14Rik	19	1.05102	12067833	1498	1110019D14Rik	23	1.80219	8519528	1498	1110019D14Rik	4	1.31823	2025621	1498	1110019D14Rik	14	1.15719	8076275	1498
1110020A21Rik	6	0.602164	8167271	1220	1110020A21Rik	26	2.33565	9124413	1220	1110020A21Rik	19	1.45232	10723386	1220	1110020A21Rik	7	0.906809	6327356	1220	1110020A21Rik	3	0.352159	6982693	1220	1110020A21Rik	13	0.916419	11627584	1220	1110020A21Rik	0	0	12067833	1220	1110020A21Rik	4	0.384844	8519528	1220	1110020A21Rik	0	0	2025621	1220	1110020A21Rik	2	0.202983	8076275	1220
1110025L11Rik	0	0	8167271	593	1110025L11Rik	0	0	9124413	593	1110025L11Rik	0	0	10723386	593	1110025L11Rik	0	0	6327356	593	1110025L11Rik	0	0	6982693	593	1110025L11Rik	0	0	11627584	593	1110025L11Rik	0	0	12067833	593	1110025L11Rik	0	0	8519528	593	1110025L11Rik	0	0	2025621	593	1110025L11Rik	0	0	8076275	593
1110028F11Rik	0	0	8167271	2705	1110028F11Rik	0	0	9124413	2705	1110028F11Rik	0	0	10723386	2705	1110028F11Rik	1	0.0584266	6327356	2705	1110028F11Rik	0	0	6982693	2705	1110028F11Rik	2	0.0635877	11627584	2705	1110028F11Rik	0	0	12067833	2705	1110028F11Rik	1	0.0433928	8519528	2705	1110028F11Rik	2	0.36501	2025621	2705	1110028F11Rik	15	0.686614	8076275	2705
1110028F18Rik	0	0	8167271	1341	1110028F18Rik	0	0	9124413	1341	1110028F18Rik	0	0	10723386	1341	1110028F18Rik	0	0	6327356	1341	1110028F18Rik	0	0	6982693	1341	1110028F18Rik	0	0	11627584	1341	1110028F18Rik	0	0	12067833	1341	1110028F18Rik	0	0	8519528	1341	1110028F18Rik	0	0	2025621	1341	1110028F18Rik	0	0	8076275	1341
1110032A03Rik	68	4.67223	8167271	1782	1110032A03Rik	114	7.0112	9124413	1782	1110032A03Rik	109	5.7041	10723386	1782	1110032A03Rik	57	5.05528	6327356	1782	1110032A03Rik	44	3.53608	6982693	1782	1110032A03Rik	145	6.99795	11627584	1782	1110032A03Rik	106	4.92911	12067833	1782	1110032A03Rik	89	5.86228	8519528	1782	1110032A03Rik	10	2.77035	2025621	1782	1110032A03Rik	74	5.14177	8076275	1782
1110032F04Rik	116	5.50932	8167271	2578	1110032F04Rik	118	5.01642	9124413	2578	1110032F04Rik	152	5.4983	10723386	2578	1110032F04Rik	126	7.72441	6327356	2578	1110032F04Rik	18	0.999923	6982693	2578	1110032F04Rik	33	1.10088	11627584	2578	1110032F04Rik	27	0.867864	12067833	2578	1110032F04Rik	0	0	8519528	2578	1110032F04Rik	1	0.191496	2025621	2578	1110032F04Rik	0	0	8076275	2578
1110034G24Rik	35	2.91325	8167271	1471	1110034G24Rik	33	2.45865	9124413	1471	1110034G24Rik	59	3.74031	10723386	1471	1110034G24Rik	40	4.29759	6327356	1471	1110034G24Rik	33	3.21276	6982693	1471	1110034G24Rik	49	2.8648	11627584	1471	1110034G24Rik	54	3.04195	12067833	1471	1110034G24Rik	21	1.67568	8519528	1471	1110034G24Rik	13	4.36287	2025621	1471	1110034G24Rik	19	1.5993	8076275	1471
1110036E04Rik	0	0	8167271	777	1110036E04Rik	0	0	9124413	777	1110036E04Rik	0	0	10723386	777	1110036E04Rik	0	0	6327356	777	1110036E04Rik	0	0	6982693	777	1110036E04Rik	0	0	11627584	777	1110036E04Rik	0	0	12067833	777	1110036E04Rik	0	0	8519528	777	1110036E04Rik	0	0	2025621	777	1110036E04Rik	0	0	8076275	777
1110037F02Rik	576	9.91221	8167271	7115	1110037F02Rik	662	10.1971	9124413	7115	1110037F02Rik	877	11.4946	10723386	7115	1110037F02Rik	491	10.9065	6327356	7115	1110037F02Rik	516	10.3861	6982693	7115	1110037F02Rik	871	10.5282	11627584	7115	1110037F02Rik	963	11.2156	12067833	7115	1110037F02Rik	617	10.1788	8519528	7115	1110037F02Rik	131	9.08946	2025621	7115	1110037F02Rik	516	8.97974	8076275	7115
1110038B12Rik	57	11.849	8167271	589	1110038B12Rik	85	15.8161	9124413	589	1110038B12Rik	108	17.0992	10723386	589	1110038B12Rik	62	16.6362	6327356	589	1110038B12Rik	172	41.8206	6982693	589	1110038B12Rik	270	39.4238	11627584	589	1110038B12Rik	410	57.6819	12067833	589	1110038B12Rik	139	27.7003	8519528	589	1110038B12Rik	34	28.4974	2025621	589	1110038B12Rik	127	26.6979	8076275	589
1110038F14Rik	112	12.5695	8167271	1091	1110038F14Rik	111	11.1505	9124413	1091	1110038F14Rik	141	12.0521	10723386	1091	1110038F14Rik	91	13.1824	6327356	1091	1110038F14Rik	130	17.0646	6982693	1091	1110038F14Rik	195	15.3716	11627584	1091	1110038F14Rik	175	13.2918	12067833	1091	1110038F14Rik	43	4.62624	8519528	1091	1110038F14Rik	30	13.575	2025621	1091	1110038F14Rik	62	7.03649	8076275	1091
1110046J04Rik	2	0.315161	8167271	777	1110046J04Rik	2	0.282101	9124413	777	1110046J04Rik	0	0	10723386	777	1110046J04Rik	3	0.610208	6327356	777	1110046J04Rik	0	0	6982693	777	1110046J04Rik	2	0.22137	11627584	777	1110046J04Rik	4	0.426589	12067833	777	1110046J04Rik	0	0	8519528	777	1110046J04Rik	1	0.635361	2025621	777	1110046J04Rik	13	2.07163	8076275	777
1110051M20Rik	169	10.456	8167271	1979	1110051M20Rik	141	7.80851	9124413	1979	1110051M20Rik	150	7.06828	10723386	1979	1110051M20Rik	91	7.2673	6327356	1979	1110051M20Rik	89	6.44052	6982693	1979	1110051M20Rik	118	5.12798	11627584	1979	1110051M20Rik	180	7.53698	12067833	1979	1110051M20Rik	74	4.38905	8519528	1979	1110051M20Rik	15	3.74186	2025621	1979	1110051M20Rik	48	3.0032	8076275	1979
1110054M08Rik	22	3.15419	8167271	854	1110054M08Rik	26	3.33665	9124413	854	1110054M08Rik	23	2.51153	10723386	854	1110054M08Rik	21	3.88633	6327356	854	1110054M08Rik	7	1.17386	6982693	854	1110054M08Rik	20	2.01411	11627584	854	1110054M08Rik	15	1.45547	12067833	854	1110054M08Rik	24	3.29866	8519528	854	1110054M08Rik	10	5.78075	2025621	854	1110054M08Rik	25	3.62469	8076275	854
1110057K04Rik	369	14.6594	8167271	3082	1110057K04Rik	316	11.237	9124413	3082	1110057K04Rik	488	14.7657	10723386	3082	1110057K04Rik	250	12.8199	6327356	3082	1110057K04Rik	289	13.429	6982693	3082	1110057K04Rik	415	11.5805	11627584	3082	1110057K04Rik	443	11.9108	12067833	3082	1110057K04Rik	211	8.0359	8519528	3082	1110057K04Rik	39	6.24703	2025621	3082	1110057K04Rik	245	9.84288	8076275	3082
1110058L19Rik	66	12.1155	8167271	667	1110058L19Rik	75	12.3234	9124413	667	1110058L19Rik	97	13.5617	10723386	667	1110058L19Rik	67	15.8755	6327356	667	1110058L19Rik	50	10.7355	6982693	667	1110058L19Rik	112	14.4412	11627584	667	1110058L19Rik	105	13.0447	12067833	667	1110058L19Rik	74	13.0224	8519528	667	1110058L19Rik	16	11.8423	2025621	667	1110058L19Rik	53	9.83873	8076275	667
1110059E24Rik	155	13.29	8167271	1428	1110059E24Rik	163	12.5099	9124413	1428	1110059E24Rik	203	13.2567	10723386	1428	1110059E24Rik	135	14.9411	6327356	1428	1110059E24Rik	266	26.6766	6982693	1428	1110059E24Rik	387	23.3074	11627584	1428	1110059E24Rik	448	25.9968	12067833	1428	1110059E24Rik	133	10.9322	8519528	1428	1110059E24Rik	37	12.7913	2025621	1428	1110059E24Rik	143	12.3993	8076275	1428
1110059G10Rik	42	1.53004	8167271	3361	1110059G10Rik	50	1.63041	9124413	3361	1110059G10Rik	84	2.33066	10723386	3361	1110059G10Rik	47	2.21008	6327356	3361	1110059G10Rik	46	1.96005	6982693	3361	1110059G10Rik	68	1.74001	11627584	3361	1110059G10Rik	80	1.97239	12067833	3361	1110059G10Rik	42	1.46678	8519528	3361	1110059G10Rik	10	1.46884	2025621	3361	1110059G10Rik	78	2.87353	8076275	3361
1110059M19Rik	0	0	8167271	1109	1110059M19Rik	0	0	9124413	1109	1110059M19Rik	0	0	10723386	1109	1110059M19Rik	0	0	6327356	1109	1110059M19Rik	0	0	6982693	1109	1110059M19Rik	0	0	11627584	1109	1110059M19Rik	0	0	12067833	1109	1110059M19Rik	0	0	8519528	1109	1110059M19Rik	0	0	2025621	1109	1110059M19Rik	1	0.11165	8076275	1109
1110065P20Rik	48	7.71275	8167271	762	1110065P20Rik	43	6.18456	9124413	762	1110065P20Rik	74	9.05618	10723386	762	1110065P20Rik	50	10.3703	6327356	762	1110065P20Rik	30	5.63824	6982693	762	1110065P20Rik	52	5.86893	11627584	762	1110065P20Rik	83	9.02597	12067833	762	1110065P20Rik	59	9.08828	8519528	762	1110065P20Rik	13	8.42229	2025621	762	1110065P20Rik	66	10.7245	8076275	762
1190002F15Rik	43	8.67367	8167271	607	1190002F15Rik	46	8.30547	9124413	607	1190002F15Rik	60	9.21787	10723386	607	1190002F15Rik	29	7.5507	6327356	607	1190002F15Rik	8	1.88746	6982693	607	1190002F15Rik	15	2.12526	11627584	607	1190002F15Rik	14	1.91122	12067833	607	1190002F15Rik	2	0.386746	8519528	607	1190002F15Rik	1	0.813304	2025621	607	1190002F15Rik	6	1.22392	8076275	607
1190002N15Rik	898	27.8357	8167271	3950	1190002N15Rik	860	23.8614	9124413	3950	1190002N15Rik	1627	38.4113	10723386	3950	1190002N15Rik	712	28.4879	6327356	3950	1190002N15Rik	281	10.1879	6982693	3950	1190002N15Rik	298	6.48828	11627584	3950	1190002N15Rik	369	7.74105	12067833	3950	1190002N15Rik	832	24.7235	8519528	3950	1190002N15Rik	75	9.37359	2025621	3950	1190002N15Rik	766	24.0116	8076275	3950
1190003K10Rik	0	0	8167271	1097	1190003K10Rik	0	0	9124413	1097	1190003K10Rik	0	0	10723386	1097	1190003K10Rik	0	0	6327356	1097	1190003K10Rik	0	0	6982693	1097	1190003K10Rik	0	0	11627584	1097	1190003K10Rik	0	0	12067833	1097	1190003K10Rik	0	0	8519528	1097	1190003K10Rik	0	0	2025621	1097	1190003K10Rik	0	0	8076275	1097
1190005I06Rik	6	1.00087	8167271	734	1190005I06Rik	13	1.94108	9124413	734	1190005I06Rik	18	2.28689	10723386	734	1190005I06Rik	14	3.01446	6327356	734	1190005I06Rik	3	0.585332	6982693	734	1190005I06Rik	13	1.5232	11627584	734	1190005I06Rik	7	0.790265	12067833	734	1190005I06Rik	13	2.07889	8519528	734	1190005I06Rik	4	2.69033	2025621	734	1190005I06Rik	11	1.8556	8076275	734
1190007I07Rik	34	5.56545	8167271	748	1190007I07Rik	35	5.12816	9124413	748	1190007I07Rik	36	4.48817	10723386	748	1190007I07Rik	30	6.33866	6327356	748	1190007I07Rik	44	8.42419	6982693	748	1190007I07Rik	68	7.8184	11627584	748	1190007I07Rik	72	7.9763	12067833	748	1190007I07Rik	27	4.23688	8519528	748	1190007I07Rik	2	1.31999	2025621	748	1190007I07Rik	23	3.80728	8076275	748
1200014J11Rik	334	6.50779	8167271	6284	1200014J11Rik	356	6.20882	9124413	6284	1200014J11Rik	415	6.15857	10723386	6284	1200014J11Rik	237	5.9606	6327356	6284	1200014J11Rik	370	8.43223	6982693	6284	1200014J11Rik	541	7.40409	11627584	6284	1200014J11Rik	609	8.03067	12067833	6284	1200014J11Rik	224	4.18404	8519528	6284	1200014J11Rik	41	3.22099	2025621	6284	1200014J11Rik	194	3.82256	8076275	6284
1300002E11Rik	36	1.11337	8167271	3959	1300002E11Rik	32	0.885849	9124413	3959	1300002E11Rik	62	1.46041	10723386	3959	1300002E11Rik	27	1.07784	6327356	3959	1300002E11Rik	20	0.723472	6982693	3959	1300002E11Rik	39	0.847207	11627584	3959	1300002E11Rik	38	0.795369	12067833	3959	1300002E11Rik	55	1.63065	8519528	3959	1300002E11Rik	1	0.124697	2025621	3959	1300002E11Rik	53	1.6576	8076275	3959
1300002K09Rik	0	0	8167271	3606	1300002K09Rik	5	0.151964	9124413	3606	1300002K09Rik	3	0.0775825	10723386	3606	1300002K09Rik	0	0	6327356	3606	1300002K09Rik	0	0	6982693	3606	1300002K09Rik	2	0.0476996	11627584	3606	1300002K09Rik	9	0.206818	12067833	3606	1300002K09Rik	390	12.6947	8519528	3606	1300002K09Rik	16	2.19046	2025621	3606	1300002K09Rik	215	7.38247	8076275	3606
1300017J02Rik	31	1.66841	8167271	2275	1300017J02Rik	37	1.78244	9124413	2275	1300017J02Rik	75	3.07431	10723386	2275	1300017J02Rik	17	1.18099	6327356	2275	1300017J02Rik	0	0	6982693	2275	1300017J02Rik	2	0.0756065	11627584	2275	1300017J02Rik	16	0.582786	12067833	2275	1300017J02Rik	507	26.1584	8519528	2275	1300017J02Rik	32	6.94401	2025621	2275	1300017J02Rik	274	14.9128	8076275	2275
1500004A13Rik	26	0.877222	8167271	3629	1500004A13Rik	39	1.1778	9124413	3629	1500004A13Rik	30	0.770908	10723386	3629	1500004A13Rik	34	1.48071	6327356	3629	1500004A13Rik	17	0.670871	6982693	3629	1500004A13Rik	31	0.734658	11627584	3629	1500004A13Rik	47	1.0732	12067833	3629	1500004A13Rik	11	0.355787	8519528	3629	1500004A13Rik	5	0.680182	2025621	3629	1500004A13Rik	8	0.272956	8076275	3629
1500009C09Rik	4	0.257227	8167271	1904	1500009C09Rik	0	0	9124413	1904	1500009C09Rik	2	0.097956	10723386	1904	1500009C09Rik	0	0	6327356	1904	1500009C09Rik	0	0	6982693	1904	1500009C09Rik	0	0	11627584	1904	1500009C09Rik	0	0	12067833	1904	1500009C09Rik	26	1.60284	8519528	1904	1500009C09Rik	9	2.33355	2025621	1904	1500009C09Rik	18	1.17056	8076275	1904
1500009L16Rik	47	4.81966	8167271	1194	1500009L16Rik	50	4.58945	9124413	1194	1500009L16Rik	24	1.87445	10723386	1194	1500009L16Rik	25	3.30913	6327356	1194	1500009L16Rik	40	4.7977	6982693	1194	1500009L16Rik	96	6.91476	11627584	1194	1500009L16Rik	47	3.26185	12067833	1194	1500009L16Rik	36	3.53902	8519528	1194	1500009L16Rik	10	4.13464	2025621	1194	1500009L16Rik	34	3.52585	8076275	1194
1500011B03Rik	75	5.28062	8167271	1739	1500011B03Rik	67	4.22251	9124413	1739	1500011B03Rik	87	4.66539	10723386	1739	1500011B03Rik	48	4.36234	6327356	1739	1500011B03Rik	72	5.92939	6982693	1739	1500011B03Rik	111	5.48951	11627584	1739	1500011B03Rik	113	5.38455	12067833	1739	1500011B03Rik	46	3.10486	8519528	1739	1500011B03Rik	24	6.81324	2025621	1739	1500011B03Rik	29	2.06484	8076275	1739
1500011K16Rik	37	5.58604	8167271	811	1500011K16Rik	42	5.67575	9124413	811	1500011K16Rik	65	7.47413	10723386	811	1500011K16Rik	48	9.35402	6327356	811	1500011K16Rik	3	0.529758	6982693	811	1500011K16Rik	33	3.49948	11627584	811	1500011K16Rik	22	2.24788	12067833	811	1500011K16Rik	39	5.64454	8519528	811	1500011K16Rik	3	1.82617	2025621	811	1500011K16Rik	45	6.87038	8076275	811
1500012F01Rik	47	7.79766	8167271	738	1500012F01Rik	46	6.83119	9124413	738	1500012F01Rik	77	9.72977	10723386	738	1500012F01Rik	48	10.2793	6327356	738	1500012F01Rik	97	18.8232	6982693	738	1500012F01Rik	173	20.1605	11627584	738	1500012F01Rik	201	22.5689	12067833	738	1500012F01Rik	141	22.4258	8519528	738	1500012F01Rik	21	14.0477	2025621	738	1500012F01Rik	42	7.04664	8076275	738
1500012K07Rik	0	0	8167271	2626	1500012K07Rik	0	0	9124413	2626	1500012K07Rik	0	0	10723386	2626	1500012K07Rik	0	0	6327356	2626	1500012K07Rik	0	0	6982693	2626	1500012K07Rik	0	0	11627584	2626	1500012K07Rik	1	0.0315556	12067833	2626	1500012K07Rik	0	0	8519528	2626	1500012K07Rik	0	0	2025621	2626	1500012K07Rik	0	0	8076275	2626
1500015A07Rik	8	0.525493	8167271	1864	1500015A07Rik	7	0.411573	9124413	1864	1500015A07Rik	9	0.450261	10723386	1864	1500015A07Rik	6	0.508725	6327356	1864	1500015A07Rik	19	1.45977	6982693	1864	1500015A07Rik	23	1.06119	11627584	1864	1500015A07Rik	45	2.00049	12067833	1864	1500015A07Rik	5	0.314854	8519528	1864	1500015A07Rik	2	0.529695	2025621	1864	1500015A07Rik	5	0.332134	8076275	1864
1500015L24Rik	0	0	8167271	778	1500015L24Rik	0	0	9124413	778	1500015L24Rik	0	0	10723386	778	1500015L24Rik	0	0	6327356	778	1500015L24Rik	0	0	6982693	778	1500015L24Rik	0	0	11627584	778	1500015L24Rik	0	0	12067833	778	1500015L24Rik	0	0	8519528	778	1500015L24Rik	0	0	2025621	778	1500015L24Rik	0	0	8076275	778
1500015O10Rik	3	0.413648	8167271	888	1500015O10Rik	3	0.370257	9124413	888	1500015O10Rik	1	0.105016	10723386	888	1500015O10Rik	6	1.06786	6327356	888	1500015O10Rik	0	0	6982693	888	1500015O10Rik	7	0.677947	11627584	888	1500015O10Rik	0	0	12067833	888	1500015O10Rik	4	0.528727	8519528	888	1500015O10Rik	0	0	2025621	888	1500015O10Rik	0	0	8076275	888
1500017E21Rik	12	0.551946	8167271	2662	1500017E21Rik	5	0.205853	9124413	2662	1500017E21Rik	21	0.735664	10723386	2662	1500017E21Rik	11	0.653074	6327356	2662	1500017E21Rik	0	0	6982693	2662	1500017E21Rik	0	0	11627584	2662	1500017E21Rik	0	0	12067833	2662	1500017E21Rik	0	0	8519528	2662	1500017E21Rik	0	0	2025621	2662	1500017E21Rik	1	0.0465137	8076275	2662
1600002D24Rik	0	0	8167271	2215	1600002D24Rik	0	0	9124413	2215	1600002D24Rik	0	0	10723386	2215	1600002D24Rik	0	0	6327356	2215	1600002D24Rik	0	0	6982693	2215	1600002D24Rik	0	0	11627584	2215	1600002D24Rik	0	0	12067833	2215	1600002D24Rik	0	0	8519528	2215	1600002D24Rik	0	0	2025621	2215	1600002D24Rik	0	0	8076275	2215
1600002H07Rik	51	2.91388	8167271	2143	1600002H07Rik	70	3.5799	9124413	2143	1600002H07Rik	74	3.22016	10723386	2143	1600002H07Rik	56	4.12994	6327356	2143	1600002H07Rik	132	8.82122	6982693	2143	1600002H07Rik	195	7.8257	11627584	2143	1600002H07Rik	228	8.81624	12067833	2143	1600002H07Rik	49	2.68385	8519528	2143	1600002H07Rik	18	4.1466	2025621	2143	1600002H07Rik	45	2.60004	8076275	2143
1600002K03Rik	14	2.63312	8167271	651	1600002K03Rik	16	2.69361	9124413	651	1600002K03Rik	28	4.01093	10723386	651	1600002K03Rik	23	5.58373	6327356	651	1600002K03Rik	5	1.09993	6982693	651	1600002K03Rik	11	1.45319	11627584	651	1600002K03Rik	8	1.01831	12067833	651	1600002K03Rik	19	3.42576	8519528	651	1600002K03Rik	14	10.6167	2025621	651	1600002K03Rik	9	1.71179	8076275	651
1600010M07Rik	0	0	8167271	616	1600010M07Rik	0	0	9124413	616	1600010M07Rik	0	0	10723386	616	1600010M07Rik	0	0	6327356	616	1600010M07Rik	0	0	6982693	616	1600010M07Rik	0	0	11627584	616	1600010M07Rik	0	0	12067833	616	1600010M07Rik	1	0.190548	8519528	616	1600010M07Rik	0	0	2025621	616	1600010M07Rik	0	0	8076275	616
1600012H06Rik	205	9.10747	8167271	2756	1600012H06Rik	185	7.35678	9124413	2756	1600012H06Rik	302	10.2187	10723386	2756	1600012H06Rik	138	7.91366	6327356	2756	1600012H06Rik	114	5.92383	6982693	2756	1600012H06Rik	182	5.6794	11627584	2756	1600012H06Rik	239	7.18604	12067833	2756	1600012H06Rik	375	15.9712	8519528	2756	1600012H06Rik	89	15.9424	2025621	2756	1600012H06Rik	384	17.2521	8076275	2756
1600014C10Rik	108	3.8329	8167271	3450	1600014C10Rik	117	3.71674	9124413	3450	1600014C10Rik	123	3.32471	10723386	3450	1600014C10Rik	74	3.38993	6327356	3450	1600014C10Rik	45	1.86797	6982693	3450	1600014C10Rik	85	2.1189	11627584	3450	1600014C10Rik	59	1.41711	12067833	3450	1600014C10Rik	426	14.4936	8519528	3450	1600014C10Rik	32	4.57902	2025621	3450	1600014C10Rik	238	8.54175	8076275	3450
1600014C23Rik	1	0.236371	8167271	518	1600014C23Rik	1	0.211575	9124413	518	1600014C23Rik	2	0.360055	10723386	518	1600014C23Rik	0	0	6327356	518	1600014C23Rik	0	0	6982693	518	1600014C23Rik	1	0.166028	11627584	518	1600014C23Rik	1	0.159971	12067833	518	1600014C23Rik	4	0.906389	8519528	518	1600014C23Rik	0	0	2025621	518	1600014C23Rik	2	0.478067	8076275	518
1600014K23Rik	0	0	8167271	840	1600014K23Rik	8	1.04377	9124413	840	1600014K23Rik	0	0	10723386	840	1600014K23Rik	11	2.06962	6327356	840	1600014K23Rik	0	0	6982693	840	1600014K23Rik	0	0	11627584	840	1600014K23Rik	0	0	12067833	840	1600014K23Rik	0	0	8519528	840	1600014K23Rik	1	0.587709	2025621	840	1600014K23Rik	0	0	8076275	840
1600015I10Rik	0	0	8167271	2484	1600015I10Rik	0	0	9124413	2484	1600015I10Rik	1	0.0375419	10723386	2484	1600015I10Rik	3	0.190874	6327356	2484	1600015I10Rik	0	0	6982693	2484	1600015I10Rik	0	0	11627584	2484	1600015I10Rik	0	0	12067833	2484	1600015I10Rik	0	0	8519528	2484	1600015I10Rik	0	0	2025621	2484	1600015I10Rik	0	0	8076275	2484
1600016N20Rik	3	0.179443	8167271	2047	1600016N20Rik	52	2.78407	9124413	2047	1600016N20Rik	15	0.683347	10723386	2047	1600016N20Rik	2	0.154415	6327356	2047	1600016N20Rik	19	1.32927	6982693	2047	1600016N20Rik	53	2.22674	11627584	2047	1600016N20Rik	24	0.971548	12067833	2047	1600016N20Rik	23	1.31885	8519528	2047	1600016N20Rik	1	0.24117	2025621	2047	1600016N20Rik	14	0.846836	8076275	2047
1600019K03Rik	0	0	8167271	477	1600019K03Rik	0	0	9124413	477	1600019K03Rik	0	0	10723386	477	1600019K03Rik	0	0	6327356	477	1600019K03Rik	0	0	6982693	477	1600019K03Rik	0	0	11627584	477	1600019K03Rik	0	0	12067833	477	1600019K03Rik	0	0	8519528	477	1600019K03Rik	0	0	2025621	477	1600019K03Rik	0	0	8076275	477
1600020E01Rik	5	0.898972	8167271	681	1600020E01Rik	8	1.28747	9124413	681	1600020E01Rik	13	1.78018	10723386	681	1600020E01Rik	10	2.32076	6327356	681	1600020E01Rik	3	0.630886	6982693	681	1600020E01Rik	13	1.64175	11627584	681	1600020E01Rik	13	1.58186	12067833	681	1600020E01Rik	6	1.03416	8519528	681	1600020E01Rik	2	1.44986	2025621	681	1600020E01Rik	9	1.63638	8076275	681
1600023N17Rik	0	0	8167271	1008	1600023N17Rik	2	0.217453	9124413	1008	1600023N17Rik	2	0.185028	10723386	1008	1600023N17Rik	0	0	6327356	1008	1600023N17Rik	0	0	6982693	1008	1600023N17Rik	15	1.2798	11627584	1008	1600023N17Rik	2	0.164415	12067833	1008	1600023N17Rik	0	0	8519528	1008	1600023N17Rik	0	0	2025621	1008	1600023N17Rik	0	0	8076275	1008
1600025M17Rik	0	0	8167271	547	1600025M17Rik	1	0.200358	9124413	547	1600025M17Rik	0	0	10723386	547	1600025M17Rik	0	0	6327356	547	1600025M17Rik	0	0	6982693	547	1600025M17Rik	0	0	11627584	547	1600025M17Rik	0	0	12067833	547	1600025M17Rik	0	0	8519528	547	1600025M17Rik	0	0	2025621	547	1600025M17Rik	0	0	8076275	547
1600027J07Rik	0	0	8167271	489	1600027J07Rik	0	0	9124413	489	1600027J07Rik	0	0	10723386	489	1600027J07Rik	0	0	6327356	489	1600027J07Rik	0	0	6982693	489	1600027J07Rik	0	0	11627584	489	1600027J07Rik	0	0	12067833	489	1600027J07Rik	0	0	8519528	489	1600027J07Rik	0	0	2025621	489	1600027J07Rik	0	0	8076275	489
1600029I14Rik	0	0	8167271	864	1600029I14Rik	0	0	9124413	864	1600029I14Rik	0	0	10723386	864	1600029I14Rik	0	0	6327356	864	1600029I14Rik	0	0	6982693	864	1600029I14Rik	4	0.398159	11627584	864	1600029I14Rik	1	0.0959085	12067833	864	1600029I14Rik	0	0	8519528	864	1600029I14Rik	0	0	2025621	864	1600029I14Rik	2	0.286619	8076275	864
1600029O15Rik	3	0.203051	8167271	1809	1600029O15Rik	0	0	9124413	1809	1600029O15Rik	4	0.2062	10723386	1809	1600029O15Rik	0	0	6327356	1809	1600029O15Rik	2	0.158332	6982693	1809	1600029O15Rik	3	0.142624	11627584	1809	1600029O15Rik	4	0.183228	12067833	1809	1600029O15Rik	3	0.194656	8519528	1809	1600029O15Rik	1	0.2729	2025621	1809	1600029O15Rik	0	0	8076275	1809
1700001C02Rik	0	0	8167271	712	1700001C02Rik	44	6.77279	9124413	712	1700001C02Rik	22	2.88145	10723386	712	1700001C02Rik	8	1.77577	6327356	712	1700001C02Rik	0	0	6982693	712	1700001C02Rik	27	3.26133	11627584	712	1700001C02Rik	0	0	12067833	712	1700001C02Rik	0	0	8519528	712	1700001C02Rik	0	0	2025621	712	1700001C02Rik	2	0.347807	8076275	712
1700001C19Rik	6	0.407906	8167271	1801	1700001C19Rik	85	5.1725	9124413	1801	1700001C19Rik	19	0.983803	10723386	1801	1700001C19Rik	47	4.12441	6327356	1801	1700001C19Rik	4	0.31807	6982693	1801	1700001C19Rik	24	1.14606	11627584	1801	1700001C19Rik	3	0.138032	12067833	1801	1700001C19Rik	8	0.521388	8519528	1801	1700001C19Rik	0	0	2025621	1801	1700001C19Rik	1	0.0687504	8076275	1801
1700001D01Rik	0	0	8167271	565	1700001D01Rik	0	0	9124413	565	1700001D01Rik	0	0	10723386	565	1700001D01Rik	0	0	6327356	565	1700001D01Rik	0	0	6982693	565	1700001D01Rik	0	0	11627584	565	1700001D01Rik	0	0	12067833	565	1700001D01Rik	0	0	8519528	565	1700001D01Rik	0	0	2025621	565	1700001D01Rik	0	0	8076275	565
1700001F09Rik	0	0	8167271	883	1700001F09Rik	22	2.73059	9124413	883	1700001F09Rik	0	0	10723386	883	1700001F09Rik	0	0	6327356	883	1700001F09Rik	0	0	6982693	883	1700001F09Rik	2	0.194796	11627584	883	1700001F09Rik	0	0	12067833	883	1700001F09Rik	0	0	8519528	883	1700001F09Rik	0	0	2025621	883	1700001F09Rik	0	0	8076275	883
1700001G11Rik	3	0.477659	8167271	769	1700001G11Rik	5	0.712588	9124413	769	1700001G11Rik	3	0.3638	10723386	769	1700001G11Rik	0	0	6327356	769	1700001G11Rik	1	0.18623	6982693	769	1700001G11Rik	3	0.33551	11627584	769	1700001G11Rik	2	0.215513	12067833	769	1700001G11Rik	0	0	8519528	769	1700001G11Rik	0	0	2025621	769	1700001G11Rik	0	0	8076275	769
1700001G17Rik	3	0.413183	8167271	889	1700001G17Rik	6	0.739681	9124413	889	1700001G17Rik	2	0.209796	10723386	889	1700001G17Rik	1	0.177777	6327356	889	1700001G17Rik	1	0.161092	6982693	889	1700001G17Rik	5	0.483703	11627584	889	1700001G17Rik	3	0.279634	12067833	889	1700001G17Rik	1	0.132033	8519528	889	1700001G17Rik	0	0	2025621	889	1700001G17Rik	1	0.139279	8076275	889
1700001J03Rik	0	0	8167271	778	1700001J03Rik	59	8.31127	9124413	778	1700001J03Rik	11	1.3185	10723386	778	1700001J03Rik	0	0	6327356	778	1700001J03Rik	0	0	6982693	778	1700001J03Rik	0	0	11627584	778	1700001J03Rik	0	0	12067833	778	1700001J03Rik	0	0	8519528	778	1700001J03Rik	0	0	2025621	778	1700001J03Rik	0	0	8076275	778
1700001J11Rik	5	0.248055	8167271	2468	1700001J11Rik	321	14.2546	9124413	2468	1700001J11Rik	103	3.89189	10723386	2468	1700001J11Rik	35	2.2413	6327356	2468	1700001J11Rik	4	0.232109	6982693	2468	1700001J11Rik	47	1.63781	11627584	2468	1700001J11Rik	10	0.335757	12067833	2468	1700001J11Rik	7	0.332918	8519528	2468	1700001J11Rik	3	0.600092	2025621	2468	1700001J11Rik	7	0.35119	8076275	2468
1700001K19Rik	1	0.128344	8167271	954	1700001K19Rik	99	11.3732	9124413	954	1700001K19Rik	8	0.782005	10723386	954	1700001K19Rik	1	0.165664	6327356	954	1700001K19Rik	0	0	6982693	954	1700001K19Rik	4	0.360597	11627584	954	1700001K19Rik	2	0.173721	12067833	954	1700001K19Rik	0	0	8519528	954	1700001K19Rik	1	0.51748	2025621	954	1700001K19Rik	6	0.778739	8076275	954
1700001K23Rik	0	0	8167271	488	1700001K23Rik	3	0.673746	9124413	488	1700001K23Rik	1	0.191095	10723386	488	1700001K23Rik	2	0.647721	6327356	488	1700001K23Rik	0	0	6982693	488	1700001K23Rik	3	0.528703	11627584	488	1700001K23Rik	0	0	12067833	488	1700001K23Rik	0	0	8519528	488	1700001K23Rik	0	0	2025621	488	1700001K23Rik	0	0	8076275	488
1700001L05Rik	19	0.387533	8167271	6003	1700001L05Rik	254	4.63725	9124413	6003	1700001L05Rik	70	1.08742	10723386	6003	1700001L05Rik	52	1.36903	6327356	6003	1700001L05Rik	48	1.14512	6982693	6003	1700001L05Rik	121	1.73351	11627584	6003	1700001L05Rik	83	1.14573	12067833	6003	1700001L05Rik	113	2.2095	8519528	6003	1700001L05Rik	10	0.822382	2025621	6003	1700001L05Rik	97	2.00075	8076275	6003
1700001L19Rik	1	0.0677212	8167271	1808	1700001L19Rik	49	2.97025	9124413	1808	1700001L19Rik	13	0.670522	10723386	1808	1700001L19Rik	3	0.262241	6327356	1808	1700001L19Rik	0	0	6982693	1808	1700001L19Rik	4	0.190271	11627584	1808	1700001L19Rik	0	0	12067833	1808	1700001L19Rik	0	0	8519528	1808	1700001L19Rik	0	0	2025621	1808	1700001L19Rik	1	0.0684842	8076275	1808
1700001O22Rik	3	0.230874	8167271	1591	1700001O22Rik	96	6.61296	9124413	1591	1700001O22Rik	14	0.820589	10723386	1591	1700001O22Rik	45	4.47013	6327356	1591	1700001O22Rik	1	0.0900133	6982693	1591	1700001O22Rik	56	3.02711	11627584	1591	1700001O22Rik	7	0.364585	12067833	1591	1700001O22Rik	12	0.88531	8519528	1591	1700001O22Rik	1	0.310293	2025621	1591	1700001O22Rik	0	0	8076275	1591
1700001P01Rik	0	0	8167271	624	1700001P01Rik	6	1.05381	9124413	624	1700001P01Rik	0	0	10723386	624	1700001P01Rik	0	0	6327356	624	1700001P01Rik	0	0	6982693	624	1700001P01Rik	1	0.137824	11627584	624	1700001P01Rik	0	0	12067833	624	1700001P01Rik	0	0	8519528	624	1700001P01Rik	0	0	2025621	624	1700001P01Rik	0	0	8076275	624
1700003C15Rik	0	0	8167271	709	1700003C15Rik	2	0.309157	9124413	709	1700003C15Rik	0	0	10723386	709	1700003C15Rik	0	0	6327356	709	1700003C15Rik	0	0	6982693	709	1700003C15Rik	1	0.121301	11627584	709	1700003C15Rik	0	0	12067833	709	1700003C15Rik	0	0	8519528	709	1700003C15Rik	0	0	2025621	709	1700003C15Rik	0	0	8076275	709
1700003D09Rik	6	0.528898	8167271	1389	1700003D09Rik	4	0.315611	9124413	1389	1700003D09Rik	5	0.335688	10723386	1389	1700003D09Rik	0	0	6327356	1389	1700003D09Rik	0	0	6982693	1389	1700003D09Rik	1	0.0619168	11627584	1389	1700003D09Rik	0	0	12067833	1389	1700003D09Rik	0	0	8519528	1389	1700003D09Rik	2	0.710836	2025621	1389	1700003D09Rik	3	0.267429	8076275	1389
1700003E16Rik	16	0.955629	8167271	2050	1700003E16Rik	269	14.3811	9124413	2050	1700003E16Rik	98	4.458	10723386	2050	1700003E16Rik	79	6.09047	6327356	2050	1700003E16Rik	30	2.09577	6982693	2050	1700003E16Rik	110	4.61476	11627584	2050	1700003E16Rik	62	2.50616	12067833	2050	1700003E16Rik	22	1.25966	8519528	2050	1700003E16Rik	5	1.20409	2025621	2050	1700003E16Rik	19	1.14759	8076275	2050
1700003E24Rik	0	0	8167271	508	1700003E24Rik	0	0	9124413	508	1700003E24Rik	0	0	10723386	508	1700003E24Rik	0	0	6327356	508	1700003E24Rik	0	0	6982693	508	1700003E24Rik	0	0	11627584	508	1700003E24Rik	0	0	12067833	508	1700003E24Rik	0	0	8519528	508	1700003E24Rik	0	0	2025621	508	1700003E24Rik	0	0	8076275	508
1700003F12Rik	0	0	8167271	733	1700003F12Rik	57	8.52248	9124413	733	1700003F12Rik	6	0.763335	10723386	733	1700003F12Rik	10	2.15612	6327356	733	1700003F12Rik	14	2.73528	6982693	733	1700003F12Rik	50	5.86647	11627584	733	1700003F12Rik	22	2.48708	12067833	733	1700003F12Rik	5	0.800664	8519528	733	1700003F12Rik	0	0	2025621	733	1700003F12Rik	8	1.35137	8076275	733
1700003G13Rik	0	0	8167271	705	1700003G13Rik	0	0	9124413	705	1700003G13Rik	0	0	10723386	705	1700003G13Rik	0	0	6327356	705	1700003G13Rik	0	0	6982693	705	1700003G13Rik	0	0	11627584	705	1700003G13Rik	0	0	12067833	705	1700003G13Rik	0	0	8519528	705	1700003G13Rik	0	0	2025621	705	1700003G13Rik	0	0	8076275	705
1700003G18Rik	0	0	8167271	620	1700003G18Rik	2	0.353536	9124413	620	1700003G18Rik	0	0	10723386	620	1700003G18Rik	0	0	6327356	620	1700003G18Rik	0	0	6982693	620	1700003G18Rik	0	0	11627584	620	1700003G18Rik	0	0	12067833	620	1700003G18Rik	0	0	8519528	620	1700003G18Rik	0	0	2025621	620	1700003G18Rik	1	0.199709	8076275	620
1700003H04Rik	0	0	8167271	757	1700003H04Rik	23	3.32987	9124413	757	1700003H04Rik	0	0	10723386	757	1700003H04Rik	0	0	6327356	757	1700003H04Rik	0	0	6982693	757	1700003H04Rik	5	0.568047	11627584	757	1700003H04Rik	0	0	12067833	757	1700003H04Rik	0	0	8519528	757	1700003H04Rik	0	0	2025621	757	1700003H04Rik	0	0	8076275	757
1700003L19Rik	0	0	8167271	746	1700003L19Rik	2	0.293823	9124413	746	1700003L19Rik	0	0	10723386	746	1700003L19Rik	0	0	6327356	746	1700003L19Rik	0	0	6982693	746	1700003L19Rik	0	0	11627584	746	1700003L19Rik	0	0	12067833	746	1700003L19Rik	0	0	8519528	746	1700003L19Rik	0	0	2025621	746	1700003L19Rik	0	0	8076275	746
1700003M02Rik	0	0	8167271	1716	1700003M02Rik	280	17.8828	9124413	1716	1700003M02Rik	93	5.05398	10723386	1716	1700003M02Rik	20	1.842	6327356	1716	1700003M02Rik	28	2.33678	6982693	1716	1700003M02Rik	70	3.50826	11627584	1716	1700003M02Rik	57	2.75251	12067833	1716	1700003M02Rik	6	0.41041	8519528	1716	1700003M02Rik	2	0.57538	2025621	1716	1700003M02Rik	25	1.8039	8076275	1716
1700003M07Rik	15	0.793347	8167271	2315	1700003M07Rik	9	0.426076	9124413	2315	1700003M07Rik	20	0.805651	10723386	2315	1700003M07Rik	6	0.409617	6327356	2315	1700003M07Rik	5	0.309311	6982693	2315	1700003M07Rik	9	0.334351	11627584	2315	1700003M07Rik	19	0.680101	12067833	2315	1700003M07Rik	4	0.202812	8519528	2315	1700003M07Rik	1	0.213251	2025621	2315	1700003M07Rik	3	0.160457	8076275	2315
1700003P14Rik	1	0.123179	8167271	994	1700003P14Rik	25	2.75644	9124413	994	1700003P14Rik	6	0.562902	10723386	994	1700003P14Rik	0	0	6327356	994	1700003P14Rik	0	0	6982693	994	1700003P14Rik	21	1.81695	11627584	994	1700003P14Rik	0	0	12067833	994	1700003P14Rik	0	0	8519528	994	1700003P14Rik	1	0.496656	2025621	994	1700003P14Rik	0	0	8076275	994
1700006A11Rik	0	0	8167271	1983	1700006A11Rik	79	4.36616	9124413	1983	1700006A11Rik	18	0.846482	10723386	1983	1700006A11Rik	0	0	6327356	1983	1700006A11Rik	0	0	6982693	1983	1700006A11Rik	13	0.563808	11627584	1983	1700006A11Rik	0	0	12067833	1983	1700006A11Rik	0	0	8519528	1983	1700006A11Rik	0	0	2025621	1983	1700006A11Rik	0	0	8076275	1983
1700006E09Rik	0	0	8167271	698	1700006E09Rik	17	2.66925	9124413	698	1700006E09Rik	4	0.534408	10723386	698	1700006E09Rik	0	0	6327356	698	1700006E09Rik	0	0	6982693	698	1700006E09Rik	11	1.35534	11627584	698	1700006E09Rik	0	0	12067833	698	1700006E09Rik	0	0	8519528	698	1700006E09Rik	0	0	2025621	698	1700006E09Rik	0	0	8076275	698
1700006F04Rik	0	0	8167271	439	1700006F04Rik	7	1.74755	9124413	439	1700006F04Rik	0	0	10723386	439	1700006F04Rik	0	0	6327356	439	1700006F04Rik	0	0	6982693	439	1700006F04Rik	0	0	11627584	439	1700006F04Rik	0	0	12067833	439	1700006F04Rik	0	0	8519528	439	1700006F04Rik	0	0	2025621	439	1700006F04Rik	0	0	8076275	439
1700006H21Rik	0	0	8167271	622	1700006H21Rik	5	0.880998	9124413	622	1700006H21Rik	0	0	10723386	622	1700006H21Rik	0	0	6327356	622	1700006H21Rik	0	0	6982693	622	1700006H21Rik	0	0	11627584	622	1700006H21Rik	0	0	12067833	622	1700006H21Rik	0	0	8519528	622	1700006H21Rik	0	0	2025621	622	1700006H21Rik	0	0	8076275	622
1700007B14Rik	0	0	8167271	2161	1700007B14Rik	26	1.3186	9124413	2161	1700007B14Rik	14	0.604145	10723386	2161	1700007B14Rik	2	0.146269	6327356	2161	1700007B14Rik	2	0.132542	6982693	2161	1700007B14Rik	1	0.0397975	11627584	2161	1700007B14Rik	0	0	12067833	2161	1700007B14Rik	0	0	8519528	2161	1700007B14Rik	0	0	2025621	2161	1700007B14Rik	0	0	8076275	2161
1700007F19Rik	0	0	8167271	1642	1700007F19Rik	0	0	9124413	1642	1700007F19Rik	0	0	10723386	1642	1700007F19Rik	0	0	6327356	1642	1700007F19Rik	0	0	6982693	1642	1700007F19Rik	1	0.0523766	11627584	1642	1700007F19Rik	0	0	12067833	1642	1700007F19Rik	0	0	8519528	1642	1700007F19Rik	0	0	2025621	1642	1700007F19Rik	0	0	8076275	1642
1700007G11Rik	0	0	8167271	861	1700007G11Rik	5	0.636447	9124413	861	1700007G11Rik	1	0.108309	10723386	861	1700007G11Rik	10	1.83559	6327356	861	1700007G11Rik	10	1.66331	6982693	861	1700007G11Rik	13	1.29853	11627584	861	1700007G11Rik	15	1.44364	12067833	861	1700007G11Rik	0	0	8519528	861	1700007G11Rik	0	0	2025621	861	1700007G11Rik	2	0.287618	8076275	861
1700007J10Rik	1	0.110207	8167271	1111	1700007J10Rik	2	0.197293	9124413	1111	1700007J10Rik	2	0.167874	10723386	1111	1700007J10Rik	0	0	6327356	1111	1700007J10Rik	1	0.128903	6982693	1111	1700007J10Rik	1	0.0774099	11627584	1111	1700007J10Rik	3	0.223758	12067833	1111	1700007J10Rik	1	0.10565	8519528	1111	1700007J10Rik	0	0	2025621	1111	1700007J10Rik	0	0	8076275	1111
1700007K09Rik	0	0	8167271	676	1700007K09Rik	8	1.297	9124413	676	1700007K09Rik	0	0	10723386	676	1700007K09Rik	10	2.33793	6327356	676	1700007K09Rik	0	0	6982693	676	1700007K09Rik	2	0.254445	11627584	676	1700007K09Rik	0	0	12067833	676	1700007K09Rik	0	0	8519528	676	1700007K09Rik	0	0	2025621	676	1700007K09Rik	0	0	8076275	676
1700007K13Rik	7	1.06602	8167271	804	1700007K13Rik	3	0.408941	9124413	804	1700007K13Rik	19	2.20377	10723386	804	1700007K13Rik	6	1.17943	6327356	804	1700007K13Rik	18	3.20622	6982693	804	1700007K13Rik	57	6.09718	11627584	804	1700007K13Rik	44	4.5349	12067833	804	1700007K13Rik	5	0.729959	8519528	804	1700007K13Rik	1	0.614025	2025621	804	1700007K13Rik	16	2.46407	8076275	804
1700007L15Rik	7	1.14736	8167271	747	1700007L15Rik	6	0.88029	9124413	747	1700007L15Rik	22	2.74644	10723386	747	1700007L15Rik	8	1.69257	6327356	747	1700007L15Rik	16	3.06744	6982693	747	1700007L15Rik	34	3.91443	11627584	747	1700007L15Rik	8	0.887442	12067833	747	1700007L15Rik	3	0.471395	8519528	747	1700007L15Rik	1	0.660878	2025621	747	1700007L15Rik	10	1.65756	8076275	747
1700007P06Rik	1	0.148773	8167271	823	1700007P06Rik	3	0.3995	9124413	823	1700007P06Rik	1	0.11331	10723386	823	1700007P06Rik	0	0	6327356	823	1700007P06Rik	0	0	6982693	823	1700007P06Rik	6	0.626992	11627584	823	1700007P06Rik	0	0	12067833	823	1700007P06Rik	1	0.142621	8519528	823	1700007P06Rik	0	0	2025621	823	1700007P06Rik	0	0	8076275	823
1700008F21Rik	0	0	8167271	1637	1700008F21Rik	59	3.95001	9124413	1637	1700008F21Rik	24	1.3672	10723386	1637	1700008F21Rik	4	0.386179	6327356	1637	1700008F21Rik	0	0	6982693	1637	1700008F21Rik	1	0.0525366	11627584	1637	1700008F21Rik	0	0	12067833	1637	1700008F21Rik	0	0	8519528	1637	1700008F21Rik	0	0	2025621	1637	1700008F21Rik	3	0.226914	8076275	1637
1700008I05Rik	0	0	8167271	1776	1700008I05Rik	14	0.863933	9124413	1776	1700008I05Rik	1	0.052508	10723386	1776	1700008I05Rik	0	0	6327356	1776	1700008I05Rik	7	0.564459	6982693	1776	1700008I05Rik	13	0.629522	11627584	1776	1700008I05Rik	17	0.793189	12067833	1776	1700008I05Rik	1	0.0660909	8519528	1776	1700008I05Rik	0	0	2025621	1776	1700008I05Rik	7	0.488027	8076275	1776
1700008J07Rik	55	2.76899	8167271	2432	1700008J07Rik	117	5.27251	9124413	2432	1700008J07Rik	85	3.25929	10723386	2432	1700008J07Rik	48	3.11929	6327356	2432	1700008J07Rik	34	2.00213	6982693	2432	1700008J07Rik	66	2.33395	11627584	2432	1700008J07Rik	52	1.77178	12067833	2432	1700008J07Rik	29	1.39965	8519528	2432	1700008J07Rik	7	1.42094	2025621	2432	1700008J07Rik	27	1.37464	8076275	2432
1700008K24Rik	1	0.129292	8167271	947	1700008K24Rik	210	24.3033	9124413	947	1700008K24Rik	29	2.85572	10723386	947	1700008K24Rik	11	1.83578	6327356	947	1700008K24Rik	0	0	6982693	947	1700008K24Rik	42	3.81426	11627584	947	1700008K24Rik	0	0	12067833	947	1700008K24Rik	0	0	8519528	947	1700008K24Rik	2	1.04261	2025621	947	1700008K24Rik	0	0	8076275	947
1700008O03Rik	0	0	8167271	911	1700008O03Rik	7	0.842121	9124413	911	1700008O03Rik	2	0.204729	10723386	911	1700008O03Rik	3	0.520452	6327356	911	1700008O03Rik	0	0	6982693	911	1700008O03Rik	7	0.660831	11627584	911	1700008O03Rik	9	0.818644	12067833	911	1700008O03Rik	2	0.257689	8519528	911	1700008O03Rik	0	0	2025621	911	1700008O03Rik	1	0.135916	8076275	911
1700008P02Rik	0	0	8167271	788	1700008P02Rik	43	5.9805	9124413	788	1700008P02Rik	0	0	10723386	788	1700008P02Rik	10	2.00563	6327356	788	1700008P02Rik	0	0	6982693	788	1700008P02Rik	6	0.654841	11627584	788	1700008P02Rik	0	0	12067833	788	1700008P02Rik	0	0	8519528	788	1700008P02Rik	0	0	2025621	788	1700008P02Rik	0	0	8076275	788
1700009C05Rik	0	0	8167271	787	1700009C05Rik	23	3.20294	9124413	787	1700009C05Rik	0	0	10723386	787	1700009C05Rik	0	0	6327356	787	1700009C05Rik	0	0	6982693	787	1700009C05Rik	0	0	11627584	787	1700009C05Rik	0	0	12067833	787	1700009C05Rik	0	0	8519528	787	1700009C05Rik	0	0	2025621	787	1700009C05Rik	0	0	8076275	787
1700009J07Rik	1	0.133961	8167271	914	1700009J07Rik	58	6.95468	9124413	914	1700009J07Rik	9	0.918257	10723386	914	1700009J07Rik	4	0.691658	6327356	914	1700009J07Rik	0	0	6982693	914	1700009J07Rik	27	2.54055	11627584	914	1700009J07Rik	0	0	12067833	914	1700009J07Rik	1	0.128422	8519528	914	1700009J07Rik	1	0.540127	2025621	914	1700009J07Rik	0	0	8076275	914
1700009N14Rik	2	0.194041	8167271	1262	1700009N14Rik	238	20.6687	9124413	1262	1700009N14Rik	80	5.91151	10723386	1262	1700009N14Rik	65	8.14014	6327356	1262	1700009N14Rik	0	0	6982693	1262	1700009N14Rik	116	7.90513	11627584	1262	1700009N14Rik	0	0	12067833	1262	1700009N14Rik	2	0.186018	8519528	1262	1700009N14Rik	1	0.391185	2025621	1262	1700009N14Rik	0	0	8076275	1262
1700009P17Rik	15	1.77621	8167271	1034	1700009P17Rik	54	5.72359	9124413	1034	1700009P17Rik	47	4.23882	10723386	1034	1700009P17Rik	28	4.27972	6327356	1034	1700009P17Rik	75	10.3877	6982693	1034	1700009P17Rik	116	9.64824	11627584	1034	1700009P17Rik	152	12.1813	12067833	1034	1700009P17Rik	39	4.42719	8519528	1034	1700009P17Rik	3	1.43233	2025621	1034	1700009P17Rik	52	6.2269	8076275	1034
1700010B08Rik	0	0	8167271	896	1700010B08Rik	61	7.46134	9124413	896	1700010B08Rik	21	2.18564	10723386	896	1700010B08Rik	6	1.05833	6327356	896	1700010B08Rik	0	0	6982693	896	1700010B08Rik	1	0.0959848	11627584	896	1700010B08Rik	0	0	12067833	896	1700010B08Rik	0	0	8519528	896	1700010B08Rik	0	0	2025621	896	1700010B08Rik	0	0	8076275	896
1700010D01Rik	0	0	8167271	499	1700010D01Rik	16	3.5141	9124413	499	1700010D01Rik	8	1.49506	10723386	499	1700010D01Rik	3	0.950164	6327356	499	1700010D01Rik	0	0	6982693	499	1700010D01Rik	6	1.0341	11627584	499	1700010D01Rik	1	0.166062	12067833	499	1700010D01Rik	0	0	8519528	499	1700010D01Rik	0	0	2025621	499	1700010D01Rik	0	0	8076275	499
1700010I02Rik	0	0	8167271	436	1700010I02Rik	0	0	9124413	436	1700010I02Rik	0	0	10723386	436	1700010I02Rik	0	0	6327356	436	1700010I02Rik	0	0	6982693	436	1700010I02Rik	0	0	11627584	436	1700010I02Rik	0	0	12067833	436	1700010I02Rik	0	0	8519528	436	1700010I02Rik	0	0	2025621	436	1700010I02Rik	0	0	8076275	436
1700010I14Rik	4	0.260788	8167271	1878	1700010I14Rik	274	15.9901	9124413	1878	1700010I14Rik	89	4.41939	10723386	1878	1700010I14Rik	53	4.46024	6327356	1878	1700010I14Rik	5	0.381287	6982693	1878	1700010I14Rik	74	3.38881	11627584	1878	1700010I14Rik	28	1.23547	12067833	1878	1700010I14Rik	7	0.437509	8519528	1878	1700010I14Rik	0	0	2025621	1878	1700010I14Rik	4	0.263726	8076275	1878
1700010J16Rik	0	0	8167271	887	1700010J16Rik	1	0.123558	9124413	887	1700010J16Rik	2	0.210269	10723386	887	1700010J16Rik	0	0	6327356	887	1700010J16Rik	0	0	6982693	887	1700010J16Rik	0	0	11627584	887	1700010J16Rik	0	0	12067833	887	1700010J16Rik	0	0	8519528	887	1700010J16Rik	0	0	2025621	887	1700010J16Rik	0	0	8076275	887
1700010K23Rik	0	0	8167271	376	1700010K23Rik	23	6.70402	9124413	376	1700010K23Rik	5	1.24008	10723386	376	1700010K23Rik	0	0	6327356	376	1700010K23Rik	0	0	6982693	376	1700010K23Rik	0	0	11627584	376	1700010K23Rik	0	0	12067833	376	1700010K23Rik	0	0	8519528	376	1700010K23Rik	0	0	2025621	376	1700010K23Rik	0	0	8076275	376
1700011A15Rik	0	0	8167271	903	1700011A15Rik	21	2.54875	9124413	903	1700011A15Rik	3	0.309814	10723386	903	1700011A15Rik	1	0.175021	6327356	903	1700011A15Rik	1	0.158595	6982693	903	1700011A15Rik	12	1.14289	11627584	903	1700011A15Rik	0	0	12067833	903	1700011A15Rik	0	0	8519528	903	1700011A15Rik	0	0	2025621	903	1700011A15Rik	0	0	8076275	903
1700011B04Rik	0	0	8167271	648	1700011B04Rik	0	0	9124413	648	1700011B04Rik	0	0	10723386	648	1700011B04Rik	0	0	6327356	648	1700011B04Rik	0	0	6982693	648	1700011B04Rik	0	0	11627584	648	1700011B04Rik	0	0	12067833	648	1700011B04Rik	0	0	8519528	648	1700011B04Rik	0	0	2025621	648	1700011B04Rik	0	0	8076275	648
1700011E24Rik	0	0	8167271	847	1700011E24Rik	70	9.05753	9124413	847	1700011E24Rik	18	1.98179	10723386	847	1700011E24Rik	2	0.373185	6327356	847	1700011E24Rik	0	0	6982693	847	1700011E24Rik	3	0.304613	11627584	847	1700011E24Rik	0	0	12067833	847	1700011E24Rik	0	0	8519528	847	1700011E24Rik	0	0	2025621	847	1700011E24Rik	5	0.73093	8076275	847
1700011H14Rik	1	0.104919	8167271	1167	1700011H14Rik	35	3.28694	9124413	1167	1700011H14Rik	0	0	10723386	1167	1700011H14Rik	2	0.270855	6327356	1167	1700011H14Rik	5	0.613587	6982693	1167	1700011H14Rik	34	2.50564	11627584	1167	1700011H14Rik	2	0.142014	12067833	1167	1700011H14Rik	19	1.91103	8519528	1167	1700011H14Rik	8	3.38424	2025621	1167	1700011H14Rik	28	2.97082	8076275	1167
1700011I03Rik	0	0	8167271	967	1700011I03Rik	17	1.92672	9124413	967	1700011I03Rik	3	0.28931	10723386	967	1700011I03Rik	3	0.490312	6327356	967	1700011I03Rik	0	0	6982693	967	1700011I03Rik	15	1.33406	11627584	967	1700011I03Rik	0	0	12067833	967	1700011I03Rik	0	0	8519528	967	1700011I03Rik	0	0	2025621	967	1700011I03Rik	0	0	8076275	967
1700011L22Rik	0	0	8167271	978	1700011L22Rik	69	7.73224	9124413	978	1700011L22Rik	6	0.572111	10723386	978	1700011L22Rik	1	0.161599	6327356	978	1700011L22Rik	0	0	6982693	978	1700011L22Rik	16	1.40699	11627584	978	1700011L22Rik	0	0	12067833	978	1700011L22Rik	0	0	8519528	978	1700011L22Rik	2	1.00956	2025621	978	1700011L22Rik	1	0.126605	8076275	978
1700011M02Rik	0	0	8167271	420	1700011M02Rik	0	0	9124413	420	1700011M02Rik	9	1.9983	10723386	420	1700011M02Rik	0	0	6327356	420	1700011M02Rik	0	0	6982693	420	1700011M02Rik	0	0	11627584	420	1700011M02Rik	0	0	12067833	420	1700011M02Rik	0	0	8519528	420	1700011M02Rik	0	0	2025621	420	1700011M02Rik	0	0	8076275	420
1700012A03Rik	0	0	8167271	915	1700012A03Rik	46	5.50975	9124413	915	1700012A03Rik	2	0.203834	10723386	915	1700012A03Rik	15	2.59088	6327356	915	1700012A03Rik	0	0	6982693	915	1700012A03Rik	50	4.69958	11627584	915	1700012A03Rik	0	0	12067833	915	1700012A03Rik	0	0	8519528	915	1700012A03Rik	0	0	2025621	915	1700012A03Rik	0	0	8076275	915
1700012B07Rik	0	0	8167271	1470	1700012B07Rik	58	4.3242	9124413	1470	1700012B07Rik	23	1.45908	10723386	1470	1700012B07Rik	10	1.07513	6327356	1470	1700012B07Rik	0	0	6982693	1470	1700012B07Rik	16	0.93608	11627584	1470	1700012B07Rik	0	0	12067833	1470	1700012B07Rik	0	0	8519528	1470	1700012B07Rik	0	0	2025621	1470	1700012B07Rik	4	0.336924	8076275	1470
1700012B09Rik	0	0	8167271	685	1700012B09Rik	26	4.15985	9124413	685	1700012B09Rik	0	0	10723386	685	1700012B09Rik	11	2.53793	6327356	685	1700012B09Rik	0	0	6982693	685	1700012B09Rik	15	1.88326	11627584	685	1700012B09Rik	0	0	12067833	685	1700012B09Rik	0	0	8519528	685	1700012B09Rik	0	0	2025621	685	1700012B09Rik	1	0.180758	8076275	685
1700012D01Rik	0	0	8167271	695	1700012D01Rik	6	0.946153	9124413	695	1700012D01Rik	4	0.536714	10723386	695	1700012D01Rik	2	0.454803	6327356	695	1700012D01Rik	1	0.206059	6982693	695	1700012D01Rik	1	0.123744	11627584	695	1700012D01Rik	1	0.11923	12067833	695	1700012D01Rik	2	0.337777	8519528	695	1700012D01Rik	0	0	2025621	695	1700012D01Rik	2	0.356315	8076275	695
1700012D14Rik	4	0.778632	8167271	629	1700012D14Rik	0	0	9124413	629	1700012D14Rik	1	0.148258	10723386	629	1700012D14Rik	0	0	6327356	629	1700012D14Rik	0	0	6982693	629	1700012D14Rik	3	0.410186	11627584	629	1700012D14Rik	1	0.131741	12067833	629	1700012D14Rik	5	0.933048	8519528	629	1700012D14Rik	0	0	2025621	629	1700012D14Rik	2	0.393703	8076275	629
1700012I11Rik	0	0	8167271	1039	1700012I11Rik	0	0	9124413	1039	1700012I11Rik	0	0	10723386	1039	1700012I11Rik	0	0	6327356	1039	1700012I11Rik	0	0	6982693	1039	1700012I11Rik	0	0	11627584	1039	1700012I11Rik	0	0	12067833	1039	1700012I11Rik	0	0	8519528	1039	1700012I11Rik	0	0	2025621	1039	1700012I11Rik	0	0	8076275	1039
1700012L04Rik	0	0	8167271	525	1700012L04Rik	1	0.208754	9124413	525	1700012L04Rik	2	0.355254	10723386	525	1700012L04Rik	0	0	6327356	525	1700012L04Rik	0	0	6982693	525	1700012L04Rik	7	1.1467	11627584	525	1700012L04Rik	0	0	12067833	525	1700012L04Rik	0	0	8519528	525	1700012L04Rik	0	0	2025621	525	1700012L04Rik	0	0	8076275	525
1700012P22Rik	0	0	8167271	972	1700012P22Rik	37	4.17187	9124413	972	1700012P22Rik	8	0.767524	10723386	972	1700012P22Rik	0	0	6327356	972	1700012P22Rik	0	0	6982693	972	1700012P22Rik	0	0	11627584	972	1700012P22Rik	1	0.085252	12067833	972	1700012P22Rik	0	0	8519528	972	1700012P22Rik	0	0	2025621	972	1700012P22Rik	0	0	8076275	972
1700013D24Rik	0	0	8167271	534	1700013D24Rik	27	5.54138	9124413	534	1700013D24Rik	18	3.1434	10723386	534	1700013D24Rik	0	0	6327356	534	1700013D24Rik	0	0	6982693	534	1700013D24Rik	0	0	11627584	534	1700013D24Rik	0	0	12067833	534	1700013D24Rik	0	0	8519528	534	1700013D24Rik	0	0	2025621	534	1700013D24Rik	0	0	8076275	534
1700013F07Rik	0	0	8167271	592	1700013F07Rik	30	5.55386	9124413	592	1700013F07Rik	19	2.99295	10723386	592	1700013F07Rik	7	1.86876	6327356	592	1700013F07Rik	1	0.241911	6982693	592	1700013F07Rik	35	5.0846	11627584	592	1700013F07Rik	4	0.559898	12067833	592	1700013F07Rik	0	0	8519528	592	1700013F07Rik	0	0	2025621	592	1700013F07Rik	1	0.209154	8076275	592
1700013G24Rik	0	0	8167271	1036	1700013G24Rik	168	17.7723	9124413	1036	1700013G24Rik	70	6.30095	10723386	1036	1700013G24Rik	58	8.84802	6327356	1036	1700013G24Rik	0	0	6982693	1036	1700013G24Rik	87	7.22221	11627584	1036	1700013G24Rik	0	0	12067833	1036	1700013G24Rik	2	0.226597	8519528	1036	1700013G24Rik	0	0	2025621	1036	1700013G24Rik	0	0	8076275	1036
1700013H16Rik	0	0	8167271	1224	1700013H16Rik	6	0.537236	9124413	1224	1700013H16Rik	1	0.076188	10723386	1224	1700013H16Rik	0	0	6327356	1224	1700013H16Rik	10	1.17003	6982693	1224	1700013H16Rik	15	1.05395	11627584	1224	1700013H16Rik	30	2.031	12067833	1224	1700013H16Rik	0	0	8519528	1224	1700013H16Rik	0	0	2025621	1224	1700013H16Rik	0	0	8076275	1224
1700015E13Rik	0	0	8167271	713	1700015E13Rik	57	8.76154	9124413	713	1700015E13Rik	5	0.653956	10723386	713	1700015E13Rik	20	4.43321	6327356	713	1700015E13Rik	0	0	6982693	713	1700015E13Rik	20	2.41241	11627584	713	1700015E13Rik	0	0	12067833	713	1700015E13Rik	2	0.329249	8519528	713	1700015E13Rik	0	0	2025621	713	1700015E13Rik	0	0	8076275	713
1700015F17Rik	0	0	8167271	710	1700015F17Rik	24	3.70466	9124413	710	1700015F17Rik	3	0.394032	10723386	710	1700015F17Rik	3	0.667791	6327356	710	1700015F17Rik	0	0	6982693	710	1700015F17Rik	0	0	11627584	710	1700015F17Rik	0	0	12067833	710	1700015F17Rik	0	0	8519528	710	1700015F17Rik	0	0	2025621	710	1700015F17Rik	0	0	8076275	710
1700015G11Rik	0	0	8167271	388	1700015G11Rik	41	11.581	9124413	388	1700015G11Rik	31	7.45072	10723386	388	1700015G11Rik	17	6.9246	6327356	388	1700015G11Rik	0	0	6982693	388	1700015G11Rik	16	3.54649	11627584	388	1700015G11Rik	0	0	12067833	388	1700015G11Rik	0	0	8519528	388	1700015G11Rik	0	0	2025621	388	1700015G11Rik	0	0	8076275	388
1700016C15Rik	0	0	8167271	749	1700016C15Rik	10	1.46323	9124413	749	1700016C15Rik	0	0	10723386	749	1700016C15Rik	1	0.211007	6327356	749	1700016C15Rik	1	0.191203	6982693	749	1700016C15Rik	8	0.918584	11627584	749	1700016C15Rik	0	0	12067833	749	1700016C15Rik	2	0.313424	8519528	749	1700016C15Rik	0	0	2025621	749	1700016C15Rik	17	2.81032	8076275	749
1700016D06Rik	0	0	8167271	1263	1700016D06Rik	33	2.86356	9124413	1263	1700016D06Rik	21	1.55054	10723386	1263	1700016D06Rik	17	2.12727	6327356	1263	1700016D06Rik	0	0	6982693	1263	1700016D06Rik	1	0.0680937	11627584	1263	1700016D06Rik	0	0	12067833	1263	1700016D06Rik	0	0	8519528	1263	1700016D06Rik	0	0	2025621	1263	1700016D06Rik	0	0	8076275	1263
1700016G22Rik	0	0	8167271	593	1700016G22Rik	2	0.369633	9124413	593	1700016G22Rik	0	0	10723386	593	1700016G22Rik	0	0	6327356	593	1700016G22Rik	0	0	6982693	593	1700016G22Rik	0	0	11627584	593	1700016G22Rik	0	0	12067833	593	1700016G22Rik	0	0	8519528	593	1700016G22Rik	0	0	2025621	593	1700016G22Rik	0	0	8076275	593
1700016H13Rik	0	0	8167271	946	1700016H13Rik	57	6.60357	9124413	946	1700016H13Rik	3	0.295732	10723386	946	1700016H13Rik	25	4.17664	6327356	946	1700016H13Rik	0	0	6982693	946	1700016H13Rik	46	4.18193	11627584	946	1700016H13Rik	0	0	12067833	946	1700016H13Rik	0	0	8519528	946	1700016H13Rik	1	0.521856	2025621	946	1700016H13Rik	0	0	8076275	946
1700016K19Rik	1	0.132942	8167271	921	1700016K19Rik	35	4.16489	9124413	921	1700016K19Rik	48	4.86015	10723386	921	1700016K19Rik	4	0.686401	6327356	921	1700016K19Rik	7	1.08847	6982693	921	1700016K19Rik	54	5.04249	11627584	921	1700016K19Rik	14	1.25962	12067833	921	1700016K19Rik	5	0.637228	8519528	921	1700016K19Rik	3	1.60806	2025621	921	1700016K19Rik	29	3.89877	8076275	921
1700016L04Rik	0	0	8167271	910	1700016L04Rik	0	0	9124413	910	1700016L04Rik	0	0	10723386	910	1700016L04Rik	0	0	6327356	910	1700016L04Rik	0	0	6982693	910	1700016L04Rik	0	0	11627584	910	1700016L04Rik	2	0.182121	12067833	910	1700016L04Rik	0	0	8519528	910	1700016L04Rik	0	0	2025621	910	1700016L04Rik	0	0	8076275	910
1700016L21Rik	0	0	8167271	394	1700016L21Rik	0	0	9124413	394	1700016L21Rik	0	0	10723386	394	1700016L21Rik	0	0	6327356	394	1700016L21Rik	0	0	6982693	394	1700016L21Rik	0	0	11627584	394	1700016L21Rik	0	0	12067833	394	1700016L21Rik	0	0	8519528	394	1700016L21Rik	0	0	2025621	394	1700016L21Rik	0	0	8076275	394
1700016P04Rik	0	0	8167271	429	1700016P04Rik	27	6.89766	9124413	429	1700016P04Rik	0	0	10723386	429	1700016P04Rik	2	0.736801	6327356	429	1700016P04Rik	0	0	6982693	429	1700016P04Rik	8	1.60377	11627584	429	1700016P04Rik	0	0	12067833	429	1700016P04Rik	0	0	8519528	429	1700016P04Rik	0	0	2025621	429	1700016P04Rik	0	0	8076275	429
1700017B05Rik	365	9.05768	8167271	4934	1700017B05Rik	457	10.1511	9124413	4934	1700017B05Rik	551	10.4141	10723386	4934	1700017B05Rik	243	7.78368	6327356	4934	1700017B05Rik	490	14.2224	6982693	4934	1700017B05Rik	793	13.8224	11627584	4934	1700017B05Rik	795	13.3518	12067833	4934	1700017B05Rik	780	18.5558	8519528	4934	1700017B05Rik	229	22.9128	2025621	4934	1700017B05Rik	702	17.6168	8076275	4934
1700017D01Rik	0	0	8167271	1194	1700017D01Rik	76	6.97597	9124413	1194	1700017D01Rik	9	0.702921	10723386	1194	1700017D01Rik	1	0.132365	6327356	1194	1700017D01Rik	0	0	6982693	1194	1700017D01Rik	25	1.80072	11627584	1194	1700017D01Rik	0	0	12067833	1194	1700017D01Rik	0	0	8519528	1194	1700017D01Rik	0	0	2025621	1194	1700017D01Rik	0	0	8076275	1194
1700017G19Rik	0	0	8167271	2439	1700017G19Rik	16	0.718958	9124413	2439	1700017G19Rik	5	0.191173	10723386	2439	1700017G19Rik	6	0.388792	6327356	2439	1700017G19Rik	0	0	6982693	2439	1700017G19Rik	5	0.176307	11627584	2439	1700017G19Rik	0	0	12067833	2439	1700017G19Rik	0	0	8519528	2439	1700017G19Rik	0	0	2025621	2439	1700017G19Rik	0	0	8076275	2439
1700017J07Rik	0	0	8167271	472	1700017J07Rik	0	0	9124413	472	1700017J07Rik	0	0	10723386	472	1700017J07Rik	1	0.334839	6327356	472	1700017J07Rik	0	0	6982693	472	1700017J07Rik	0	0	11627584	472	1700017J07Rik	0	0	12067833	472	1700017J07Rik	0	0	8519528	472	1700017J07Rik	0	0	2025621	472	1700017J07Rik	0	0	8076275	472
1700017N19Rik	0	0	8167271	1690	1700017N19Rik	60	3.89099	9124413	1690	1700017N19Rik	18	0.993239	10723386	1690	1700017N19Rik	11	1.02869	6327356	1690	1700017N19Rik	0	0	6982693	1690	1700017N19Rik	7	0.356223	11627584	1690	1700017N19Rik	0	0	12067833	1690	1700017N19Rik	0	0	8519528	1690	1700017N19Rik	0	0	2025621	1690	1700017N19Rik	0	0	8076275	1690
1700018A04Rik	0	0	8167271	714	1700018A04Rik	5	0.76748	9124413	714	1700018A04Rik	0	0	10723386	714	1700018A04Rik	0	0	6327356	714	1700018A04Rik	0	0	6982693	714	1700018A04Rik	6	0.722709	11627584	714	1700018A04Rik	0	0	12067833	714	1700018A04Rik	4	0.657576	8519528	714	1700018A04Rik	0	0	2025621	714	1700018A04Rik	2	0.346833	8076275	714
1700018B08Rik	0	0	8167271	1080	1700018B08Rik	20	2.02956	9124413	1080	1700018B08Rik	0	0	10723386	1080	1700018B08Rik	1	0.146337	6327356	1080	1700018B08Rik	0	0	6982693	1080	1700018B08Rik	0	0	11627584	1080	1700018B08Rik	0	0	12067833	1080	1700018B08Rik	0	0	8519528	1080	1700018B08Rik	0	0	2025621	1080	1700018B08Rik	0	0	8076275	1080
1700018B24Rik	0	0	8167271	3370	1700018B24Rik	39	1.26832	9124413	3370	1700018B24Rik	12	0.332062	10723386	3370	1700018B24Rik	0	0	6327356	3370	1700018B24Rik	0	0	6982693	3370	1700018B24Rik	8	0.20416	11627584	3370	1700018B24Rik	0	0	12067833	3370	1700018B24Rik	0	0	8519528	3370	1700018B24Rik	0	0	2025621	3370	1700018B24Rik	0	0	8076275	3370
1700018C11Rik	2	0.364948	8167271	671	1700018C11Rik	31	5.06331	9124413	671	1700018C11Rik	3	0.416934	10723386	671	1700018C11Rik	14	3.29749	6327356	671	1700018C11Rik	0	0	6982693	671	1700018C11Rik	28	3.58877	11627584	671	1700018C11Rik	0	0	12067833	671	1700018C11Rik	0	0	8519528	671	1700018C11Rik	0	0	2025621	671	1700018C11Rik	0	0	8076275	671
1700018F24Rik	0	0	8167271	1119	1700018F24Rik	16	1.56706	9124413	1119	1700018F24Rik	5	0.416685	10723386	1119	1700018F24Rik	4	0.564947	6327356	1119	1700018F24Rik	0	0	6982693	1119	1700018F24Rik	3	0.230569	11627584	1119	1700018F24Rik	0	0	12067833	1119	1700018F24Rik	0	0	8519528	1119	1700018F24Rik	0	0	2025621	1119	1700018F24Rik	0	0	8076275	1119
1700018G05Rik	0	0	8167271	399	1700018G05Rik	0	0	9124413	399	1700018G05Rik	0	0	10723386	399	1700018G05Rik	0	0	6327356	399	1700018G05Rik	0	0	6982693	399	1700018G05Rik	2	0.43109	11627584	399	1700018G05Rik	0	0	12067833	399	1700018G05Rik	0	0	8519528	399	1700018G05Rik	1	1.23728	2025621	399	1700018G05Rik	0	0	8076275	399
1700018L02Rik	2	0.196375	8167271	1247	1700018L02Rik	86	7.55835	9124413	1247	1700018L02Rik	10	0.747828	10723386	1247	1700018L02Rik	2	0.253479	6327356	1247	1700018L02Rik	3	0.344534	6982693	1247	1700018L02Rik	5	0.344837	11627584	1247	1700018L02Rik	2	0.132903	12067833	1247	1700018L02Rik	3	0.282383	8519528	1247	1700018L02Rik	0	0	2025621	1247	1700018L02Rik	5	0.496469	8076275	1247
1700019A02Rik	0	0	8167271	627	1700019A02Rik	12	2.09753	9124413	627	1700019A02Rik	2	0.297461	10723386	627	1700019A02Rik	0	0	6327356	627	1700019A02Rik	0	0	6982693	627	1700019A02Rik	1	0.137165	11627584	627	1700019A02Rik	0	0	12067833	627	1700019A02Rik	0	0	8519528	627	1700019A02Rik	0	0	2025621	627	1700019A02Rik	0	0	8076275	627
1700019B03Rik	0	0	8167271	1613	1700019B03Rik	11	0.7474	9124413	1613	1700019B03Rik	4	0.231256	10723386	1613	1700019B03Rik	0	0	6327356	1613	1700019B03Rik	0	0	6982693	1613	1700019B03Rik	8	0.426546	11627584	1613	1700019B03Rik	2	0.102746	12067833	1613	1700019B03Rik	0	0	8519528	1613	1700019B03Rik	0	0	2025621	1613	1700019B03Rik	0	0	8076275	1613
1700019B21Rik	0	0	8167271	778	1700019B21Rik	2	0.281738	9124413	778	1700019B21Rik	2	0.239728	10723386	778	1700019B21Rik	1	0.203141	6327356	778	1700019B21Rik	0	0	6982693	778	1700019B21Rik	0	0	11627584	778	1700019B21Rik	0	0	12067833	778	1700019B21Rik	0	0	8519528	778	1700019B21Rik	0	0	2025621	778	1700019B21Rik	0	0	8076275	778
1700019D03Rik	1	0.14681	8167271	834	1700019D03Rik	70	9.19871	9124413	834	1700019D03Rik	23	2.57176	10723386	834	1700019D03Rik	20	3.79002	6327356	834	1700019D03Rik	26	4.46462	6982693	834	1700019D03Rik	86	8.86835	11627584	834	1700019D03Rik	45	4.47113	12067833	834	1700019D03Rik	8	1.12592	8519528	834	1700019D03Rik	1	0.591937	2025621	834	1700019D03Rik	2	0.296929	8076275	834
1700019E08Rik	0	0	8167271	635	1700019E08Rik	0	0	9124413	635	1700019E08Rik	0	0	10723386	635	1700019E08Rik	0	0	6327356	635	1700019E08Rik	0	0	6982693	635	1700019E08Rik	0	0	11627584	635	1700019E08Rik	0	0	12067833	635	1700019E08Rik	0	0	8519528	635	1700019E08Rik	0	0	2025621	635	1700019E08Rik	0	0	8076275	635
1700019G17Rik	15	0.56028	8167271	3278	1700019G17Rik	27	0.902713	9124413	3278	1700019G17Rik	22	0.625867	10723386	3278	1700019G17Rik	13	0.626776	6327356	3278	1700019G17Rik	2	0.0873772	6982693	3278	1700019G17Rik	6	0.157417	11627584	3278	1700019G17Rik	14	0.353908	12067833	3278	1700019G17Rik	17	0.60873	8519528	3278	1700019G17Rik	6	0.903616	2025621	3278	1700019G17Rik	24	0.906549	8076275	3278
1700019G24Rik	0	0	8167271	515	1700019G24Rik	17	3.61774	9124413	515	1700019G24Rik	1	0.181076	10723386	515	1700019G24Rik	7	2.14817	6327356	515	1700019G24Rik	0	0	6982693	515	1700019G24Rik	3	0.500985	11627584	515	1700019G24Rik	0	0	12067833	515	1700019G24Rik	0	0	8519528	515	1700019G24Rik	0	0	2025621	515	1700019G24Rik	0	0	8076275	515
1700019L03Rik	2	0.146197	8167271	1675	1700019L03Rik	26	1.70119	9124413	1675	1700019L03Rik	26	1.44753	10723386	1675	1700019L03Rik	10	0.943546	6327356	1675	1700019L03Rik	3	0.256498	6982693	1675	1700019L03Rik	14	0.718826	11627584	1675	1700019L03Rik	3	0.148415	12067833	1675	1700019L03Rik	6	0.420456	8519528	1675	1700019L03Rik	0	0	2025621	1675	1700019L03Rik	17	1.25668	8076275	1675
1700019M22Rik	0	0	8167271	602	1700019M22Rik	142	25.8516	9124413	602	1700019M22Rik	20	3.09814	10723386	602	1700019M22Rik	32	8.401	6327356	602	1700019M22Rik	0	0	6982693	602	1700019M22Rik	19	2.71436	11627584	602	1700019M22Rik	0	0	12067833	602	1700019M22Rik	0	0	8519528	602	1700019M22Rik	1	0.820059	2025621	602	1700019M22Rik	0	0	8076275	602
1700019N19Rik	0	0	8167271	923	1700019N19Rik	146	17.3359	9124413	923	1700019N19Rik	17	1.71757	10723386	923	1700019N19Rik	17	2.91088	6327356	923	1700019N19Rik	0	0	6982693	923	1700019N19Rik	32	2.98166	11627584	923	1700019N19Rik	1	0.0897778	12067833	923	1700019N19Rik	0	0	8519528	923	1700019N19Rik	0	0	2025621	923	1700019N19Rik	0	0	8076275	923
1700019O17Rik	0	0	8167271	1721	1700019O17Rik	70	4.45771	9124413	1721	1700019O17Rik	0	0	10723386	1721	1700019O17Rik	7	0.642828	6327356	1721	1700019O17Rik	0	0	6982693	1721	1700019O17Rik	13	0.64964	11627584	1721	1700019O17Rik	0	0	12067833	1721	1700019O17Rik	0	0	8519528	1721	1700019O17Rik	0	0	2025621	1721	1700019O17Rik	0	0	8076275	1721
1700020A23Rik	0	0	8167271	733	1700020A23Rik	4	0.598069	9124413	733	1700020A23Rik	6	0.763335	10723386	733	1700020A23Rik	0	0	6327356	733	1700020A23Rik	0	0	6982693	733	1700020A23Rik	2	0.234659	11627584	733	1700020A23Rik	0	0	12067833	733	1700020A23Rik	0	0	8519528	733	1700020A23Rik	0	0	2025621	733	1700020A23Rik	0	0	8076275	733
1700020D05Rik	0	0	8167271	1019	1700020D05Rik	197	21.1879	9124413	1019	1700020D05Rik	19	1.73879	10723386	1019	1700020D05Rik	5	0.775485	6327356	1019	1700020D05Rik	1	0.140541	6982693	1019	1700020D05Rik	35	2.95396	11627584	1019	1700020D05Rik	0	0	12067833	1019	1700020D05Rik	2	0.230378	8519528	1019	1700020D05Rik	0	0	2025621	1019	1700020D05Rik	0	0	8076275	1019
1700020G17Rik	0	0	8167271	610	1700020G17Rik	3	0.538997	9124413	610	1700020G17Rik	8	1.223	10723386	610	1700020G17Rik	0	0	6327356	610	1700020G17Rik	0	0	6982693	610	1700020G17Rik	0	0	11627584	610	1700020G17Rik	0	0	12067833	610	1700020G17Rik	3	0.577266	8519528	610	1700020G17Rik	0	0	2025621	610	1700020G17Rik	0	0	8076275	610
1700020I14Rik	375	29.6417	8167271	1549	1700020I14Rik	460	32.5463	9124413	1549	1700020I14Rik	671	40.3961	10723386	1549	1700020I14Rik	348	35.5063	6327356	1549	1700020I14Rik	344	31.8042	6982693	1549	1700020I14Rik	488	27.0944	11627584	1549	1700020I14Rik	592	31.6695	12067833	1549	1700020I14Rik	260	19.7018	8519528	1549	1700020I14Rik	77	24.5404	2025621	1549	1700020I14Rik	277	22.142	8076275	1549
1700020L24Rik	51	6.70724	8167271	931	1700020L24Rik	77	9.06434	9124413	931	1700020L24Rik	60	6.00993	10723386	931	1700020L24Rik	33	5.60199	6327356	931	1700020L24Rik	5	0.769126	6982693	931	1700020L24Rik	3	0.277129	11627584	931	1700020L24Rik	9	0.801057	12067833	931	1700020L24Rik	14	1.76507	8519528	931	1700020L24Rik	12	6.36317	2025621	931	1700020L24Rik	25	3.3249	8076275	931
1700020M21Rik	0	0	8167271	642	1700020M21Rik	0	0	9124413	642	1700020M21Rik	0	0	10723386	642	1700020M21Rik	0	0	6327356	642	1700020M21Rik	0	0	6982693	642	1700020M21Rik	0	0	11627584	642	1700020M21Rik	0	0	12067833	642	1700020M21Rik	0	0	8519528	642	1700020M21Rik	0	0	2025621	642	1700020M21Rik	0	0	8076275	642
1700020N01Rik	0	0	8167271	1061	1700020N01Rik	22	2.27249	9124413	1061	1700020N01Rik	2	0.175785	10723386	1061	1700020N01Rik	1	0.148957	6327356	1061	1700020N01Rik	0	0	6982693	1061	1700020N01Rik	6	0.486347	11627584	1061	1700020N01Rik	0	0	12067833	1061	1700020N01Rik	0	0	8519528	1061	1700020N01Rik	0	0	2025621	1061	1700020N01Rik	1	0.116701	8076275	1061
1700020N15Rik	0	0	8167271	546	1700020N15Rik	8	1.6058	9124413	546	1700020N15Rik	4	0.68318	10723386	546	1700020N15Rik	0	0	6327356	546	1700020N15Rik	3	0.786875	6982693	546	1700020N15Rik	7	1.10259	11627584	546	1700020N15Rik	6	0.910604	12067833	546	1700020N15Rik	0	0	8519528	546	1700020N15Rik	0	0	2025621	546	1700020N15Rik	0	0	8076275	546
1700020N18Rik	0	0	8167271	547	1700020N18Rik	1	0.200358	9124413	547	1700020N18Rik	2	0.340966	10723386	547	1700020N18Rik	0	0	6327356	547	1700020N18Rik	0	0	6982693	547	1700020N18Rik	0	0	11627584	547	1700020N18Rik	1	0.15149	12067833	547	1700020N18Rik	0	0	8519528	547	1700020N18Rik	0	0	2025621	547	1700020N18Rik	0	0	8076275	547
1700021F05Rik	216	29.451	8167271	898	1700021F05Rik	183	22.3342	9124413	898	1700021F05Rik	228	23.677	10723386	898	1700021F05Rik	128	22.5274	6327356	898	1700021F05Rik	75	11.9608	6982693	898	1700021F05Rik	119	11.3968	11627584	898	1700021F05Rik	140	12.9188	12067833	898	1700021F05Rik	94	12.2867	8519528	898	1700021F05Rik	21	11.5448	2025621	898	1700021F05Rik	93	12.8232	8076275	898
1700021F07Rik	0	0	8167271	641	1700021F07Rik	36	6.15516	9124413	641	1700021F07Rik	6	0.872894	10723386	641	1700021F07Rik	7	1.72591	6327356	641	1700021F07Rik	0	0	6982693	641	1700021F07Rik	17	2.28087	11627584	641	1700021F07Rik	0	0	12067833	641	1700021F07Rik	0	0	8519528	641	1700021F07Rik	0	0	2025621	641	1700021F07Rik	0	0	8076275	641
1700021K19Rik	418	9.57887	8167271	5343	1700021K19Rik	507	10.3996	9124413	5343	1700021K19Rik	536	9.35508	10723386	5343	1700021K19Rik	346	10.2345	6327356	5343	1700021K19Rik	72	1.92985	6982693	5343	1700021K19Rik	244	3.92749	11627584	5343	1700021K19Rik	176	2.72959	12067833	5343	1700021K19Rik	340	7.46927	8519528	5343	1700021K19Rik	87	8.03852	2025621	5343	1700021K19Rik	281	6.51193	8076275	5343
1700021N21Rik	1	0.135293	8167271	905	1700021N21Rik	8	0.968805	9124413	905	1700021N21Rik	0	0	10723386	905	1700021N21Rik	0	0	6327356	905	1700021N21Rik	0	0	6982693	905	1700021N21Rik	0	0	11627584	905	1700021N21Rik	2	0.183127	12067833	905	1700021N21Rik	0	0	8519528	905	1700021N21Rik	0	0	2025621	905	1700021N21Rik	0	0	8076275	905
1700022A21Rik	0	0	8167271	1448	1700022A21Rik	66	4.9954	9124413	1448	1700022A21Rik	33	2.12527	10723386	1448	1700022A21Rik	12	1.30976	6327356	1448	1700022A21Rik	0	0	6982693	1448	1700022A21Rik	17	1.0097	11627584	1448	1700022A21Rik	0	0	12067833	1448	1700022A21Rik	0	0	8519528	1448	1700022A21Rik	1	0.340936	2025621	1448	1700022A21Rik	0	0	8076275	1448
1700022A22Rik	0	0	8167271	855	1700022A22Rik	2	0.256365	9124413	855	1700022A22Rik	1	0.109069	10723386	855	1700022A22Rik	0	0	6327356	855	1700022A22Rik	0	0	6982693	855	1700022A22Rik	1	0.100588	11627584	855	1700022A22Rik	0	0	12067833	855	1700022A22Rik	0	0	8519528	855	1700022A22Rik	0	0	2025621	855	1700022A22Rik	0	0	8076275	855
1700022E09Rik	0	0	8167271	385	1700022E09Rik	0	0	9124413	385	1700022E09Rik	1	0.242219	10723386	385	1700022E09Rik	0	0	6327356	385	1700022E09Rik	0	0	6982693	385	1700022E09Rik	0	0	11627584	385	1700022E09Rik	0	0	12067833	385	1700022E09Rik	0	0	8519528	385	1700022E09Rik	0	0	2025621	385	1700022E09Rik	0	0	8076275	385
1700022H16Rik	0	0	8167271	476	1700022H16Rik	0	0	9124413	476	1700022H16Rik	0	0	10723386	476	1700022H16Rik	0	0	6327356	476	1700022H16Rik	0	0	6982693	476	1700022H16Rik	0	0	11627584	476	1700022H16Rik	0	0	12067833	476	1700022H16Rik	0	0	8519528	476	1700022H16Rik	0	0	2025621	476	1700022H16Rik	0	0	8076275	476
1700022I11Rik	0	0	8167271	3726	1700022I11Rik	12	0.352966	9124413	3726	1700022I11Rik	3	0.0750838	10723386	3726	1700022I11Rik	0	0	6327356	3726	1700022I11Rik	0	0	6982693	3726	1700022I11Rik	1	0.0230817	11627584	3726	1700022I11Rik	0	0	12067833	3726	1700022I11Rik	0	0	8519528	3726	1700022I11Rik	0	0	2025621	3726	1700022I11Rik	0	0	8076275	3726
1700022P22Rik	0	0	8167271	428	1700022P22Rik	8	2.04853	9124413	428	1700022P22Rik	4	0.871534	10723386	428	1700022P22Rik	0	0	6327356	428	1700022P22Rik	0	0	6982693	428	1700022P22Rik	15	3.0141	11627584	428	1700022P22Rik	0	0	12067833	428	1700022P22Rik	0	0	8519528	428	1700022P22Rik	0	0	2025621	428	1700022P22Rik	0	0	8076275	428
1700023C21Rik	0	0	8167271	389	1700023C21Rik	0	0	9124413	389	1700023C21Rik	0	0	10723386	389	1700023C21Rik	0	0	6327356	389	1700023C21Rik	0	0	6982693	389	1700023C21Rik	0	0	11627584	389	1700023C21Rik	0	0	12067833	389	1700023C21Rik	0	0	8519528	389	1700023C21Rik	0	0	2025621	389	1700023C21Rik	0	0	8076275	389
1700023E05Rik	0	0	8167271	1719	1700023E05Rik	37	2.35896	9124413	1719	1700023E05Rik	5	0.271245	10723386	1719	1700023E05Rik	10	0.919394	6327356	1719	1700023E05Rik	0	0	6982693	1719	1700023E05Rik	10	0.500305	11627584	1719	1700023E05Rik	0	0	12067833	1719	1700023E05Rik	4	0.273129	8519528	1719	1700023E05Rik	1	0.287188	2025621	1719	1700023E05Rik	1	0.0720299	8076275	1719
1700023F02Rik	0	0	8167271	345	1700023F02Rik	1	0.31767	9124413	345	1700023F02Rik	0	0	10723386	345	1700023F02Rik	0	0	6327356	345	1700023F02Rik	0	0	6982693	345	1700023F02Rik	0	0	11627584	345	1700023F02Rik	1	0.240188	12067833	345	1700023F02Rik	0	0	8519528	345	1700023F02Rik	0	0	2025621	345	1700023F02Rik	0	0	8076275	345
1700023F06Rik	1	0.102118	8167271	1199	1700023F06Rik	50	4.57031	9124413	1199	1700023F06Rik	5	0.388883	10723386	1199	1700023F06Rik	9	1.18632	6327356	1199	1700023F06Rik	3	0.358327	6982693	1199	1700023F06Rik	6	0.430371	11627584	1199	1700023F06Rik	9	0.622005	12067833	1199	1700023F06Rik	1	0.0978961	8519528	1199	1700023F06Rik	0	0	2025621	1199	1700023F06Rik	0	0	8076275	1199
1700023L04Rik	0	0	8167271	662	1700023L04Rik	37	6.12546	9124413	662	1700023L04Rik	6	0.845204	10723386	662	1700023L04Rik	4	0.954948	6327356	662	1700023L04Rik	2	0.432662	6982693	662	1700023L04Rik	23	2.988	11627584	662	1700023L04Rik	6	0.751042	12067833	662	1700023L04Rik	7	1.24115	8519528	662	1700023L04Rik	0	0	2025621	662	1700023L04Rik	0	0	8076275	662
1700024B18Rik	0	0	8167271	423	1700024B18Rik	0	0	9124413	423	1700024B18Rik	0	0	10723386	423	1700024B18Rik	0	0	6327356	423	1700024B18Rik	0	0	6982693	423	1700024B18Rik	0	0	11627584	423	1700024B18Rik	0	0	12067833	423	1700024B18Rik	0	0	8519528	423	1700024B18Rik	0	0	2025621	423	1700024B18Rik	0	0	8076275	423
1700024F13Rik	7	1.28114	8167271	669	1700024F13Rik	6	0.982925	9124413	669	1700024F13Rik	4	0.557573	10723386	669	1700024F13Rik	3	0.708717	6327356	669	1700024F13Rik	1	0.214068	6982693	669	1700024F13Rik	3	0.385661	11627584	669	1700024F13Rik	2	0.247728	12067833	669	1700024F13Rik	0	0	8519528	669	1700024F13Rik	0	0	2025621	669	1700024F13Rik	0	0	8076275	669
1700024G13Rik	0	0	8167271	398	1700024G13Rik	9	2.4783	9124413	398	1700024G13Rik	0	0	10723386	398	1700024G13Rik	0	0	6327356	398	1700024G13Rik	1	0.359827	6982693	398	1700024G13Rik	2	0.432173	11627584	398	1700024G13Rik	0	0	12067833	398	1700024G13Rik	0	0	8519528	398	1700024G13Rik	0	0	2025621	398	1700024G13Rik	0	0	8076275	398
1700024P04Rik	0	0	8167271	476	1700024P04Rik	56	12.8937	9124413	476	1700024P04Rik	22	4.31006	10723386	476	1700024P04Rik	7	2.32417	6327356	476	1700024P04Rik	0	0	6982693	476	1700024P04Rik	8	1.44542	11627584	476	1700024P04Rik	0	0	12067833	476	1700024P04Rik	0	0	8519528	476	1700024P04Rik	0	0	2025621	476	1700024P04Rik	0	0	8076275	476
1700024P16Rik	0	0	8167271	3258	1700024P16Rik	0	0	9124413	3258	1700024P16Rik	0	0	10723386	3258	1700024P16Rik	0	0	6327356	3258	1700024P16Rik	1	0.0439568	6982693	3258	1700024P16Rik	19	0.501549	11627584	3258	1700024P16Rik	0	0	12067833	3258	1700024P16Rik	41	1.47712	8519528	3258	1700024P16Rik	1	0.151527	2025621	3258	1700024P16Rik	17	0.646081	8076275	3258
1700025B11Rik	0	0	8167271	552	1700025B11Rik	1	0.198544	9124413	552	1700025B11Rik	0	0	10723386	552	1700025B11Rik	3	0.858934	6327356	552	1700025B11Rik	0	0	6982693	552	1700025B11Rik	0	0	11627584	552	1700025B11Rik	0	0	12067833	552	1700025B11Rik	0	0	8519528	552	1700025B11Rik	0	0	2025621	552	1700025B11Rik	0	0	8076275	552
1700025C18Rik	0	0	8167271	702	1700025C18Rik	0	0	9124413	702	1700025C18Rik	0	0	10723386	702	1700025C18Rik	1	0.225134	6327356	702	1700025C18Rik	0	0	6982693	702	1700025C18Rik	0	0	11627584	702	1700025C18Rik	0	0	12067833	702	1700025C18Rik	0	0	8519528	702	1700025C18Rik	0	0	2025621	702	1700025C18Rik	0	0	8076275	702
1700025F22Rik	0	0	8167271	631	1700025F22Rik	3	0.521059	9124413	631	1700025F22Rik	0	0	10723386	631	1700025F22Rik	0	0	6327356	631	1700025F22Rik	0	0	6982693	631	1700025F22Rik	0	0	11627584	631	1700025F22Rik	0	0	12067833	631	1700025F22Rik	0	0	8519528	631	1700025F22Rik	0	0	2025621	631	1700025F22Rik	0	0	8076275	631
1700025F24Rik	0	0	8167271	894	1700025F24Rik	5	0.612954	9124413	894	1700025F24Rik	0	0	10723386	894	1700025F24Rik	0	0	6327356	894	1700025F24Rik	0	0	6982693	894	1700025F24Rik	0	0	11627584	894	1700025F24Rik	0	0	12067833	894	1700025F24Rik	0	0	8519528	894	1700025F24Rik	0	0	2025621	894	1700025F24Rik	0	0	8076275	894
1700025G04Rik	500	6.2764	8167271	9754	1700025G04Rik	570	6.40453	9124413	9754	1700025G04Rik	798	7.62936	10723386	9754	1700025G04Rik	416	6.74044	6327356	9754	1700025G04Rik	191	2.80432	6982693	9754	1700025G04Rik	313	2.75976	11627584	9754	1700025G04Rik	261	2.21732	12067833	9754	1700025G04Rik	284	3.41759	8519528	9754	1700025G04Rik	81	4.09962	2025621	9754	1700025G04Rik	327	4.15101	8076275	9754
1700025K24Rik	0	0	8167271	740	1700025K24Rik	0	0	9124413	740	1700025K24Rik	0	0	10723386	740	1700025K24Rik	0	0	6327356	740	1700025K24Rik	0	0	6982693	740	1700025K24Rik	0	0	11627584	740	1700025K24Rik	0	0	12067833	740	1700025K24Rik	0	0	8519528	740	1700025K24Rik	0	0	2025621	740	1700025K24Rik	0	0	8076275	740
1700025M24Rik	0	0	8167271	770	1700025M24Rik	1	0.142333	9124413	770	1700025M24Rik	2	0.242219	10723386	770	1700025M24Rik	8	1.64201	6327356	770	1700025M24Rik	0	0	6982693	770	1700025M24Rik	5	0.558457	11627584	770	1700025M24Rik	0	0	12067833	770	1700025M24Rik	0	0	8519528	770	1700025M24Rik	0	0	2025621	770	1700025M24Rik	0	0	8076275	770
1700025N23Rik	0	0	8167271	902	1700025N23Rik	0	0	9124413	902	1700025N23Rik	0	0	10723386	902	1700025N23Rik	0	0	6327356	902	1700025N23Rik	0	0	6982693	902	1700025N23Rik	0	0	11627584	902	1700025N23Rik	0	0	12067833	902	1700025N23Rik	0	0	8519528	902	1700025N23Rik	0	0	2025621	902	1700025N23Rik	0	0	8076275	902
1700026D08Rik	19	1.7978	8167271	1294	1700026D08Rik	86	7.28382	9124413	1294	1700026D08Rik	23	1.65753	10723386	1294	1700026D08Rik	16	1.95417	6327356	1294	1700026D08Rik	5	0.553366	6982693	1294	1700026D08Rik	25	1.66156	11627584	1294	1700026D08Rik	6	0.384227	12067833	1294	1700026D08Rik	1	0.090709	8519528	1294	1700026D08Rik	0	0	2025621	1294	1700026D08Rik	1	0.0956874	8076275	1294
1700026D11Rik	0	0	8167271	847	1700026D11Rik	10	1.29393	9124413	847	1700026D11Rik	0	0	10723386	847	1700026D11Rik	0	0	6327356	847	1700026D11Rik	0	0	6982693	847	1700026D11Rik	0	0	11627584	847	1700026D11Rik	0	0	12067833	847	1700026D11Rik	0	0	8519528	847	1700026D11Rik	0	0	2025621	847	1700026D11Rik	0	0	8076275	847
1700026F02Rik	0	0	8167271	482	1700026F02Rik	0	0	9124413	482	1700026F02Rik	0	0	10723386	482	1700026F02Rik	0	0	6327356	482	1700026F02Rik	0	0	6982693	482	1700026F02Rik	0	0	11627584	482	1700026F02Rik	0	0	12067833	482	1700026F02Rik	0	0	8519528	482	1700026F02Rik	0	0	2025621	482	1700026F02Rik	0	0	8076275	482
1700026L06Rik	5	0.912369	8167271	671	1700026L06Rik	64	10.4533	9124413	671	1700026L06Rik	26	3.61342	10723386	671	1700026L06Rik	60	14.1321	6327356	671	1700026L06Rik	5	1.06715	6982693	671	1700026L06Rik	32	4.10146	11627584	671	1700026L06Rik	10	1.23495	12067833	671	1700026L06Rik	0	0	8519528	671	1700026L06Rik	0	0	2025621	671	1700026L06Rik	3	0.553589	8076275	671
1700027A15Rik	1	0.214431	8167271	571	1700027A15Rik	91	17.4663	9124413	571	1700027A15Rik	20	3.26634	10723386	571	1700027A15Rik	39	10.7946	6327356	571	1700027A15Rik	0	0	6982693	571	1700027A15Rik	33	4.97037	11627584	571	1700027A15Rik	0	0	12067833	571	1700027A15Rik	1	0.205565	8519528	571	1700027A15Rik	0	0	2025621	571	1700027A15Rik	0	0	8076275	571
1700027F09Rik	0	0	8167271	766	1700027F09Rik	0	0	9124413	766	1700027F09Rik	0	0	10723386	766	1700027F09Rik	0	0	6327356	766	1700027F09Rik	0	0	6982693	766	1700027F09Rik	0	0	11627584	766	1700027F09Rik	0	0	12067833	766	1700027F09Rik	0	0	8519528	766	1700027F09Rik	0	0	2025621	766	1700027F09Rik	0	0	8076275	766
1700027H10Rik	0	0	8167271	583	1700027H10Rik	0	0	9124413	583	1700027H10Rik	0	0	10723386	583	1700027H10Rik	0	0	6327356	583	1700027H10Rik	0	0	6982693	583	1700027H10Rik	0	0	11627584	583	1700027H10Rik	0	0	12067833	583	1700027H10Rik	0	0	8519528	583	1700027H10Rik	0	0	2025621	583	1700027H10Rik	0	0	8076275	583
1700027I24Rik	0	0	8167271	696	1700027I24Rik	0	0	9124413	696	1700027I24Rik	0	0	10723386	696	1700027I24Rik	0	0	6327356	696	1700027I24Rik	0	0	6982693	696	1700027I24Rik	0	0	11627584	696	1700027I24Rik	0	0	12067833	696	1700027I24Rik	0	0	8519528	696	1700027I24Rik	0	0	2025621	696	1700027I24Rik	0	0	8076275	696
1700027J07Rik	0	0	8167271	1060	1700027J07Rik	0	0	9124413	1060	1700027J07Rik	0	0	10723386	1060	1700027J07Rik	0	0	6327356	1060	1700027J07Rik	0	0	6982693	1060	1700027J07Rik	13	1.05475	11627584	1060	1700027J07Rik	1	0.0781745	12067833	1060	1700027J07Rik	0	0	8519528	1060	1700027J07Rik	0	0	2025621	1060	1700027J07Rik	0	0	8076275	1060
1700028B04Rik	34	7.54159	8167271	552	1700028B04Rik	49	9.72864	9124413	552	1700028B04Rik	59	9.96738	10723386	552	1700028B04Rik	28	8.01672	6327356	552	1700028B04Rik	14	3.63217	6982693	552	1700028B04Rik	28	4.36244	11627584	552	1700028B04Rik	31	4.65365	12067833	552	1700028B04Rik	18	3.82752	8519528	552	1700028B04Rik	1	0.89434	2025621	552	1700028B04Rik	10	2.24311	8076275	552
1700028D13Rik	0	0	8167271	716	1700028D13Rik	4	0.612269	9124413	716	1700028D13Rik	0	0	10723386	716	1700028D13Rik	0	0	6327356	716	1700028D13Rik	0	0	6982693	716	1700028D13Rik	0	0	11627584	716	1700028D13Rik	0	0	12067833	716	1700028D13Rik	0	0	8519528	716	1700028D13Rik	0	0	2025621	716	1700028D13Rik	0	0	8076275	716
1700028E10Rik	1	0.0450478	8167271	2718	1700028E10Rik	1	0.0403223	9124413	2718	1700028E10Rik	2	0.0686197	10723386	2718	1700028E10Rik	3	0.174441	6327356	2718	1700028E10Rik	1	0.0526899	6982693	2718	1700028E10Rik	1	0.0316418	11627584	2718	1700028E10Rik	2	0.0609749	12067833	2718	1700028E10Rik	3	0.129556	8519528	2718	1700028E10Rik	0	0	2025621	2718	1700028E10Rik	3	0.136666	8076275	2718
1700028I16Rik	0	0	8167271	1056	1700028I16Rik	25	2.5946	9124413	1056	1700028I16Rik	5	0.441544	10723386	1056	1700028I16Rik	1	0.149663	6327356	1056	1700028I16Rik	0	0	6982693	1056	1700028I16Rik	0	0	11627584	1056	1700028I16Rik	0	0	12067833	1056	1700028I16Rik	1	0.111153	8519528	1056	1700028I16Rik	0	0	2025621	1056	1700028I16Rik	3	0.35176	8076275	1056
1700028J19Rik	2	0.206301	8167271	1187	1700028J19Rik	147	13.5726	9124413	1187	1700028J19Rik	27	2.1212	10723386	1187	1700028J19Rik	34	4.52695	6327356	1187	1700028J19Rik	1	0.12065	6982693	1187	1700028J19Rik	45	3.26041	11627584	1187	1700028J19Rik	7	0.488673	12067833	1187	1700028J19Rik	0	0	8519528	1187	1700028J19Rik	2	0.831804	2025621	1187	1700028J19Rik	5	0.521565	8076275	1187
1700028K03Rik	1	0.0376391	8167271	3253	1700028K03Rik	15	0.505362	9124413	3253	1700028K03Rik	10	0.286671	10723386	3253	1700028K03Rik	0	0	6327356	3253	1700028K03Rik	2	0.0880487	6982693	3253	1700028K03Rik	14	0.37013	11627584	3253	1700028K03Rik	8	0.203787	12067833	3253	1700028K03Rik	2	0.0721656	8519528	3253	1700028K03Rik	0	0	2025621	3253	1700028K03Rik	0	0	8076275	3253
1700028M03Rik	0	0	8167271	468	1700028M03Rik	0	0	9124413	468	1700028M03Rik	0	0	10723386	468	1700028M03Rik	0	0	6327356	468	1700028M03Rik	0	0	6982693	468	1700028M03Rik	0	0	11627584	468	1700028M03Rik	0	0	12067833	468	1700028M03Rik	0	0	8519528	468	1700028M03Rik	0	0	2025621	468	1700028M03Rik	0	0	8076275	468
1700028P14Rik	0	0	8167271	868	1700028P14Rik	63	7.95456	9124413	868	1700028P14Rik	1	0.107436	10723386	868	1700028P14Rik	12	2.18494	6327356	868	1700028P14Rik	5	0.824949	6982693	868	1700028P14Rik	10	0.990811	11627584	868	1700028P14Rik	22	2.10026	12067833	868	1700028P14Rik	0	0	8519528	868	1700028P14Rik	0	0	2025621	868	1700028P14Rik	3	0.427947	8076275	868
1700028P15Rik	0	0	8167271	856	1700028P15Rik	0	0	9124413	856	1700028P15Rik	0	0	10723386	856	1700028P15Rik	0	0	6327356	856	1700028P15Rik	0	0	6982693	856	1700028P15Rik	0	0	11627584	856	1700028P15Rik	0	0	12067833	856	1700028P15Rik	0	0	8519528	856	1700028P15Rik	0	0	2025621	856	1700028P15Rik	0	0	8076275	856
1700029B22Rik	0	0	8167271	697	1700029B22Rik	11	1.72964	9124413	697	1700029B22Rik	7	0.936555	10723386	697	1700029B22Rik	1	0.226749	6327356	697	1700029B22Rik	0	0	6982693	697	1700029B22Rik	15	1.85084	11627584	697	1700029B22Rik	0	0	12067833	697	1700029B22Rik	0	0	8519528	697	1700029B22Rik	0	0	2025621	697	1700029B22Rik	0	0	8076275	697
1700029F12Rik	0	0	8167271	1183	1700029F12Rik	367	33.9998	9124413	1183	1700029F12Rik	61	4.80854	10723386	1183	1700029F12Rik	45	6.01181	6327356	1183	1700029F12Rik	2	0.242115	6982693	1183	1700029F12Rik	25	1.81746	11627584	1183	1700029F12Rik	0	0	12067833	1183	1700029F12Rik	9	0.892981	8519528	1183	1700029F12Rik	0	0	2025621	1183	1700029F12Rik	3	0.313997	8076275	1183
1700029H14Rik	0	0	8167271	1432	1700029H14Rik	125	9.5667	9124413	1432	1700029H14Rik	25	1.62804	10723386	1432	1700029H14Rik	46	5.07683	6327356	1432	1700029H14Rik	0	0	6982693	1432	1700029H14Rik	64	3.84368	11627584	1432	1700029H14Rik	0	0	12067833	1432	1700029H14Rik	0	0	8519528	1432	1700029H14Rik	0	0	2025621	1432	1700029H14Rik	7	0.605263	8076275	1432
1700029I15Rik	1	0.336373	8167271	364	1700029I15Rik	0	0	9124413	364	1700029I15Rik	2	0.512385	10723386	364	1700029I15Rik	11	4.77605	6327356	364	1700029I15Rik	0	0	6982693	364	1700029I15Rik	2	0.472541	11627584	364	1700029I15Rik	1	0.227651	12067833	364	1700029I15Rik	0	0	8519528	364	1700029I15Rik	0	0	2025621	364	1700029I15Rik	1	0.340163	8076275	364
1700029J03Rik	0	0	8167271	789	1700029J03Rik	0	0	9124413	789	1700029J03Rik	0	0	10723386	789	1700029J03Rik	1	0.200309	6327356	789	1700029J03Rik	0	0	6982693	789	1700029J03Rik	0	0	11627584	789	1700029J03Rik	0	0	12067833	789	1700029J03Rik	0	0	8519528	789	1700029J03Rik	0	0	2025621	789	1700029J03Rik	0	0	8076275	789
1700029J07Rik	6	0.268117	8167271	2740	1700029J07Rik	29	1.15996	9124413	2740	1700029J07Rik	29	0.986996	10723386	2740	1700029J07Rik	6	0.346082	6327356	2740	1700029J07Rik	11	0.574936	6982693	2740	1700029J07Rik	29	0.910244	11627584	2740	1700029J07Rik	24	0.725824	12067833	2740	1700029J07Rik	16	0.685415	8519528	2740	1700029J07Rik	4	0.720695	2025621	2740	1700029J07Rik	17	0.768223	8076275	2740
1700029M20Rik	1	0.041323	8167271	2963	1700029M20Rik	160	5.91811	9124413	2963	1700029M20Rik	33	1.0386	10723386	2963	1700029M20Rik	12	0.64007	6327356	2963	1700029M20Rik	1	0.0483332	6982693	2963	1700029M20Rik	2	0.0580509	11627584	2963	1700029M20Rik	1	0.0279666	12067833	2963	1700029M20Rik	0	0	8519528	2963	1700029M20Rik	0	0	2025621	2963	1700029M20Rik	0	0	8076275	2963
1700029N11Rik	0	0	8167271	565	1700029N11Rik	0	0	9124413	565	1700029N11Rik	0	0	10723386	565	1700029N11Rik	0	0	6327356	565	1700029N11Rik	0	0	6982693	565	1700029N11Rik	0	0	11627584	565	1700029N11Rik	0	0	12067833	565	1700029N11Rik	0	0	8519528	565	1700029N11Rik	0	0	2025621	565	1700029N11Rik	0	0	8076275	565
1700029P11Rik	0	0	8167271	1024	1700029P11Rik	46	4.92326	9124413	1024	1700029P11Rik	13	1.18389	10723386	1024	1700029P11Rik	10	1.5434	6327356	1024	1700029P11Rik	0	0	6982693	1024	1700029P11Rik	0	0	11627584	1024	1700029P11Rik	0	0	12067833	1024	1700029P11Rik	0	0	8519528	1024	1700029P11Rik	0	0	2025621	1024	1700029P11Rik	0	0	8076275	1024
1700030A11Rik	0	0	8167271	888	1700030A11Rik	0	0	9124413	888	1700030A11Rik	0	0	10723386	888	1700030A11Rik	0	0	6327356	888	1700030A11Rik	0	0	6982693	888	1700030A11Rik	0	0	11627584	888	1700030A11Rik	0	0	12067833	888	1700030A11Rik	0	0	8519528	888	1700030A11Rik	0	0	2025621	888	1700030A11Rik	0	0	8076275	888
1700030C10Rik	11	0.781229	8167271	1724	1700030C10Rik	29	1.84355	9124413	1724	1700030C10Rik	17	0.919559	10723386	1724	1700030C10Rik	15	1.37509	6327356	1724	1700030C10Rik	20	1.66138	6982693	1724	1700030C10Rik	20	0.997708	11627584	1724	1700030C10Rik	28	1.34583	12067833	1724	1700030C10Rik	19	1.2936	8519528	1724	1700030C10Rik	8	2.29084	2025621	1724	1700030C10Rik	8	0.574568	8076275	1724
1700030F04Rik	0	0	8167271	418	1700030F04Rik	5	1.31096	9124413	418	1700030F04Rik	0	0	10723386	418	1700030F04Rik	0	0	6327356	418	1700030F04Rik	0	0	6982693	418	1700030F04Rik	0	0	11627584	418	1700030F04Rik	0	0	12067833	418	1700030F04Rik	0	0	8519528	418	1700030F04Rik	0	0	2025621	418	1700030F04Rik	0	0	8076275	418
1700030F18Rik	0	0	8167271	621	1700030F18Rik	11	1.94132	9124413	621	1700030F18Rik	0	0	10723386	621	1700030F18Rik	0	0	6327356	621	1700030F18Rik	0	0	6982693	621	1700030F18Rik	1	0.13849	11627584	621	1700030F18Rik	0	0	12067833	621	1700030F18Rik	0	0	8519528	621	1700030F18Rik	0	0	2025621	621	1700030F18Rik	0	0	8076275	621
1700030J22Rik	7	0.288482	8167271	2971	1700030J22Rik	221	8.15239	9124413	2971	1700030J22Rik	66	2.07162	10723386	2971	1700030J22Rik	28	1.48947	6327356	2971	1700030J22Rik	31	1.49429	6982693	2971	1700030J22Rik	97	2.80789	11627584	2971	1700030J22Rik	44	1.22722	12067833	2971	1700030J22Rik	11	0.434585	8519528	2971	1700030J22Rik	4	0.664659	2025621	2971	1700030J22Rik	28	1.16693	8076275	2971
1700030K09Rik	57	2.8756	8167271	2427	1700030K09Rik	81	3.65772	9124413	2427	1700030K09Rik	89	3.4197	10723386	2427	1700030K09Rik	32	2.08381	6327356	2427	1700030K09Rik	53	3.1274	6982693	2427	1700030K09Rik	66	2.33875	11627584	2427	1700030K09Rik	80	2.73144	12067833	2427	1700030K09Rik	35	1.69271	8519528	2427	1700030K09Rik	8	1.62728	2025621	2427	1700030K09Rik	54	2.75494	8076275	2427
1700030L20Rik	0	0	8167271	985	1700030L20Rik	2	0.22253	9124413	985	1700030L20Rik	0	0	10723386	985	1700030L20Rik	0	0	6327356	985	1700030L20Rik	0	0	6982693	985	1700030L20Rik	0	0	11627584	985	1700030L20Rik	0	0	12067833	985	1700030L20Rik	0	0	8519528	985	1700030L20Rik	0	0	2025621	985	1700030L20Rik	0	0	8076275	985
1700030M09Rik	0	0	8167271	964	1700030M09Rik	0	0	9124413	964	1700030M09Rik	0	0	10723386	964	1700030M09Rik	0	0	6327356	964	1700030M09Rik	0	0	6982693	964	1700030M09Rik	0	0	11627584	964	1700030M09Rik	0	0	12067833	964	1700030M09Rik	0	0	8519528	964	1700030M09Rik	0	0	2025621	964	1700030M09Rik	0	0	8076275	964
1700030N03Rik	0	0	8167271	395	1700030N03Rik	0	0	9124413	395	1700030N03Rik	0	0	10723386	395	1700030N03Rik	0	0	6327356	395	1700030N03Rik	0	0	6982693	395	1700030N03Rik	0	0	11627584	395	1700030N03Rik	0	0	12067833	395	1700030N03Rik	0	0	8519528	395	1700030N03Rik	0	0	2025621	395	1700030N03Rik	0	0	8076275	395
1700030O20Rik	0	0	8167271	594	1700030O20Rik	5	0.922526	9124413	594	1700030O20Rik	2	0.313987	10723386	594	1700030O20Rik	0	0	6327356	594	1700030O20Rik	0	0	6982693	594	1700030O20Rik	0	0	11627584	594	1700030O20Rik	0	0	12067833	594	1700030O20Rik	0	0	8519528	594	1700030O20Rik	0	0	2025621	594	1700030O20Rik	0	0	8076275	594
1700031A10Rik	0	0	8167271	656	1700031A10Rik	0	0	9124413	656	1700031A10Rik	1	0.142156	10723386	656	1700031A10Rik	0	0	6327356	656	1700031A10Rik	0	0	6982693	656	1700031A10Rik	0	0	11627584	656	1700031A10Rik	0	0	12067833	656	1700031A10Rik	0	0	8519528	656	1700031A10Rik	0	0	2025621	656	1700031A10Rik	0	0	8076275	656
1700031F05Rik	0	0	8167271	1360	1700031F05Rik	0	0	9124413	1360	1700031F05Rik	12	0.822831	10723386	1360	1700031F05Rik	0	0	6327356	1360	1700031F05Rik	0	0	6982693	1360	1700031F05Rik	0	0	11627584	1360	1700031F05Rik	0	0	12067833	1360	1700031F05Rik	0	0	8519528	1360	1700031F05Rik	0	0	2025621	1360	1700031F05Rik	0	0	8076275	1360
1700031M16Rik	0	0	8167271	824	1700031M16Rik	43	5.71921	9124413	824	1700031M16Rik	11	1.2449	10723386	824	1700031M16Rik	8	1.53441	6327356	824	1700031M16Rik	0	0	6982693	824	1700031M16Rik	48	5.00985	11627584	824	1700031M16Rik	0	0	12067833	824	1700031M16Rik	0	0	8519528	824	1700031M16Rik	0	0	2025621	824	1700031M16Rik	5	0.751332	8076275	824
1700031P21Rik	0	0	8167271	304	1700031P21Rik	4	1.44205	9124413	304	1700031P21Rik	0	0	10723386	304	1700031P21Rik	1	0.519881	6327356	304	1700031P21Rik	0	0	6982693	304	1700031P21Rik	2	0.565805	11627584	304	1700031P21Rik	0	0	12067833	304	1700031P21Rik	0	0	8519528	304	1700031P21Rik	0	0	2025621	304	1700031P21Rik	0	0	8076275	304
1700034E13Rik	0	0	8167271	477	1700034E13Rik	24	5.51427	9124413	477	1700034E13Rik	6	1.17301	10723386	477	1700034E13Rik	0	0	6327356	477	1700034E13Rik	0	0	6982693	477	1700034E13Rik	9	1.62269	11627584	477	1700034E13Rik	0	0	12067833	477	1700034E13Rik	0	0	8519528	477	1700034E13Rik	0	0	2025621	477	1700034E13Rik	0	0	8076275	477
1700034F02Rik	0	0	8167271	2185	1700034F02Rik	8	0.401267	9124413	2185	1700034F02Rik	3	0.128038	10723386	2185	1700034F02Rik	0	0	6327356	2185	1700034F02Rik	1	0.0655429	6982693	2185	1700034F02Rik	2	0.0787207	11627584	2185	1700034F02Rik	0	0	12067833	2185	1700034F02Rik	0	0	8519528	2185	1700034F02Rik	0	0	2025621	2185	1700034F02Rik	0	0	8076275	2185
1700034G24Rik	0	0	8167271	1081	1700034G24Rik	0	0	9124413	1081	1700034G24Rik	0	0	10723386	1081	1700034G24Rik	0	0	6327356	1081	1700034G24Rik	0	0	6982693	1081	1700034G24Rik	12	0.954698	11627584	1081	1700034G24Rik	0	0	12067833	1081	1700034G24Rik	0	0	8519528	1081	1700034G24Rik	0	0	2025621	1081	1700034G24Rik	0	0	8076275	1081
1700034H15Rik	2	0.0561393	8167271	4362	1700034H15Rik	17	0.427128	9124413	4362	1700034H15Rik	8	0.17103	10723386	4362	1700034H15Rik	12	0.434784	6327356	4362	1700034H15Rik	1	0.0328316	6982693	4362	1700034H15Rik	1	0.0197163	11627584	4362	1700034H15Rik	0	0	12067833	4362	1700034H15Rik	7	0.188364	8519528	4362	1700034H15Rik	0	0	2025621	4362	1700034H15Rik	0	0	8076275	4362
1700034I23Rik	0	0	8167271	2345	1700034I23Rik	115	5.37465	9124413	2345	1700034I23Rik	91	3.61882	10723386	2345	1700034I23Rik	17	1.14573	6327356	2345	1700034I23Rik	0	0	6982693	2345	1700034I23Rik	60	2.20049	11627584	2345	1700034I23Rik	0	0	12067833	2345	1700034I23Rik	1	0.0500543	8519528	2345	1700034I23Rik	0	0	2025621	2345	1700034I23Rik	2	0.105603	8076275	2345
1700034J05Rik	0	0	8167271	2034	1700034J05Rik	168	9.05218	9124413	2034	1700034J05Rik	36	1.65052	10723386	2034	1700034J05Rik	15	1.16552	6327356	2034	1700034J05Rik	1	0.0704087	6982693	2034	1700034J05Rik	60	2.53694	11627584	2034	1700034J05Rik	0	0	12067833	2034	1700034J05Rik	0	0	8519528	2034	1700034J05Rik	0	0	2025621	2034	1700034J05Rik	0	0	8076275	2034
1700034K08Rik	0	0	8167271	617	1700034K08Rik	0	0	9124413	617	1700034K08Rik	0	0	10723386	617	1700034K08Rik	0	0	6327356	617	1700034K08Rik	0	0	6982693	617	1700034K08Rik	0	0	11627584	617	1700034K08Rik	0	0	12067833	617	1700034K08Rik	0	0	8519528	617	1700034K08Rik	0	0	2025621	617	1700034K08Rik	0	0	8076275	617
1700034O15Rik	0	0	8167271	741	1700034O15Rik	50	7.39515	9124413	741	1700034O15Rik	22	2.76868	10723386	741	1700034O15Rik	23	4.90555	6327356	741	1700034O15Rik	0	0	6982693	741	1700034O15Rik	5	0.580313	11627584	741	1700034O15Rik	0	0	12067833	741	1700034O15Rik	0	0	8519528	741	1700034O15Rik	0	0	2025621	741	1700034O15Rik	2	0.334196	8076275	741
1700034P13Rik	0	0	8167271	1494	1700034P13Rik	17	1.24708	9124413	1494	1700034P13Rik	0	0	10723386	1494	1700034P13Rik	0	0	6327356	1494	1700034P13Rik	0	0	6982693	1494	1700034P13Rik	0	0	11627584	1494	1700034P13Rik	1	0.0554651	12067833	1494	1700034P13Rik	2	0.157132	8519528	1494	1700034P13Rik	0	0	2025621	1494	1700034P13Rik	4	0.331511	8076275	1494
1700036G14Rik	0	0	8167271	539	1700036G14Rik	3	0.609997	9124413	539	1700036G14Rik	0	0	10723386	539	1700036G14Rik	0	0	6327356	539	1700036G14Rik	0	0	6982693	539	1700036G14Rik	0	0	11627584	539	1700036G14Rik	0	0	12067833	539	1700036G14Rik	0	0	8519528	539	1700036G14Rik	0	0	2025621	539	1700036G14Rik	0	0	8076275	539
1700037C18Rik	18	2.00904	8167271	1097	1700037C18Rik	36	3.59659	9124413	1097	1700037C18Rik	19	1.61516	10723386	1097	1700037C18Rik	18	2.59325	6327356	1097	1700037C18Rik	12	1.56658	6982693	1097	1700037C18Rik	42	3.29271	11627584	1097	1700037C18Rik	23	1.73737	12067833	1097	1700037C18Rik	7	0.74899	8519528	1097	1700037C18Rik	0	0	2025621	1097	1700037C18Rik	12	1.35445	8076275	1097
1700037H04Rik	215	21.2124	8167271	1241	1700037H04Rik	350	30.9095	9124413	1241	1700037H04Rik	332	24.9479	10723386	1241	1700037H04Rik	157	19.9943	6327356	1241	1700037H04Rik	176	20.3104	6982693	1241	1700037H04Rik	285	19.7508	11627584	1241	1700037H04Rik	311	20.7663	12067833	1241	1700037H04Rik	163	15.417	8519528	1241	1700037H04Rik	54	21.4815	2025621	1241	1700037H04Rik	134	13.3697	8076275	1241
1700039E15Rik	0	0	8167271	1732	1700039E15Rik	189	11.9594	9124413	1732	1700039E15Rik	44	2.36904	10723386	1732	1700039E15Rik	10	0.912494	6327356	1732	1700039E15Rik	0	0	6982693	1732	1700039E15Rik	9	0.446895	11627584	1732	1700039E15Rik	2	0.095687	12067833	1732	1700039E15Rik	1	0.0677699	8519528	1732	1700039E15Rik	0	0	2025621	1732	1700039E15Rik	8	0.571914	8076275	1732
1700039E22Rik	0	0	8167271	770	1700039E22Rik	0	0	9124413	770	1700039E22Rik	0	0	10723386	770	1700039E22Rik	0	0	6327356	770	1700039E22Rik	0	0	6982693	770	1700039E22Rik	0	0	11627584	770	1700039E22Rik	0	0	12067833	770	1700039E22Rik	0	0	8519528	770	1700039E22Rik	0	0	2025621	770	1700039E22Rik	0	0	8076275	770
1700040L02Rik	58	5.73628	8167271	1238	1700040L02Rik	101	8.9412	9124413	1238	1700040L02Rik	86	6.47807	10723386	1238	1700040L02Rik	57	7.27666	6327356	1238	1700040L02Rik	0	0	6982693	1238	1700040L02Rik	29	2.0146	11627584	1238	1700040L02Rik	2	0.133869	12067833	1238	1700040L02Rik	6	0.568873	8519528	1238	1700040L02Rik	2	0.797538	2025621	1238	1700040L02Rik	13	1.3002	8076275	1238
1700041C23Rik	0	0	8167271	397	1700041C23Rik	0	0	9124413	397	1700041C23Rik	0	0	10723386	397	1700041C23Rik	0	0	6327356	397	1700041C23Rik	0	0	6982693	397	1700041C23Rik	0	0	11627584	397	1700041C23Rik	0	0	12067833	397	1700041C23Rik	0	0	8519528	397	1700041C23Rik	0	0	2025621	397	1700041C23Rik	0	0	8076275	397
1700041M19Rik	0	0	8167271	1129	1700041M19Rik	0	0	9124413	1129	1700041M19Rik	1	0.0825989	10723386	1129	1700041M19Rik	0	0	6327356	1129	1700041M19Rik	0	0	6982693	1129	1700041M19Rik	1	0.0761757	11627584	1129	1700041M19Rik	0	0	12067833	1129	1700041M19Rik	0	0	8519528	1129	1700041M19Rik	0	0	2025621	1129	1700041M19Rik	0	0	8076275	1129
1700042B14Rik	0	0	8167271	1056	1700042B14Rik	2	0.207568	9124413	1056	1700042B14Rik	0	0	10723386	1056	1700042B14Rik	0	0	6327356	1056	1700042B14Rik	0	0	6982693	1056	1700042B14Rik	4	0.325767	11627584	1056	1700042B14Rik	0	0	12067833	1056	1700042B14Rik	0	0	8519528	1056	1700042B14Rik	0	0	2025621	1056	1700042B14Rik	0	0	8076275	1056
1700042G07Rik	0	0	8167271	392	1700042G07Rik	29	8.10787	9124413	392	1700042G07Rik	3	0.71368	10723386	392	1700042G07Rik	12	4.83808	6327356	392	1700042G07Rik	0	0	6982693	392	1700042G07Rik	7	1.53576	11627584	392	1700042G07Rik	0	0	12067833	392	1700042G07Rik	0	0	8519528	392	1700042G07Rik	0	0	2025621	392	1700042G07Rik	0	0	8076275	392
1700042G15Rik	0	0	8167271	2030	1700042G15Rik	51	2.7534	9124413	2030	1700042G15Rik	11	0.505318	10723386	2030	1700042G15Rik	0	0	6327356	2030	1700042G15Rik	0	0	6982693	2030	1700042G15Rik	18	0.762583	11627584	2030	1700042G15Rik	0	0	12067833	2030	1700042G15Rik	0	0	8519528	2030	1700042G15Rik	0	0	2025621	2030	1700042G15Rik	0	0	8076275	2030
1700042O10Rik	1	0.113898	8167271	1075	1700042O10Rik	3	0.30585	9124413	1075	1700042O10Rik	3	0.260244	10723386	1075	1700042O10Rik	0	0	6327356	1075	1700042O10Rik	1	0.13322	6982693	1075	1700042O10Rik	0	0	11627584	1075	1700042O10Rik	1	0.0770836	12067833	1075	1700042O10Rik	0	0	8519528	1075	1700042O10Rik	0	0	2025621	1075	1700042O10Rik	0	0	8076275	1075
1700044C05Rik	0	0	8167271	893	1700044C05Rik	0	0	9124413	893	1700044C05Rik	0	0	10723386	893	1700044C05Rik	0	0	6327356	893	1700044C05Rik	0	0	6982693	893	1700044C05Rik	0	0	11627584	893	1700044C05Rik	0	0	12067833	893	1700044C05Rik	0	0	8519528	893	1700044C05Rik	0	0	2025621	893	1700044C05Rik	0	0	8076275	893
1700044K03Rik	0	0	8167271	378	1700044K03Rik	0	0	9124413	378	1700044K03Rik	0	0	10723386	378	1700044K03Rik	0	0	6327356	378	1700044K03Rik	0	0	6982693	378	1700044K03Rik	0	0	11627584	378	1700044K03Rik	0	0	12067833	378	1700044K03Rik	0	0	8519528	378	1700044K03Rik	0	0	2025621	378	1700044K03Rik	0	0	8076275	378
1700045H11Rik	1	0.206475	8167271	593	1700045H11Rik	0	0	9124413	593	1700045H11Rik	0	0	10723386	593	1700045H11Rik	0	0	6327356	593	1700045H11Rik	0	0	6982693	593	1700045H11Rik	0	0	11627584	593	1700045H11Rik	0	0	12067833	593	1700045H11Rik	0	0	8519528	593	1700045H11Rik	0	0	2025621	593	1700045H11Rik	1	0.208802	8076275	593
1700046C09Rik	0	0	8167271	562	1700046C09Rik	7	1.36508	9124413	562	1700046C09Rik	0	0	10723386	562	1700046C09Rik	0	0	6327356	562	1700046C09Rik	0	0	6982693	562	1700046C09Rik	0	0	11627584	562	1700046C09Rik	0	0	12067833	562	1700046C09Rik	0	0	8519528	562	1700046C09Rik	0	0	2025621	562	1700046C09Rik	0	0	8076275	562
1700047A11Rik	0	0	8167271	620	1700047A11Rik	0	0	9124413	620	1700047A11Rik	0	0	10723386	620	1700047A11Rik	0	0	6327356	620	1700047A11Rik	0	0	6982693	620	1700047A11Rik	1	0.138714	11627584	620	1700047A11Rik	0	0	12067833	620	1700047A11Rik	0	0	8519528	620	1700047A11Rik	0	0	2025621	620	1700047A11Rik	0	0	8076275	620
1700047E10Rik	0	0	8167271	568	1700047E10Rik	0	0	9124413	568	1700047E10Rik	0	0	10723386	568	1700047E10Rik	0	0	6327356	568	1700047E10Rik	0	0	6982693	568	1700047E10Rik	0	0	11627584	568	1700047E10Rik	0	0	12067833	568	1700047E10Rik	0	0	8519528	568	1700047E10Rik	0	0	2025621	568	1700047E10Rik	0	0	8076275	568
1700047G03Rik	0	0	8167271	840	1700047G03Rik	3	0.391415	9124413	840	1700047G03Rik	0	0	10723386	840	1700047G03Rik	0	0	6327356	840	1700047G03Rik	0	0	6982693	840	1700047G03Rik	0	0	11627584	840	1700047G03Rik	0	0	12067833	840	1700047G03Rik	0	0	8519528	840	1700047G03Rik	1	0.587709	2025621	840	1700047G03Rik	0	0	8076275	840
1700047I17Rik2	0	0	8167271	3841	1700047I17Rik2	0	0	9124413	3841	1700047I17Rik2	0	0	10723386	3841	1700047I17Rik2	0	0	6327356	3841	1700047I17Rik2	0	0	6982693	3841	1700047I17Rik2	0	0	11627584	3841	1700047I17Rik2	0	0	12067833	3841	1700047I17Rik2	0	0	8519528	3841	1700047I17Rik2	0	0	2025621	3841	1700047I17Rik2	0	0	8076275	3841
1700047L14Rik	0	0	8167271	514	1700047L14Rik	0	0	9124413	514	1700047L14Rik	0	0	10723386	514	1700047L14Rik	0	0	6327356	514	1700047L14Rik	0	0	6982693	514	1700047L14Rik	0	0	11627584	514	1700047L14Rik	0	0	12067833	514	1700047L14Rik	0	0	8519528	514	1700047L14Rik	0	0	2025621	514	1700047L14Rik	0	0	8076275	514
1700047M11Rik	0	0	8167271	686	1700047M11Rik	2	0.319522	9124413	686	1700047M11Rik	0	0	10723386	686	1700047M11Rik	0	0	6327356	686	1700047M11Rik	0	0	6982693	686	1700047M11Rik	0	0	11627584	686	1700047M11Rik	0	0	12067833	686	1700047M11Rik	0	0	8519528	686	1700047M11Rik	0	0	2025621	686	1700047M11Rik	1	0.180495	8076275	686
1700048M11Rik	0	0	8167271	483	1700048M11Rik	0	0	9124413	483	1700048M11Rik	1	0.193073	10723386	483	1700048M11Rik	0	0	6327356	483	1700048M11Rik	0	0	6982693	483	1700048M11Rik	1	0.178059	11627584	483	1700048M11Rik	0	0	12067833	483	1700048M11Rik	0	0	8519528	483	1700048M11Rik	0	0	2025621	483	1700048M11Rik	0	0	8076275	483
1700048O20Rik	9	0.596298	8167271	1848	1700048O20Rik	27	1.60124	9124413	1848	1700048O20Rik	21	1.05971	10723386	1848	1700048O20Rik	3	0.256565	6327356	1848	1700048O20Rik	3	0.232486	6982693	1848	1700048O20Rik	2	0.0930762	11627584	1848	1700048O20Rik	2	0.0896806	12067833	1848	1700048O20Rik	0	0	8519528	1848	1700048O20Rik	0	0	2025621	1848	1700048O20Rik	0	0	8076275	1848
1700049E15Rik	0	0	8167271	921	1700049E15Rik	0	0	9124413	921	1700049E15Rik	0	0	10723386	921	1700049E15Rik	0	0	6327356	921	1700049E15Rik	0	0	6982693	921	1700049E15Rik	0	0	11627584	921	1700049E15Rik	0	0	12067833	921	1700049E15Rik	0	0	8519528	921	1700049E15Rik	0	0	2025621	921	1700049E15Rik	4	0.537761	8076275	921
1700049E22Rik	0	0	8167271	507	1700049E22Rik	0	0	9124413	507	1700049E22Rik	0	0	10723386	507	1700049E22Rik	0	0	6327356	507	1700049E22Rik	0	0	6982693	507	1700049E22Rik	13	2.20519	11627584	507	1700049E22Rik	0	0	12067833	507	1700049E22Rik	0	0	8519528	507	1700049E22Rik	0	0	2025621	507	1700049E22Rik	0	0	8076275	507
1700049G17Rik	31	0.735874	8167271	5158	1700049G17Rik	54	1.14738	9124413	5158	1700049G17Rik	68	1.22941	10723386	5158	1700049G17Rik	36	1.10306	6327356	5158	1700049G17Rik	27	0.749652	6982693	5158	1700049G17Rik	58	0.967068	11627584	5158	1700049G17Rik	57	0.915723	12067833	5158	1700049G17Rik	53	1.20609	8519528	5158	1700049G17Rik	5	0.478553	2025621	5158	1700049G17Rik	34	0.816181	8076275	5158
1700049L16Rik	1	0.151911	8167271	806	1700049L16Rik	38	5.16706	9124413	806	1700049L16Rik	12	1.3884	10723386	806	1700049L16Rik	19	3.7256	6327356	806	1700049L16Rik	3	0.533044	6982693	806	1700049L16Rik	9	0.960324	11627584	806	1700049L16Rik	9	0.925291	12067833	806	1700049L16Rik	2	0.291259	8519528	806	1700049L16Rik	0	0	2025621	806	1700049L16Rik	0	0	8076275	806
1700051A21Rik	0	0	8167271	1358	1700051A21Rik	60	4.84224	9124413	1358	1700051A21Rik	13	0.892713	10723386	1358	1700051A21Rik	1	0.11638	6327356	1358	1700051A21Rik	0	0	6982693	1358	1700051A21Rik	13	0.823292	11627584	1358	1700051A21Rik	0	0	12067833	1358	1700051A21Rik	0	0	8519528	1358	1700051A21Rik	0	0	2025621	1358	1700051A21Rik	1	0.0911778	8076275	1358
1700052I22Rik	0	0	8167271	377	1700052I22Rik	3	0.872117	9124413	377	1700052I22Rik	0	0	10723386	377	1700052I22Rik	0	0	6327356	377	1700052I22Rik	0	0	6982693	377	1700052I22Rik	1	0.228123	11627584	377	1700052I22Rik	0	0	12067833	377	1700052I22Rik	0	0	8519528	377	1700052I22Rik	0	0	2025621	377	1700052I22Rik	0	0	8076275	377
1700052K11Rik	86	4.36379	8167271	2413	1700052K11Rik	54	2.45263	9124413	2413	1700052K11Rik	86	3.3236	10723386	2413	1700052K11Rik	49	3.20935	6327356	2413	1700052K11Rik	26	1.5431	6982693	2413	1700052K11Rik	67	2.38797	11627584	2413	1700052K11Rik	53	1.82007	12067833	2413	1700052K11Rik	38	1.84846	8519528	2413	1700052K11Rik	24	4.91016	2025621	2413	1700052K11Rik	41	2.10385	8076275	2413
1700052N19Rik	121	6.46953	8167271	2290	1700052N19Rik	189	9.04527	9124413	2290	1700052N19Rik	289	11.7688	10723386	2290	1700052N19Rik	112	7.72966	6327356	2290	1700052N19Rik	302	18.8864	6982693	2290	1700052N19Rik	356	13.3698	11627584	2290	1700052N19Rik	483	17.4776	12067833	2290	1700052N19Rik	145	7.43219	8519528	2290	1700052N19Rik	22	4.74274	2025621	2290	1700052N19Rik	141	7.62382	8076275	2290
1700054A03Rik	0	0	8167271	780	1700054A03Rik	1	0.140508	9124413	780	1700054A03Rik	0	0	10723386	780	1700054A03Rik	0	0	6327356	780	1700054A03Rik	0	0	6982693	780	1700054A03Rik	0	0	11627584	780	1700054A03Rik	0	0	12067833	780	1700054A03Rik	0	0	8519528	780	1700054A03Rik	0	0	2025621	780	1700054A03Rik	0	0	8076275	780
1700054K19Rik	0	0	8167271	451	1700054K19Rik	0	0	9124413	451	1700054K19Rik	0	0	10723386	451	1700054K19Rik	0	0	6327356	451	1700054K19Rik	0	0	6982693	451	1700054K19Rik	0	0	11627584	451	1700054K19Rik	0	0	12067833	451	1700054K19Rik	0	0	8519528	451	1700054K19Rik	0	0	2025621	451	1700054K19Rik	0	0	8076275	451
1700054M17Rik	0	0	8167271	445	1700054M17Rik	0	0	9124413	445	1700054M17Rik	0	0	10723386	445	1700054M17Rik	0	0	6327356	445	1700054M17Rik	0	0	6982693	445	1700054M17Rik	0	0	11627584	445	1700054M17Rik	0	0	12067833	445	1700054M17Rik	0	0	8519528	445	1700054M17Rik	0	0	2025621	445	1700054M17Rik	0	0	8076275	445
1700054O13Rik	0	0	8167271	554	1700054O13Rik	33	6.52829	9124413	554	1700054O13Rik	14	2.3566	10723386	554	1700054O13Rik	1	0.285278	6327356	554	1700054O13Rik	0	0	6982693	554	1700054O13Rik	7	1.08667	11627584	554	1700054O13Rik	0	0	12067833	554	1700054O13Rik	0	0	8519528	554	1700054O13Rik	0	0	2025621	554	1700054O13Rik	0	0	8076275	554
1700055C04Rik	0	0	8167271	355	1700055C04Rik	0	0	9124413	355	1700055C04Rik	0	0	10723386	355	1700055C04Rik	0	0	6327356	355	1700055C04Rik	0	0	6982693	355	1700055C04Rik	0	0	11627584	355	1700055C04Rik	0	0	12067833	355	1700055C04Rik	0	0	8519528	355	1700055C04Rik	0	0	2025621	355	1700055C04Rik	0	0	8076275	355
1700055N04Rik	0	0	8167271	1999	1700055N04Rik	0	0	9124413	1999	1700055N04Rik	2	0.0933008	10723386	1999	1700055N04Rik	1	0.0790615	6327356	1999	1700055N04Rik	0	0	6982693	1999	1700055N04Rik	1	0.0430227	11627584	1999	1700055N04Rik	0	0	12067833	1999	1700055N04Rik	3	0.176154	8519528	1999	1700055N04Rik	0	0	2025621	1999	1700055N04Rik	8	0.495526	8076275	1999
1700056E22Rik	14	1.77266	8167271	967	1700056E22Rik	21	2.38006	9124413	967	1700056E22Rik	25	2.41091	10723386	967	1700056E22Rik	13	2.12469	6327356	967	1700056E22Rik	14	2.07338	6982693	967	1700056E22Rik	19	1.68981	11627584	967	1700056E22Rik	17	1.45678	12067833	967	1700056E22Rik	18	2.18489	8519528	967	1700056E22Rik	3	1.53157	2025621	967	1700056E22Rik	8	1.02436	8076275	967
1700057G04Rik	0	0	8167271	1052	1700057G04Rik	49	5.10476	9124413	1052	1700057G04Rik	0	0	10723386	1052	1700057G04Rik	0	0	6327356	1052	1700057G04Rik	0	0	6982693	1052	1700057G04Rik	13	1.06277	11627584	1052	1700057G04Rik	0	0	12067833	1052	1700057G04Rik	0	0	8519528	1052	1700057G04Rik	0	0	2025621	1052	1700057G04Rik	0	0	8076275	1052
1700057H15Rik	0	0	8167271	980	1700057H15Rik	0	0	9124413	980	1700057H15Rik	0	0	10723386	980	1700057H15Rik	0	0	6327356	980	1700057H15Rik	0	0	6982693	980	1700057H15Rik	0	0	11627584	980	1700057H15Rik	0	0	12067833	980	1700057H15Rik	0	0	8519528	980	1700057H15Rik	0	0	2025621	980	1700057H15Rik	0	0	8076275	980
1700060C16Rik	0	0	8167271	645	1700060C16Rik	0	0	9124413	645	1700060C16Rik	0	0	10723386	645	1700060C16Rik	0	0	6327356	645	1700060C16Rik	0	0	6982693	645	1700060C16Rik	0	0	11627584	645	1700060C16Rik	0	0	12067833	645	1700060C16Rik	0	0	8519528	645	1700060C16Rik	0	0	2025621	645	1700060C16Rik	0	0	8076275	645
1700060C20Rik	0	0	8167271	590	1700060C20Rik	0	0	9124413	590	1700060C20Rik	0	0	10723386	590	1700060C20Rik	0	0	6327356	590	1700060C20Rik	0	0	6982693	590	1700060C20Rik	0	0	11627584	590	1700060C20Rik	0	0	12067833	590	1700060C20Rik	0	0	8519528	590	1700060C20Rik	0	0	2025621	590	1700060C20Rik	0	0	8076275	590
1700061F12Rik	0	0	8167271	883	1700061F12Rik	14	1.73765	9124413	883	1700061F12Rik	2	0.211221	10723386	883	1700061F12Rik	0	0	6327356	883	1700061F12Rik	0	0	6982693	883	1700061F12Rik	0	0	11627584	883	1700061F12Rik	0	0	12067833	883	1700061F12Rik	0	0	8519528	883	1700061F12Rik	0	0	2025621	883	1700061F12Rik	0	0	8076275	883
1700061G19Rik	6	0.299242	8167271	2455	1700061G19Rik	90	4.01778	9124413	2455	1700061G19Rik	21	0.797693	10723386	2455	1700061G19Rik	10	0.643763	6327356	2455	1700061G19Rik	0	0	6982693	2455	1700061G19Rik	22	0.770694	11627584	2455	1700061G19Rik	0	0	12067833	2455	1700061G19Rik	2	0.0956231	8519528	2455	1700061G19Rik	1	0.20109	2025621	2455	1700061G19Rik	0	0	8076275	2455
1700061I17Rik	0	0	8167271	1962	1700061I17Rik	0	0	9124413	1962	1700061I17Rik	0	0	10723386	1962	1700061I17Rik	0	0	6327356	1962	1700061I17Rik	0	0	6982693	1962	1700061I17Rik	0	0	11627584	1962	1700061I17Rik	0	0	12067833	1962	1700061I17Rik	0	0	8519528	1962	1700061I17Rik	0	0	2025621	1962	1700061I17Rik	0	0	8076275	1962
1700063A18Rik	0	0	8167271	356	1700063A18Rik	0	0	9124413	356	1700063A18Rik	0	0	10723386	356	1700063A18Rik	0	0	6327356	356	1700063A18Rik	0	0	6982693	356	1700063A18Rik	0	0	11627584	356	1700063A18Rik	0	0	12067833	356	1700063A18Rik	0	0	8519528	356	1700063A18Rik	0	0	2025621	356	1700063A18Rik	0	0	8076275	356
1700063D05Rik	0	0	8167271	709	1700063D05Rik	1	0.154578	9124413	709	1700063D05Rik	0	0	10723386	709	1700063D05Rik	0	0	6327356	709	1700063D05Rik	0	0	6982693	709	1700063D05Rik	0	0	11627584	709	1700063D05Rik	1	0.116876	12067833	709	1700063D05Rik	0	0	8519528	709	1700063D05Rik	0	0	2025621	709	1700063D05Rik	0	0	8076275	709
1700063O14Rik	0	0	8167271	492	1700063O14Rik	0	0	9124413	492	1700063O14Rik	0	0	10723386	492	1700063O14Rik	0	0	6327356	492	1700063O14Rik	0	0	6982693	492	1700063O14Rik	0	0	11627584	492	1700063O14Rik	0	0	12067833	492	1700063O14Rik	0	0	8519528	492	1700063O14Rik	0	0	2025621	492	1700063O14Rik	0	0	8076275	492
1700064J06Rik	0	0	8167271	386	1700064J06Rik	0	0	9124413	386	1700064J06Rik	0	0	10723386	386	1700064J06Rik	0	0	6327356	386	1700064J06Rik	0	0	6982693	386	1700064J06Rik	0	0	11627584	386	1700064J06Rik	0	0	12067833	386	1700064J06Rik	0	0	8519528	386	1700064J06Rik	0	0	2025621	386	1700064J06Rik	0	0	8076275	386
1700064M15Rik	0	0	8167271	645	1700064M15Rik	13	2.20891	9124413	645	1700064M15Rik	1	0.14458	10723386	645	1700064M15Rik	0	0	6327356	645	1700064M15Rik	0	0	6982693	645	1700064M15Rik	0	0	11627584	645	1700064M15Rik	0	0	12067833	645	1700064M15Rik	2	0.363961	8519528	645	1700064M15Rik	0	0	2025621	645	1700064M15Rik	0	0	8076275	645
1700065D16Rik	0	0	8167271	758	1700065D16Rik	10	1.44586	9124413	758	1700065D16Rik	2	0.246053	10723386	758	1700065D16Rik	0	0	6327356	758	1700065D16Rik	0	0	6982693	758	1700065D16Rik	2	0.226919	11627584	758	1700065D16Rik	2	0.218641	12067833	758	1700065D16Rik	0	0	8519528	758	1700065D16Rik	0	0	2025621	758	1700065D16Rik	0	0	8076275	758
1700065I16Rik	0	0	8167271	843	1700065I16Rik	19	2.47014	9124413	843	1700065I16Rik	0	0	10723386	843	1700065I16Rik	0	0	6327356	843	1700065I16Rik	0	0	6982693	843	1700065I16Rik	0	0	11627584	843	1700065I16Rik	0	0	12067833	843	1700065I16Rik	0	0	8519528	843	1700065I16Rik	1	0.585618	2025621	843	1700065I16Rik	0	0	8076275	843
1700065I17Rik	0	0	8167271	564	1700065I17Rik	2	0.388639	9124413	564	1700065I17Rik	9	1.4881	10723386	564	1700065I17Rik	0	0	6327356	564	1700065I17Rik	0	0	6982693	564	1700065I17Rik	6	0.914919	11627584	564	1700065I17Rik	0	0	12067833	564	1700065I17Rik	0	0	8519528	564	1700065I17Rik	0	0	2025621	564	1700065I17Rik	0	0	8076275	564
1700065J11Rik	0	0	8167271	428	1700065J11Rik	0	0	9124413	428	1700065J11Rik	0	0	10723386	428	1700065J11Rik	0	0	6327356	428	1700065J11Rik	0	0	6982693	428	1700065J11Rik	0	0	11627584	428	1700065J11Rik	0	0	12067833	428	1700065J11Rik	0	0	8519528	428	1700065J11Rik	0	0	2025621	428	1700065J11Rik	0	0	8076275	428
1700065J18Rik	0	0	8167271	404	1700065J18Rik	0	0	9124413	404	1700065J18Rik	1	0.230827	10723386	404	1700065J18Rik	0	0	6327356	404	1700065J18Rik	0	0	6982693	404	1700065J18Rik	0	0	11627584	404	1700065J18Rik	0	0	12067833	404	1700065J18Rik	0	0	8519528	404	1700065J18Rik	0	0	2025621	404	1700065J18Rik	0	0	8076275	404
1700065L07Rik	0	0	8167271	635	1700065L07Rik	0	0	9124413	635	1700065L07Rik	1	0.146857	10723386	635	1700065L07Rik	0	0	6327356	635	1700065L07Rik	0	0	6982693	635	1700065L07Rik	1	0.135437	11627584	635	1700065L07Rik	0	0	12067833	635	1700065L07Rik	0	0	8519528	635	1700065L07Rik	0	0	2025621	635	1700065L07Rik	0	0	8076275	635
1700065O20Rik	0	0	8167271	702	1700065O20Rik	0	0	9124413	702	1700065O20Rik	0	0	10723386	702	1700065O20Rik	0	0	6327356	702	1700065O20Rik	0	0	6982693	702	1700065O20Rik	0	0	11627584	702	1700065O20Rik	0	0	12067833	702	1700065O20Rik	0	0	8519528	702	1700065O20Rik	0	0	2025621	702	1700065O20Rik	0	0	8076275	702
1700066B17Rik	0	0	8167271	531	1700066B17Rik	0	0	9124413	531	1700066B17Rik	0	0	10723386	531	1700066B17Rik	0	0	6327356	531	1700066B17Rik	0	0	6982693	531	1700066B17Rik	0	0	11627584	531	1700066B17Rik	0	0	12067833	531	1700066B17Rik	0	0	8519528	531	1700066B17Rik	0	0	2025621	531	1700066B17Rik	0	0	8076275	531
1700066B19Rik	5	0.244489	8167271	2504	1700066B19Rik	11	0.481452	9124413	2504	1700066B19Rik	7	0.260694	10723386	2504	1700066B19Rik	10	0.631166	6327356	2504	1700066B19Rik	0	0	6982693	2504	1700066B19Rik	4	0.137384	11627584	2504	1700066B19Rik	1	0.033093	12067833	2504	1700066B19Rik	14	0.656263	8519528	2504	1700066B19Rik	13	2.56301	2025621	2504	1700066B19Rik	24	1.18677	8076275	2504
1700066M21Rik	48	1.95448	8167271	3007	1700066M21Rik	55	2.00458	9124413	3007	1700066M21Rik	85	2.63605	10723386	3007	1700066M21Rik	20	1.05117	6327356	3007	1700066M21Rik	35	1.66691	6982693	3007	1700066M21Rik	78	2.23086	11627584	3007	1700066M21Rik	52	1.43298	12067833	3007	1700066M21Rik	36	1.40525	8519528	3007	1700066M21Rik	2	0.328351	2025621	3007	1700066M21Rik	64	2.63533	8076275	3007
1700066N21Rik	0	0	8167271	774	1700066N21Rik	0	0	9124413	774	1700066N21Rik	0	0	10723386	774	1700066N21Rik	0	0	6327356	774	1700066N21Rik	0	0	6982693	774	1700066N21Rik	0	0	11627584	774	1700066N21Rik	0	0	12067833	774	1700066N21Rik	0	0	8519528	774	1700066N21Rik	0	0	2025621	774	1700066N21Rik	0	0	8076275	774
1700066O22Rik	0	0	8167271	960	1700066O22Rik	0	0	9124413	960	1700066O22Rik	0	0	10723386	960	1700066O22Rik	0	0	6327356	960	1700066O22Rik	0	0	6982693	960	1700066O22Rik	0	0	11627584	960	1700066O22Rik	0	0	12067833	960	1700066O22Rik	0	0	8519528	960	1700066O22Rik	0	0	2025621	960	1700066O22Rik	0	0	8076275	960
1700067G17Rik	0	0	8167271	603	1700067G17Rik	1	0.181751	9124413	603	1700067G17Rik	0	0	10723386	603	1700067G17Rik	0	0	6327356	603	1700067G17Rik	0	0	6982693	603	1700067G17Rik	0	0	11627584	603	1700067G17Rik	0	0	12067833	603	1700067G17Rik	0	0	8519528	603	1700067G17Rik	0	0	2025621	603	1700067G17Rik	0	0	8076275	603
1700067K01Rik	0	0	8167271	1084	1700067K01Rik	2	0.202207	9124413	1084	1700067K01Rik	7	0.602195	10723386	1084	1700067K01Rik	13	1.89536	6327356	1084	1700067K01Rik	2	0.264227	6982693	1084	1700067K01Rik	3	0.238014	11627584	1084	1700067K01Rik	1	0.0764437	12067833	1084	1700067K01Rik	2	0.216563	8519528	1084	1700067K01Rik	0	0	2025621	1084	1700067K01Rik	0	0	8076275	1084
1700067P10Rik	0	0	8167271	794	1700067P10Rik	44	6.07334	9124413	794	1700067P10Rik	7	0.82214	10723386	794	1700067P10Rik	15	2.98572	6327356	794	1700067P10Rik	0	0	6982693	794	1700067P10Rik	7	0.758207	11627584	794	1700067P10Rik	0	0	12067833	794	1700067P10Rik	0	0	8519528	794	1700067P10Rik	0	0	2025621	794	1700067P10Rik	0	0	8076275	794
1700069L16Rik	0	0	8167271	704	1700069L16Rik	20	3.11353	9124413	704	1700069L16Rik	0	0	10723386	704	1700069L16Rik	0	0	6327356	704	1700069L16Rik	0	0	6982693	704	1700069L16Rik	0	0	11627584	704	1700069L16Rik	0	0	12067833	704	1700069L16Rik	0	0	8519528	704	1700069L16Rik	0	0	2025621	704	1700069L16Rik	0	0	8076275	704
1700069P05Rik	0	0	8167271	787	1700069P05Rik	0	0	9124413	787	1700069P05Rik	0	0	10723386	787	1700069P05Rik	0	0	6327356	787	1700069P05Rik	0	0	6982693	787	1700069P05Rik	0	0	11627584	787	1700069P05Rik	0	0	12067833	787	1700069P05Rik	0	0	8519528	787	1700069P05Rik	0	0	2025621	787	1700069P05Rik	0	0	8076275	787
1700071K01Rik	0	0	8167271	1038	1700071K01Rik	5	0.52792	9124413	1038	1700071K01Rik	2	0.17968	10723386	1038	1700071K01Rik	0	0	6327356	1038	1700071K01Rik	2	0.275937	6982693	1038	1700071K01Rik	3	0.248562	11627584	1038	1700071K01Rik	0	0	12067833	1038	1700071K01Rik	0	0	8519528	1038	1700071K01Rik	0	0	2025621	1038	1700071K01Rik	0	0	8076275	1038
1700071M16Rik	2	0.0977955	8167271	2504	1700071M16Rik	15	0.656526	9124413	2504	1700071M16Rik	1	0.0372421	10723386	2504	1700071M16Rik	0	0	6327356	2504	1700071M16Rik	0	0	6982693	2504	1700071M16Rik	6	0.206076	11627584	2504	1700071M16Rik	1	0.033093	12067833	2504	1700071M16Rik	0	0	8519528	2504	1700071M16Rik	0	0	2025621	2504	1700071M16Rik	1	0.0494487	8076275	2504
1700072B07Rik	0	0	8167271	445	1700072B07Rik	0	0	9124413	445	1700072B07Rik	0	0	10723386	445	1700072B07Rik	0	0	6327356	445	1700072B07Rik	0	0	6982693	445	1700072B07Rik	0	0	11627584	445	1700072B07Rik	0	0	12067833	445	1700072B07Rik	0	0	8519528	445	1700072B07Rik	0	0	2025621	445	1700072B07Rik	0	0	8076275	445
1700072O05Rik	0	0	8167271	668	1700072O05Rik	4	0.656264	9124413	668	1700072O05Rik	0	0	10723386	668	1700072O05Rik	0	0	6327356	668	1700072O05Rik	0	0	6982693	668	1700072O05Rik	0	0	11627584	668	1700072O05Rik	0	0	12067833	668	1700072O05Rik	0	0	8519528	668	1700072O05Rik	0	0	2025621	668	1700072O05Rik	0	0	8076275	668
1700073E17Rik	23	0.612333	8167271	4599	1700073E17Rik	41	0.977047	9124413	4599	1700073E17Rik	17	0.34471	10723386	4599	1700073E17Rik	13	0.446743	6327356	4599	1700073E17Rik	2	0.0622793	6982693	4599	1700073E17Rik	0	0	11627584	4599	1700073E17Rik	1	0.018018	12067833	4599	1700073E17Rik	2	0.0510447	8519528	4599	1700073E17Rik	1	0.107344	2025621	4599	1700073E17Rik	0	0	8076275	4599
1700074H08Rik	0	0	8167271	547	1700074H08Rik	4	0.801434	9124413	547	1700074H08Rik	0	0	10723386	547	1700074H08Rik	5	1.44464	6327356	547	1700074H08Rik	0	0	6982693	547	1700074H08Rik	0	0	11627584	547	1700074H08Rik	0	0	12067833	547	1700074H08Rik	0	0	8519528	547	1700074H08Rik	0	0	2025621	547	1700074H08Rik	0	0	8076275	547
1700074P13Rik	0	0	8167271	1647	1700074P13Rik	183	12.1773	9124413	1647	1700074P13Rik	43	2.43469	10723386	1647	1700074P13Rik	10	0.959587	6327356	1647	1700074P13Rik	1	0.0869528	6982693	1647	1700074P13Rik	39	2.03649	11627584	1647	1700074P13Rik	0	0	12067833	1647	1700074P13Rik	0	0	8519528	1647	1700074P13Rik	0	0	2025621	1647	1700074P13Rik	0	0	8076275	1647
1700080E11Rik	0	0	8167271	871	1700080E11Rik	29	3.64901	9124413	871	1700080E11Rik	17	1.82011	10723386	871	1700080E11Rik	20	3.62902	6327356	871	1700080E11Rik	0	0	6982693	871	1700080E11Rik	28	2.76472	11627584	871	1700080E11Rik	0	0	12067833	871	1700080E11Rik	0	0	8519528	871	1700080E11Rik	0	0	2025621	871	1700080E11Rik	0	0	8076275	871
1700080N15Rik	0	0	8167271	434	1700080N15Rik	0	0	9124413	434	1700080N15Rik	0	0	10723386	434	1700080N15Rik	0	0	6327356	434	1700080N15Rik	0	0	6982693	434	1700080N15Rik	0	0	11627584	434	1700080N15Rik	0	0	12067833	434	1700080N15Rik	0	0	8519528	434	1700080N15Rik	0	0	2025621	434	1700080N15Rik	0	0	8076275	434
1700080O16Rik	0	0	8167271	1454	1700080O16Rik	12	0.904507	9124413	1454	1700080O16Rik	0	0	10723386	1454	1700080O16Rik	0	0	6327356	1454	1700080O16Rik	0	0	6982693	1454	1700080O16Rik	0	0	11627584	1454	1700080O16Rik	0	0	12067833	1454	1700080O16Rik	0	0	8519528	1454	1700080O16Rik	0	0	2025621	1454	1700080O16Rik	0	0	8076275	1454
1700081H04Rik	0	0	8167271	1126	1700081H04Rik	11	1.07065	9124413	1126	1700081H04Rik	0	0	10723386	1126	1700081H04Rik	0	0	6327356	1126	1700081H04Rik	0	0	6982693	1126	1700081H04Rik	0	0	11627584	1126	1700081H04Rik	0	0	12067833	1126	1700081H04Rik	0	0	8519528	1126	1700081H04Rik	0	0	2025621	1126	1700081H04Rik	0	0	8076275	1126
1700084C01Rik	3	0.255083	8167271	1440	1700084C01Rik	0	0	9124413	1440	1700084C01Rik	0	0	10723386	1440	1700084C01Rik	0	0	6327356	1440	1700084C01Rik	3	0.298357	6982693	1440	1700084C01Rik	2	0.119448	11627584	1440	1700084C01Rik	6	0.34527	12067833	1440	1700084C01Rik	1	0.0815121	8519528	1440	1700084C01Rik	0	0	2025621	1440	1700084C01Rik	0	0	8076275	1440
1700084E18Rik	4	1.12848	8167271	434	1700084E18Rik	2	0.505051	9124413	434	1700084E18Rik	3	0.644614	10723386	434	1700084E18Rik	2	0.728313	6327356	434	1700084E18Rik	0	0	6982693	434	1700084E18Rik	0	0	11627584	434	1700084E18Rik	1	0.190933	12067833	434	1700084E18Rik	1	0.270455	8519528	434	1700084E18Rik	0	0	2025621	434	1700084E18Rik	1	0.285298	8076275	434
1700084F23Rik	0	0	8167271	1044	1700084F23Rik	0	0	9124413	1044	1700084F23Rik	1	0.0893239	10723386	1044	1700084F23Rik	0	0	6327356	1044	1700084F23Rik	0	0	6982693	1044	1700084F23Rik	0	0	11627584	1044	1700084F23Rik	0	0	12067833	1044	1700084F23Rik	0	0	8519528	1044	1700084F23Rik	0	0	2025621	1044	1700084F23Rik	0	0	8076275	1044
1700084J12Rik	22	3.68492	8167271	731	1700084J12Rik	12	1.79912	9124413	731	1700084J12Rik	18	2.29627	10723386	731	1700084J12Rik	17	3.67544	6327356	731	1700084J12Rik	28	5.48552	6982693	731	1700084J12Rik	28	3.29421	11627584	731	1700084J12Rik	48	5.4412	12067833	731	1700084J12Rik	14	2.24799	8519528	731	1700084J12Rik	1	0.675343	2025621	731	1700084J12Rik	7	1.18569	8076275	731
1700085C21Rik	0	0	8167271	1082	1700085C21Rik	0	0	9124413	1082	1700085C21Rik	0	0	10723386	1082	1700085C21Rik	0	0	6327356	1082	1700085C21Rik	0	0	6982693	1082	1700085C21Rik	0	0	11627584	1082	1700085C21Rik	0	0	12067833	1082	1700085C21Rik	0	0	8519528	1082	1700085C21Rik	0	0	2025621	1082	1700085C21Rik	0	0	8076275	1082
1700086L19Rik	15	1.75583	8167271	1046	1700086L19Rik	49	5.13404	9124413	1046	1700086L19Rik	11	0.980684	10723386	1046	1700086L19Rik	14	2.11531	6327356	1046	1700086L19Rik	3	0.41074	6982693	1046	1700086L19Rik	15	1.2333	11627584	1046	1700086L19Rik	0	0	12067833	1046	1700086L19Rik	0	0	8519528	1046	1700086L19Rik	0	0	2025621	1046	1700086L19Rik	1	0.118374	8076275	1046
1700086O06Rik	8	0.50726	8167271	1931	1700086O06Rik	11	0.624317	9124413	1931	1700086O06Rik	14	0.676104	10723386	1931	1700086O06Rik	10	0.818456	6327356	1931	1700086O06Rik	13	0.964136	6982693	1931	1700086O06Rik	18	0.801679	11627584	1931	1700086O06Rik	22	0.944085	12067833	1931	1700086O06Rik	2	0.121572	8519528	1931	1700086O06Rik	3	0.766974	2025621	1931	1700086O06Rik	6	0.384732	8076275	1931
1700088E04Rik	0	0	8167271	1253	1700088E04Rik	0	0	9124413	1253	1700088E04Rik	2	0.148849	10723386	1253	1700088E04Rik	0	0	6327356	1253	1700088E04Rik	4	0.457179	6982693	1253	1700088E04Rik	4	0.274549	11627584	1253	1700088E04Rik	3	0.1984	12067833	1253	1700088E04Rik	0	0	8519528	1253	1700088E04Rik	2	0.78799	2025621	1253	1700088E04Rik	1	0.0988184	8076275	1253
1700091H14Rik	0	0	8167271	1388	1700091H14Rik	1	0.0789597	9124413	1388	1700091H14Rik	1	0.067186	10723386	1388	1700091H14Rik	0	0	6327356	1388	1700091H14Rik	0	0	6982693	1388	1700091H14Rik	0	0	11627584	1388	1700091H14Rik	0	0	12067833	1388	1700091H14Rik	0	0	8519528	1388	1700091H14Rik	0	0	2025621	1388	1700091H14Rik	0	0	8076275	1388
1700092C02Rik	0	0	8167271	358	1700092C02Rik	0	0	9124413	358	1700092C02Rik	1	0.260486	10723386	358	1700092C02Rik	0	0	6327356	358	1700092C02Rik	0	0	6982693	358	1700092C02Rik	0	0	11627584	358	1700092C02Rik	0	0	12067833	358	1700092C02Rik	0	0	8519528	358	1700092C02Rik	0	0	2025621	358	1700092C02Rik	0	0	8076275	358
1700092C10Rik	0	0	8167271	569	1700092C10Rik	7	1.34828	9124413	569	1700092C10Rik	0	0	10723386	569	1700092C10Rik	0	0	6327356	569	1700092C10Rik	0	0	6982693	569	1700092C10Rik	0	0	11627584	569	1700092C10Rik	0	0	12067833	569	1700092C10Rik	0	0	8519528	569	1700092C10Rik	0	0	2025621	569	1700092C10Rik	0	0	8076275	569
1700092E19Rik	0	0	8167271	1641	1700092E19Rik	2	0.133572	9124413	1641	1700092E19Rik	0	0	10723386	1641	1700092E19Rik	4	0.385238	6327356	1641	1700092E19Rik	0	0	6982693	1641	1700092E19Rik	0	0	11627584	1641	1700092E19Rik	0	0	12067833	1641	1700092E19Rik	0	0	8519528	1641	1700092E19Rik	0	0	2025621	1641	1700092E19Rik	0	0	8076275	1641
1700092K14Rik	0	0	8167271	395	1700092K14Rik	0	0	9124413	395	1700092K14Rik	0	0	10723386	395	1700092K14Rik	1	0.400111	6327356	395	1700092K14Rik	0	0	6982693	395	1700092K14Rik	0	0	11627584	395	1700092K14Rik	0	0	12067833	395	1700092K14Rik	0	0	8519528	395	1700092K14Rik	0	0	2025621	395	1700092K14Rik	0	0	8076275	395
1700092M07Rik	1	0.32221	8167271	380	1700092M07Rik	42	12.1133	9124413	380	1700092M07Rik	0	0	10723386	380	1700092M07Rik	13	5.40676	6327356	380	1700092M07Rik	1	0.376872	6982693	380	1700092M07Rik	4	0.905288	11627584	380	1700092M07Rik	1	0.218066	12067833	380	1700092M07Rik	1	0.308888	8519528	380	1700092M07Rik	0	0	2025621	380	1700092M07Rik	0	0	8076275	380
1700093K21Rik	0	0	8167271	1447	1700093K21Rik	37	2.80239	9124413	1447	1700093K21Rik	17	1.09559	10723386	1447	1700093K21Rik	9	0.982996	6327356	1447	1700093K21Rik	0	0	6982693	1447	1700093K21Rik	36	2.13966	11627584	1447	1700093K21Rik	0	0	12067833	1447	1700093K21Rik	0	0	8519528	1447	1700093K21Rik	0	0	2025621	1447	1700093K21Rik	0	0	8076275	1447
1700094D03Rik	8	0.31628	8167271	3097	1700094D03Rik	19	0.672369	9124413	3097	1700094D03Rik	21	0.632333	10723386	3097	1700094D03Rik	13	0.663407	6327356	3097	1700094D03Rik	14	0.647387	6982693	3097	1700094D03Rik	29	0.805318	11627584	3097	1700094D03Rik	36	0.963234	12067833	3097	1700094D03Rik	13	0.492705	8519528	3097	1700094D03Rik	4	0.637618	2025621	3097	1700094D03Rik	11	0.439785	8076275	3097
1700094J05Rik	0	0	8167271	997	1700094J05Rik	2	0.219852	9124413	997	1700094J05Rik	8	0.748278	10723386	997	1700094J05Rik	0	0	6327356	997	1700094J05Rik	0	0	6982693	997	1700094J05Rik	1	0.0862612	11627584	997	1700094J05Rik	3	0.249343	12067833	997	1700094J05Rik	1	0.117731	8519528	997	1700094J05Rik	0	0	2025621	997	1700094J05Rik	0	0	8076275	997
1700094M24Rik	0	0	8167271	664	1700094M24Rik	1	0.165054	9124413	664	1700094M24Rik	0	0	10723386	664	1700094M24Rik	0	0	6327356	664	1700094M24Rik	0	0	6982693	664	1700094M24Rik	1	0.129522	11627584	664	1700094M24Rik	0	0	12067833	664	1700094M24Rik	0	0	8519528	664	1700094M24Rik	0	0	2025621	664	1700094M24Rik	0	0	8076275	664
1700095A21Rik	0	0	8167271	1069	1700095A21Rik	15	1.53783	9124413	1069	1700095A21Rik	3	0.261705	10723386	1069	1700095A21Rik	0	0	6327356	1069	1700095A21Rik	0	0	6982693	1069	1700095A21Rik	0	0	11627584	1069	1700095A21Rik	0	0	12067833	1069	1700095A21Rik	0	0	8519528	1069	1700095A21Rik	0	0	2025621	1069	1700095A21Rik	0	0	8076275	1069
1700095B10Rik	4	0.467774	8167271	1047	1700095B10Rik	11	1.15144	9124413	1047	1700095B10Rik	7	0.623476	10723386	1047	1700095B10Rik	6	0.905696	6327356	1047	1700095B10Rik	0	0	6982693	1047	1700095B10Rik	0	0	11627584	1047	1700095B10Rik	0	0	12067833	1047	1700095B10Rik	0	0	8519528	1047	1700095B10Rik	0	0	2025621	1047	1700095B10Rik	0	0	8076275	1047
1700096J18Rik	0	0	8167271	454	1700096J18Rik	2	0.482802	9124413	454	1700096J18Rik	0	0	10723386	454	1700096J18Rik	1	0.348114	6327356	454	1700096J18Rik	1	0.315443	6982693	454	1700096J18Rik	0	0	11627584	454	1700096J18Rik	2	0.365044	12067833	454	1700096J18Rik	0	0	8519528	454	1700096J18Rik	0	0	2025621	454	1700096J18Rik	0	0	8076275	454
1700096K18Rik	32	2.70399	8167271	1449	1700096K18Rik	33	2.49598	9124413	1449	1700096K18Rik	26	1.6733	10723386	1449	1700096K18Rik	12	1.30885	6327356	1449	1700096K18Rik	7	0.691842	6982693	1449	1700096K18Rik	10	0.593529	11627584	1449	1700096K18Rik	16	0.915003	12067833	1449	1700096K18Rik	20	1.62012	8519528	1449	1700096K18Rik	3	1.0221	2025621	1449	1700096K18Rik	14	1.19632	8076275	1449
1700097N02Rik	2	0.289799	8167271	845	1700097N02Rik	8	1.0376	9124413	845	1700097N02Rik	0	0	10723386	845	1700097N02Rik	0	0	6327356	845	1700097N02Rik	0	0	6982693	845	1700097N02Rik	7	0.712446	11627584	845	1700097N02Rik	0	0	12067833	845	1700097N02Rik	0	0	8519528	845	1700097N02Rik	0	0	2025621	845	1700097N02Rik	0	0	8076275	845
1700100L14Rik	0	0	8167271	682	1700100L14Rik	8	1.28558	9124413	682	1700100L14Rik	5	0.683681	10723386	682	1700100L14Rik	3	0.695208	6327356	682	1700100L14Rik	0	0	6982693	682	1700100L14Rik	13	1.63934	11627584	682	1700100L14Rik	0	0	12067833	682	1700100L14Rik	0	0	8519528	682	1700100L14Rik	0	0	2025621	682	1700100L14Rik	0	0	8076275	682
1700101E01Rik	1	0.131514	8167271	931	1700101E01Rik	2	0.235437	9124413	931	1700101E01Rik	0	0	10723386	931	1700101E01Rik	1	0.169757	6327356	931	1700101E01Rik	7	1.07678	6982693	931	1700101E01Rik	11	1.01614	11627584	931	1700101E01Rik	11	0.97907	12067833	931	1700101E01Rik	0	0	8519528	931	1700101E01Rik	0	0	2025621	931	1700101E01Rik	1	0.132996	8076275	931
1700101I11Rik	0	0	8167271	806	1700101I11Rik	4	0.543901	9124413	806	1700101I11Rik	1	0.1157	10723386	806	1700101I11Rik	1	0.196084	6327356	806	1700101I11Rik	0	0	6982693	806	1700101I11Rik	11	1.17373	11627584	806	1700101I11Rik	0	0	12067833	806	1700101I11Rik	2	0.291259	8519528	806	1700101I11Rik	0	0	2025621	806	1700101I11Rik	0	0	8076275	806
1700101O22Rik	0	0	8167271	339	1700101O22Rik	8	2.58634	9124413	339	1700101O22Rik	0	0	10723386	339	1700101O22Rik	8	3.72965	6327356	339	1700101O22Rik	0	0	6982693	339	1700101O22Rik	0	0	11627584	339	1700101O22Rik	0	0	12067833	339	1700101O22Rik	0	0	8519528	339	1700101O22Rik	0	0	2025621	339	1700101O22Rik	0	0	8076275	339
1700102H20Rik	2	0.434955	8167271	563	1700102H20Rik	2	0.389329	9124413	563	1700102H20Rik	6	0.993827	10723386	563	1700102H20Rik	0	0	6327356	563	1700102H20Rik	0	0	6982693	563	1700102H20Rik	1	0.152757	11627584	563	1700102H20Rik	0	0	12067833	563	1700102H20Rik	0	0	8519528	563	1700102H20Rik	0	0	2025621	563	1700102H20Rik	0	0	8076275	563
1700102P08Rik	1	0.111512	8167271	1098	1700102P08Rik	28	2.7948	9124413	1098	1700102P08Rik	6	0.509585	10723386	1098	1700102P08Rik	21	3.0227	6327356	1098	1700102P08Rik	0	0	6982693	1098	1700102P08Rik	3	0.234979	11627584	1098	1700102P08Rik	0	0	12067833	1098	1700102P08Rik	0	0	8519528	1098	1700102P08Rik	0	0	2025621	1098	1700102P08Rik	1	0.112768	8076275	1098
1700104L18Rik	0	0	8167271	598	1700104L18Rik	0	0	9124413	598	1700104L18Rik	0	0	10723386	598	1700104L18Rik	0	0	6327356	598	1700104L18Rik	0	0	6982693	598	1700104L18Rik	0	0	11627584	598	1700104L18Rik	0	0	12067833	598	1700104L18Rik	0	0	8519528	598	1700104L18Rik	0	0	2025621	598	1700104L18Rik	0	0	8076275	598
1700105P06Rik	1	0.220612	8167271	555	1700105P06Rik	1	0.19747	9124413	555	1700105P06Rik	2	0.336051	10723386	555	1700105P06Rik	0	0	6327356	555	1700105P06Rik	0	0	6982693	555	1700105P06Rik	1	0.154959	11627584	555	1700105P06Rik	1	0.149306	12067833	555	1700105P06Rik	0	0	8519528	555	1700105P06Rik	0	0	2025621	555	1700105P06Rik	0	0	8076275	555
1700106J16Rik	0	0	8167271	1219	1700106J16Rik	4	0.359626	9124413	1219	1700106J16Rik	6	0.459003	10723386	1219	1700106J16Rik	3	0.388951	6327356	1219	1700106J16Rik	0	0	6982693	1219	1700106J16Rik	3	0.211655	11627584	1219	1700106J16Rik	0	0	12067833	1219	1700106J16Rik	0	0	8519528	1219	1700106J16Rik	0	0	2025621	1219	1700106J16Rik	0	0	8076275	1219
1700108F19Rik	1	0.14106	8167271	868	1700108F19Rik	7	0.883839	9124413	868	1700108F19Rik	7	0.752049	10723386	868	1700108F19Rik	0	0	6327356	868	1700108F19Rik	0	0	6982693	868	1700108F19Rik	0	0	11627584	868	1700108F19Rik	0	0	12067833	868	1700108F19Rik	7	0.946592	8519528	868	1700108F19Rik	0	0	2025621	868	1700108F19Rik	1	0.142649	8076275	868
1700108J01Rik	0	0	8167271	468	1700108J01Rik	6	1.40508	9124413	468	1700108J01Rik	8	1.59409	10723386	468	1700108J01Rik	0	0	6327356	468	1700108J01Rik	0	0	6982693	468	1700108J01Rik	5	0.918829	11627584	468	1700108J01Rik	0	0	12067833	468	1700108J01Rik	0	0	8519528	468	1700108J01Rik	0	0	2025621	468	1700108J01Rik	0	0	8076275	468
1700109G14Rik	0	0	8167271	798	1700109G14Rik	2	0.274677	9124413	798	1700109G14Rik	9	1.05174	10723386	798	1700109G14Rik	3	0.59415	6327356	798	1700109G14Rik	1	0.179463	6982693	798	1700109G14Rik	4	0.43109	11627584	798	1700109G14Rik	0	0	12067833	798	1700109G14Rik	0	0	8519528	798	1700109G14Rik	0	0	2025621	798	1700109G14Rik	0	0	8076275	798
1700109G15Rik	0	0	8167271	384	1700109G15Rik	0	0	9124413	384	1700109G15Rik	0	0	10723386	384	1700109G15Rik	0	0	6327356	384	1700109G15Rik	0	0	6982693	384	1700109G15Rik	0	0	11627584	384	1700109G15Rik	0	0	12067833	384	1700109G15Rik	0	0	8519528	384	1700109G15Rik	0	0	2025621	384	1700109G15Rik	0	0	8076275	384
1700109H08Rik	0	0	8167271	715	1700109H08Rik	20	3.06562	9124413	715	1700109H08Rik	4	0.521701	10723386	715	1700109H08Rik	0	0	6327356	715	1700109H08Rik	0	0	6982693	715	1700109H08Rik	1	0.120283	11627584	715	1700109H08Rik	0	0	12067833	715	1700109H08Rik	0	0	8519528	715	1700109H08Rik	1	0.690456	2025621	715	1700109H08Rik	0	0	8076275	715
1700109I08Rik	0	0	8167271	396	1700109I08Rik	0	0	9124413	396	1700109I08Rik	0	0	10723386	396	1700109I08Rik	0	0	6327356	396	1700109I08Rik	0	0	6982693	396	1700109I08Rik	0	0	11627584	396	1700109I08Rik	0	0	12067833	396	1700109I08Rik	0	0	8519528	396	1700109I08Rik	0	0	2025621	396	1700109I08Rik	0	0	8076275	396
1700109K24Rik	0	0	8167271	1090	1700109K24Rik	6	0.603281	9124413	1090	1700109K24Rik	5	0.427771	10723386	1090	1700109K24Rik	1	0.144994	6327356	1090	1700109K24Rik	1	0.131386	6982693	1090	1700109K24Rik	7	0.552309	11627584	1090	1700109K24Rik	0	0	12067833	1090	1700109K24Rik	2	0.215371	8519528	1090	1700109K24Rik	0	0	2025621	1090	1700109K24Rik	1	0.113596	8076275	1090
1700110C19Rik	0	0	8167271	722	1700110C19Rik	2	0.30359	9124413	722	1700110C19Rik	1	0.129161	10723386	722	1700110C19Rik	0	0	6327356	722	1700110C19Rik	0	0	6982693	722	1700110C19Rik	9	1.07205	11627584	722	1700110C19Rik	0	0	12067833	722	1700110C19Rik	0	0	8519528	722	1700110C19Rik	0	0	2025621	722	1700110C19Rik	0	0	8076275	722
1700110I01Rik	1	0.0719388	8167271	1702	1700110I01Rik	20	1.28785	9124413	1702	1700110I01Rik	10	0.547909	10723386	1702	1700110I01Rik	3	0.278573	6327356	1702	1700110I01Rik	0	0	6982693	1702	1700110I01Rik	1	0.0505302	11627584	1702	1700110I01Rik	0	0	12067833	1702	1700110I01Rik	0	0	8519528	1702	1700110I01Rik	0	0	2025621	1702	1700110I01Rik	1	0.0727494	8076275	1702
1700110K17Rik	0	0	8167271	708	1700110K17Rik	1	0.154797	9124413	708	1700110K17Rik	0	0	10723386	708	1700110K17Rik	2	0.446452	6327356	708	1700110K17Rik	0	0	6982693	708	1700110K17Rik	0	0	11627584	708	1700110K17Rik	0	0	12067833	708	1700110K17Rik	4	0.663149	8519528	708	1700110K17Rik	0	0	2025621	708	1700110K17Rik	1	0.174886	8076275	708
1700110M21Rik	0	0	8167271	1862	1700110M21Rik	284	16.7161	9124413	1862	1700110M21Rik	107	5.35886	10723386	1862	1700110M21Rik	103	8.74249	6327356	1862	1700110M21Rik	0	0	6982693	1862	1700110M21Rik	119	5.49639	11627584	1862	1700110M21Rik	0	0	12067833	1862	1700110M21Rik	5	0.315192	8519528	1862	1700110M21Rik	0	0	2025621	1862	1700110M21Rik	0	0	8076275	1862
1700111N16Rik	0	0	8167271	1132	1700111N16Rik	0	0	9124413	1132	1700111N16Rik	0	0	10723386	1132	1700111N16Rik	0	0	6327356	1132	1700111N16Rik	0	0	6982693	1132	1700111N16Rik	0	0	11627584	1132	1700111N16Rik	0	0	12067833	1132	1700111N16Rik	0	0	8519528	1132	1700111N16Rik	0	0	2025621	1132	1700111N16Rik	0	0	8076275	1132
1700112E06Rik	1	0.134402	8167271	911	1700112E06Rik	2	0.240606	9124413	911	1700112E06Rik	2	0.204729	10723386	911	1700112E06Rik	1	0.173484	6327356	911	1700112E06Rik	1	0.157202	6982693	911	1700112E06Rik	2	0.188809	11627584	911	1700112E06Rik	1	0.0909604	12067833	911	1700112E06Rik	1	0.128845	8519528	911	1700112E06Rik	0	0	2025621	911	1700112E06Rik	0	0	8076275	911
1700112H15Rik	0	0	8167271	778	1700112H15Rik	0	0	9124413	778	1700112H15Rik	0	0	10723386	778	1700112H15Rik	0	0	6327356	778	1700112H15Rik	0	0	6982693	778	1700112H15Rik	0	0	11627584	778	1700112H15Rik	0	0	12067833	778	1700112H15Rik	0	0	8519528	778	1700112H15Rik	0	0	2025621	778	1700112H15Rik	0	0	8076275	778
1700112J05Rik	0	0	8167271	800	1700112J05Rik	0	0	9124413	800	1700112J05Rik	4	0.466271	10723386	800	1700112J05Rik	0	0	6327356	800	1700112J05Rik	0	0	6982693	800	1700112J05Rik	0	0	11627584	800	1700112J05Rik	0	0	12067833	800	1700112J05Rik	0	0	8519528	800	1700112J05Rik	0	0	2025621	800	1700112J05Rik	0	0	8076275	800
1700113A16Rik	75	9.3418	8167271	983	1700113A16Rik	97	10.8147	9124413	983	1700113A16Rik	112	10.6251	10723386	983	1700113A16Rik	77	12.3798	6327356	983	1700113A16Rik	50	7.2844	6982693	983	1700113A16Rik	76	6.64922	11627584	983	1700113A16Rik	59	4.97358	12067833	983	1700113A16Rik	38	4.53748	8519528	983	1700113A16Rik	9	4.51992	2025621	983	1700113A16Rik	50	6.29804	8076275	983
1700113H08Rik	0	0	8167271	1343	1700113H08Rik	7	0.571238	9124413	1343	1700113H08Rik	9	0.624935	10723386	1343	1700113H08Rik	6	0.706078	6327356	1343	1700113H08Rik	0	0	6982693	1343	1700113H08Rik	8	0.5123	11627584	1343	1700113H08Rik	0	0	12067833	1343	1700113H08Rik	0	0	8519528	1343	1700113H08Rik	1	0.367592	2025621	1343	1700113H08Rik	0	0	8076275	1343
1700119H24Rik	0	0	8167271	586	1700119H24Rik	6	1.12214	9124413	586	1700119H24Rik	1	0.159137	10723386	586	1700119H24Rik	0	0	6327356	586	1700119H24Rik	0	0	6982693	586	1700119H24Rik	0	0	11627584	586	1700119H24Rik	0	0	12067833	586	1700119H24Rik	1	0.200303	8519528	586	1700119H24Rik	0	0	2025621	586	1700119H24Rik	1	0.211296	8076275	586
1700120C14Rik	5	1.57783	8167271	388	1700120C14Rik	6	1.69478	9124413	388	1700120C14Rik	5	1.20173	10723386	388	1700120C14Rik	2	0.814659	6327356	388	1700120C14Rik	0	0	6982693	388	1700120C14Rik	2	0.443311	11627584	388	1700120C14Rik	0	0	12067833	388	1700120C14Rik	2	0.605038	8519528	388	1700120C14Rik	0	0	2025621	388	1700120C14Rik	2	0.638245	8076275	388
1700120E14Rik	0	0	8167271	1932	1700120E14Rik	13	0.737448	9124413	1932	1700120E14Rik	0	0	10723386	1932	1700120E14Rik	0	0	6327356	1932	1700120E14Rik	0	0	6982693	1932	1700120E14Rik	1	0.0445147	11627584	1932	1700120E14Rik	0	0	12067833	1932	1700120E14Rik	0	0	8519528	1932	1700120E14Rik	0	0	2025621	1932	1700120E14Rik	0	0	8076275	1932
1700120G07Rik	0	0	8167271	884	1700120G07Rik	10	1.23977	9124413	884	1700120G07Rik	0	0	10723386	884	1700120G07Rik	0	0	6327356	884	1700120G07Rik	0	0	6982693	884	1700120G07Rik	0	0	11627584	884	1700120G07Rik	0	0	12067833	884	1700120G07Rik	0	0	8519528	884	1700120G07Rik	0	0	2025621	884	1700120G07Rik	0	0	8076275	884
1700120K04Rik	1	0.225488	8167271	543	1700120K04Rik	11	2.22018	9124413	543	1700120K04Rik	6	1.03043	10723386	543	1700120K04Rik	2	0.582114	6327356	543	1700120K04Rik	3	0.791222	6982693	543	1700120K04Rik	4	0.633535	11627584	543	1700120K04Rik	2	0.305211	12067833	543	1700120K04Rik	4	0.864659	8519528	543	1700120K04Rik	0	0	2025621	543	1700120K04Rik	0	0	8076275	543
1700121L16Rik	0	0	8167271	561	1700121L16Rik	0	0	9124413	561	1700121L16Rik	0	0	10723386	561	1700121L16Rik	0	0	6327356	561	1700121L16Rik	0	0	6982693	561	1700121L16Rik	0	0	11627584	561	1700121L16Rik	0	0	12067833	561	1700121L16Rik	0	0	8519528	561	1700121L16Rik	0	0	2025621	561	1700121L16Rik	0	0	8076275	561
1700121N20Rik	0	0	8167271	1028	1700121N20Rik	2	0.213222	9124413	1028	1700121N20Rik	0	0	10723386	1028	1700121N20Rik	0	0	6327356	1028	1700121N20Rik	0	0	6982693	1028	1700121N20Rik	0	0	11627584	1028	1700121N20Rik	0	0	12067833	1028	1700121N20Rik	0	0	8519528	1028	1700121N20Rik	0	0	2025621	1028	1700121N20Rik	0	0	8076275	1028
1700122O11Rik	0	0	8167271	771	1700122O11Rik	0	0	9124413	771	1700122O11Rik	0	0	10723386	771	1700122O11Rik	0	0	6327356	771	1700122O11Rik	0	0	6982693	771	1700122O11Rik	0	0	11627584	771	1700122O11Rik	0	0	12067833	771	1700122O11Rik	0	0	8519528	771	1700122O11Rik	0	0	2025621	771	1700122O11Rik	0	0	8076275	771
1700123I01Rik	0	0	8167271	1613	1700123I01Rik	0	0	9124413	1613	1700123I01Rik	0	0	10723386	1613	1700123I01Rik	1	0.0979813	6327356	1613	1700123I01Rik	0	0	6982693	1613	1700123I01Rik	0	0	11627584	1613	1700123I01Rik	0	0	12067833	1613	1700123I01Rik	0	0	8519528	1613	1700123I01Rik	0	0	2025621	1613	1700123I01Rik	0	0	8076275	1613
1700123K08Rik	0	0	8167271	1047	1700123K08Rik	11	1.15144	9124413	1047	1700123K08Rik	5	0.44534	10723386	1047	1700123K08Rik	0	0	6327356	1047	1700123K08Rik	0	0	6982693	1047	1700123K08Rik	7	0.574992	11627584	1047	1700123K08Rik	0	0	12067833	1047	1700123K08Rik	0	0	8519528	1047	1700123K08Rik	0	0	2025621	1047	1700123K08Rik	0	0	8076275	1047
1700123L14Rik	6	0.43138	8167271	1703	1700123L14Rik	433	27.8656	9124413	1703	1700123L14Rik	142	7.77574	10723386	1703	1700123L14Rik	64	5.93941	6327356	1703	1700123L14Rik	7	0.588654	6982693	1703	1700123L14Rik	79	3.98954	11627584	1703	1700123L14Rik	9	0.437924	12067833	1703	1700123L14Rik	0	0	8519528	1703	1700123L14Rik	3	0.869658	2025621	1703	1700123L14Rik	0	0	8076275	1703
1700123M08Rik	2	0.229718	8167271	1066	1700123M08Rik	6	0.616864	9124413	1066	1700123M08Rik	9	0.787324	10723386	1066	1700123M08Rik	9	1.33433	6327356	1066	1700123M08Rik	5	0.671722	6982693	1066	1700123M08Rik	11	0.887454	11627584	1066	1700123M08Rik	10	0.777344	12067833	1066	1700123M08Rik	0	0	8519528	1066	1700123M08Rik	0	0	2025621	1066	1700123M08Rik	3	0.34846	8076275	1066
1700123O12Rik	0	0	8167271	568	1700123O12Rik	0	0	9124413	568	1700123O12Rik	0	0	10723386	568	1700123O12Rik	0	0	6327356	568	1700123O12Rik	0	0	6982693	568	1700123O12Rik	0	0	11627584	568	1700123O12Rik	0	0	12067833	568	1700123O12Rik	0	0	8519528	568	1700123O12Rik	0	0	2025621	568	1700123O12Rik	0	0	8076275	568
1700123O20Rik	211	13.6765	8167271	1889	1700123O20Rik	175	10.1532	9124413	1889	1700123O20Rik	247	12.1936	10723386	1889	1700123O20Rik	114	9.53785	6327356	1889	1700123O20Rik	166	12.585	6982693	1889	1700123O20Rik	316	14.3868	11627584	1889	1700123O20Rik	259	11.3616	12067833	1889	1700123O20Rik	266	16.5285	8519528	1889	1700123O20Rik	71	18.5553	2025621	1889	1700123O20Rik	213	13.9616	8076275	1889
1700123O21Rik	0	0	8167271	675	1700123O21Rik	0	0	9124413	675	1700123O21Rik	0	0	10723386	675	1700123O21Rik	0	0	6327356	675	1700123O21Rik	0	0	6982693	675	1700123O21Rik	0	0	11627584	675	1700123O21Rik	0	0	12067833	675	1700123O21Rik	0	0	8519528	675	1700123O21Rik	0	0	2025621	675	1700123O21Rik	0	0	8076275	675
1700124L16Rik	0	0	8167271	346	1700124L16Rik	1	0.316752	9124413	346	1700124L16Rik	1	0.269521	10723386	346	1700124L16Rik	1	0.456774	6327356	346	1700124L16Rik	2	0.827811	6982693	346	1700124L16Rik	0	0	11627584	346	1700124L16Rik	1	0.239494	12067833	346	1700124L16Rik	0	0	8519528	346	1700124L16Rik	0	0	2025621	346	1700124L16Rik	1	0.35786	8076275	346
1700125G02Rik	0	0	8167271	519	1700125G02Rik	0	0	9124413	519	1700125G02Rik	0	0	10723386	519	1700125G02Rik	0	0	6327356	519	1700125G02Rik	0	0	6982693	519	1700125G02Rik	0	0	11627584	519	1700125G02Rik	0	0	12067833	519	1700125G02Rik	0	0	8519528	519	1700125G02Rik	0	0	2025621	519	1700125G02Rik	0	0	8076275	519
1700125G22Rik	0	0	8167271	861	1700125G22Rik	3	0.381868	9124413	861	1700125G22Rik	1	0.108309	10723386	861	1700125G22Rik	0	0	6327356	861	1700125G22Rik	0	0	6982693	861	1700125G22Rik	0	0	11627584	861	1700125G22Rik	0	0	12067833	861	1700125G22Rik	0	0	8519528	861	1700125G22Rik	0	0	2025621	861	1700125G22Rik	0	0	8076275	861
1700125H03Rik	0	0	8167271	760	1700125H03Rik	11	1.58626	9124413	760	1700125H03Rik	0	0	10723386	760	1700125H03Rik	1	0.207952	6327356	760	1700125H03Rik	0	0	6982693	760	1700125H03Rik	23	2.6027	11627584	760	1700125H03Rik	2	0.218066	12067833	760	1700125H03Rik	0	0	8519528	760	1700125H03Rik	0	0	2025621	760	1700125H03Rik	0	0	8076275	760
1700125H20Rik	0	0	8167271	975	1700125H20Rik	4	0.449625	9124413	975	1700125H20Rik	0	0	10723386	975	1700125H20Rik	2	0.324193	6327356	975	1700125H20Rik	0	0	6982693	975	1700125H20Rik	17	1.49953	11627584	975	1700125H20Rik	1	0.0849897	12067833	975	1700125H20Rik	0	0	8519528	975	1700125H20Rik	0	0	2025621	975	1700125H20Rik	0	0	8076275	975
1700126H18Rik	0	0	8167271	404	1700126H18Rik	0	0	9124413	404	1700126H18Rik	2	0.461654	10723386	404	1700126H18Rik	0	0	6327356	404	1700126H18Rik	0	0	6982693	404	1700126H18Rik	0	0	11627584	404	1700126H18Rik	0	0	12067833	404	1700126H18Rik	0	0	8519528	404	1700126H18Rik	0	0	2025621	404	1700126H18Rik	0	0	8076275	404
1700128A07Rik	0	0	8167271	860	1700128A07Rik	0	0	9124413	860	1700128A07Rik	0	0	10723386	860	1700128A07Rik	0	0	6327356	860	1700128A07Rik	0	0	6982693	860	1700128A07Rik	0	0	11627584	860	1700128A07Rik	0	0	12067833	860	1700128A07Rik	0	0	8519528	860	1700128A07Rik	0	0	2025621	860	1700128A07Rik	0	0	8076275	860
1700128F08Rik	0	0	8167271	1110	1700128F08Rik	0	0	9124413	1110	1700128F08Rik	0	0	10723386	1110	1700128F08Rik	0	0	6327356	1110	1700128F08Rik	0	0	6982693	1110	1700128F08Rik	0	0	11627584	1110	1700128F08Rik	1	0.0746531	12067833	1110	1700128F08Rik	0	0	8519528	1110	1700128F08Rik	0	0	2025621	1110	1700128F08Rik	0	0	8076275	1110
1700129C05Rik	0	0	8167271	1067	1700129C05Rik	103	10.5796	9124413	1067	1700129C05Rik	46	4.02033	10723386	1067	1700129C05Rik	52	7.70223	6327356	1067	1700129C05Rik	0	0	6982693	1067	1700129C05Rik	21	1.69264	11627584	1067	1700129C05Rik	0	0	12067833	1067	1700129C05Rik	11	1.21008	8519528	1067	1700129C05Rik	0	0	2025621	1067	1700129C05Rik	0	0	8076275	1067
1810006J02Rik	0	0	8167271	1687	1810006J02Rik	0	0	9124413	1687	1810006J02Rik	1	0.0552781	10723386	1687	1810006J02Rik	0	0	6327356	1687	1810006J02Rik	0	0	6982693	1687	1810006J02Rik	0	0	11627584	1687	1810006J02Rik	0	0	12067833	1687	1810006J02Rik	0	0	8519528	1687	1810006J02Rik	0	0	2025621	1687	1810006J02Rik	0	0	8076275	1687
1810007C17Rik	0	0	8167271	708	1810007C17Rik	0	0	9124413	708	1810007C17Rik	0	0	10723386	708	1810007C17Rik	0	0	6327356	708	1810007C17Rik	0	0	6982693	708	1810007C17Rik	0	0	11627584	708	1810007C17Rik	0	0	12067833	708	1810007C17Rik	0	0	8519528	708	1810007C17Rik	0	0	2025621	708	1810007C17Rik	0	0	8076275	708
1810007D17Rik	0	0	8167271	742	1810007D17Rik	0	0	9124413	742	1810007D17Rik	0	0	10723386	742	1810007D17Rik	0	0	6327356	742	1810007D17Rik	1	0.193007	6982693	742	1810007D17Rik	0	0	11627584	742	1810007D17Rik	0	0	12067833	742	1810007D17Rik	0	0	8519528	742	1810007D17Rik	0	0	2025621	742	1810007D17Rik	0	0	8076275	742
1810008I18Rik	0	0	8167271	691	1810008I18Rik	0	0	9124413	691	1810008I18Rik	0	0	10723386	691	1810008I18Rik	0	0	6327356	691	1810008I18Rik	0	0	6982693	691	1810008I18Rik	0	0	11627584	691	1810008I18Rik	0	0	12067833	691	1810008I18Rik	16	2.71786	8519528	691	1810008I18Rik	0	0	2025621	691	1810008I18Rik	17	3.04621	8076275	691
1810009A15Rik	6	0.903616	8167271	813	1810009A15Rik	3	0.404414	9124413	813	1810009A15Rik	3	0.344111	10723386	813	1810009A15Rik	1	0.194396	6327356	813	1810009A15Rik	4	0.704606	6982693	813	1810009A15Rik	9	0.952056	11627584	813	1810009A15Rik	9	0.917324	12067833	813	1810009A15Rik	0	0	8519528	813	1810009A15Rik	0	0	2025621	813	1810009A15Rik	1	0.152299	8076275	813
1810009J06Rik	2	0.286075	8167271	856	1810009J06Rik	0	0	9124413	856	1810009J06Rik	1	0.108942	10723386	856	1810009J06Rik	1	0.184631	6327356	856	1810009J06Rik	0	0	6982693	856	1810009J06Rik	0	0	11627584	856	1810009J06Rik	0	0	12067833	856	1810009J06Rik	0	0	8519528	856	1810009J06Rik	0	0	2025621	856	1810009J06Rik	0	0	8076275	856
1810010D01Rik	0	0	8167271	935	1810010D01Rik	0	0	9124413	935	1810010D01Rik	0	0	10723386	935	1810010D01Rik	0	0	6327356	935	1810010D01Rik	0	0	6982693	935	1810010D01Rik	0	0	11627584	935	1810010D01Rik	3	0.265877	12067833	935	1810010D01Rik	0	0	8519528	935	1810010D01Rik	0	0	2025621	935	1810010D01Rik	0	0	8076275	935
1810010H24Rik	5	0.557051	8167271	1099	1810010H24Rik	8	0.797788	9124413	1099	1810010H24Rik	12	1.01824	10723386	1099	1810010H24Rik	5	0.719035	6327356	1099	1810010H24Rik	1	0.13031	6982693	1099	1810010H24Rik	8	0.626041	11627584	1099	1810010H24Rik	10	0.754003	12067833	1099	1810010H24Rik	42	4.48576	8519528	1099	1810010H24Rik	3	1.34761	2025621	1099	1810010H24Rik	62	6.98527	8076275	1099
1810011H11Rik	4	0.332491	8167271	1473	1810011H11Rik	0	0	9124413	1473	1810011H11Rik	3	0.189927	10723386	1473	1810011H11Rik	1	0.107294	6327356	1473	1810011H11Rik	0	0	6982693	1473	1810011H11Rik	0	0	11627584	1473	1810011H11Rik	0	0	12067833	1473	1810011H11Rik	4	0.318744	8519528	1473	1810011H11Rik	1	0.33515	2025621	1473	1810011H11Rik	4	0.336237	8076275	1473
1810011O10Rik	88	8.0952	8167271	1331	1810011O10Rik	102	8.3988	9124413	1331	1810011O10Rik	136	9.5286	10723386	1331	1810011O10Rik	74	8.78681	6327356	1331	1810011O10Rik	21	2.25953	6982693	1331	1810011O10Rik	26	1.67999	11627584	1331	1810011O10Rik	32	1.99224	12067833	1331	1810011O10Rik	766	67.5515	8519528	1331	1810011O10Rik	114	42.2833	2025621	1331	1810011O10Rik	256	23.815	8076275	1331
1810012K16Rik	0	0	8167271	542	1810012K16Rik	0	0	9124413	542	1810012K16Rik	0	0	10723386	542	1810012K16Rik	0	0	6327356	542	1810012K16Rik	0	0	6982693	542	1810012K16Rik	1	0.158676	11627584	542	1810012K16Rik	2	0.305775	12067833	542	1810012K16Rik	0	0	8519528	542	1810012K16Rik	0	0	2025621	542	1810012K16Rik	0	0	8076275	542
1810013A23Rik	0	0	8167271	417	1810013A23Rik	0	0	9124413	417	1810013A23Rik	0	0	10723386	417	1810013A23Rik	0	0	6327356	417	1810013A23Rik	0	0	6982693	417	1810013A23Rik	0	0	11627584	417	1810013A23Rik	0	0	12067833	417	1810013A23Rik	0	0	8519528	417	1810013A23Rik	2	2.36775	2025621	417	1810013A23Rik	0	0	8076275	417
1810013L24Rik	226	6.7922	8167271	4074	1810013L24Rik	386	10.3839	9124413	4074	1810013L24Rik	461	10.5523	10723386	4074	1810013L24Rik	222	8.61211	6327356	4074	1810013L24Rik	213	7.48748	6982693	4074	1810013L24Rik	261	5.50973	11627584	4074	1810013L24Rik	365	7.42408	12067833	4074	1810013L24Rik	360	10.3721	8519528	4074	1810013L24Rik	63	7.63416	2025621	4074	1810013L24Rik	392	11.9139	8076275	4074
1810014B01Rik	8	0.604642	8167271	1620	1810014B01Rik	16	1.08243	9124413	1620	1810014B01Rik	35	2.01475	10723386	1620	1810014B01Rik	15	1.46337	6327356	1620	1810014B01Rik	13	1.14923	6982693	1620	1810014B01Rik	29	1.53955	11627584	1620	1810014B01Rik	18	0.920721	12067833	1620	1810014B01Rik	19	1.37665	8519528	1620	1810014B01Rik	1	0.304738	2025621	1620	1810014B01Rik	17	1.29934	8076275	1620
1810018F18Rik	0	0	8167271	1447	1810018F18Rik	0	0	9124413	1447	1810018F18Rik	0	0	10723386	1447	1810018F18Rik	0	0	6327356	1447	1810018F18Rik	0	0	6982693	1447	1810018F18Rik	2	0.11887	11627584	1447	1810018F18Rik	0	0	12067833	1447	1810018F18Rik	0	0	8519528	1447	1810018F18Rik	0	0	2025621	1447	1810018F18Rik	0	0	8076275	1447
1810019D21Rik	6	0.446318	8167271	1646	1810019D21Rik	1	0.0665833	9124413	1646	1810019D21Rik	4	0.22662	10723386	1646	1810019D21Rik	0	0	6327356	1646	1810019D21Rik	0	0	6982693	1646	1810019D21Rik	84	4.38894	11627584	1646	1810019D21Rik	3	0.15103	12067833	1646	1810019D21Rik	30	2.13932	8519528	1646	1810019D21Rik	3	0.899774	2025621	1646	1810019D21Rik	25	1.88061	8076275	1646
1810019J16Rik	10	0.681737	8167271	1796	1810019J16Rik	14	0.854313	9124413	1796	1810019J16Rik	2	0.103846	10723386	1796	1810019J16Rik	2	0.175995	6327356	1796	1810019J16Rik	64	5.1033	6982693	1796	1810019J16Rik	103	4.93221	11627584	1796	1810019J16Rik	121	5.58277	12067833	1796	1810019J16Rik	165	10.7836	8519528	1796	1810019J16Rik	30	8.24625	2025621	1796	1810019J16Rik	136	9.37608	8076275	1796
1810020O05Rik	0	0	8167271	1047	1810020O05Rik	17	1.7795	9124413	1047	1810020O05Rik	6	0.534408	10723386	1047	1810020O05Rik	0	0	6327356	1047	1810020O05Rik	2	0.273565	6982693	1047	1810020O05Rik	5	0.410709	11627584	1047	1810020O05Rik	3	0.237435	12067833	1047	1810020O05Rik	0	0	8519528	1047	1810020O05Rik	0	0	2025621	1047	1810020O05Rik	3	0.354784	8076275	1047
1810021B22Rik	10	1.87217	8167271	654	1810021B22Rik	12	2.01094	9124413	654	1810021B22Rik	11	1.56849	10723386	654	1810021B22Rik	0	0	6327356	654	1810021B22Rik	0	0	6982693	654	1810021B22Rik	9	1.18352	11627584	654	1810021B22Rik	4	0.506819	12067833	654	1810021B22Rik	5	0.897381	8519528	654	1810021B22Rik	3	2.26457	2025621	654	1810021B22Rik	11	2.08259	8076275	654
1810022K09Rik	81	24.7323	8167271	401	1810022K09Rik	54	14.7586	9124413	401	1810022K09Rik	113	26.2786	10723386	401	1810022K09Rik	68	26.8005	6327356	401	1810022K09Rik	122	43.5705	6982693	401	1810022K09Rik	159	34.1007	11627584	401	1810022K09Rik	226	46.7019	12067833	401	1810022K09Rik	52	15.221	8519528	401	1810022K09Rik	20	24.6222	2025621	401	1810022K09Rik	96	29.6426	8076275	401
1810024B03Rik	1	0.096714	8167271	1266	1810024B03Rik	3	0.259706	9124413	1266	1810024B03Rik	3	0.220981	10723386	1266	1810024B03Rik	0	0	6327356	1266	1810024B03Rik	0	0	6982693	1266	1810024B03Rik	1	0.0679324	11627584	1266	1810024B03Rik	0	0	12067833	1266	1810024B03Rik	0	0	8519528	1266	1810024B03Rik	0	0	2025621	1266	1810024B03Rik	0	0	8076275	1266
1810026B05Rik	22	0.523756	8167271	5143	1810026B05Rik	46	0.980249	9124413	5143	1810026B05Rik	87	1.57751	10723386	5143	1810026B05Rik	33	1.01409	6327356	5143	1810026B05Rik	24	0.6683	6982693	5143	1810026B05Rik	67	1.12039	11627584	5143	1810026B05Rik	62	0.998955	12067833	5143	1810026B05Rik	44	1.0042	8519528	5143	1810026B05Rik	4	0.383959	2025621	5143	1810026B05Rik	60	1.44452	8076275	5143
1810026J23Rik	460	17.7673	8167271	3170	1810026J23Rik	481	16.6296	9124413	3170	1810026J23Rik	603	17.7389	10723386	3170	1810026J23Rik	364	18.1476	6327356	3170	1810026J23Rik	257	11.6105	6982693	3170	1810026J23Rik	390	10.5807	11627584	3170	1810026J23Rik	394	10.2993	12067833	3170	1810026J23Rik	432	15.9959	8519528	3170	1810026J23Rik	132	20.5568	2025621	3170	1810026J23Rik	424	16.5613	8076275	3170
1810030O07Rik	174	8.28326	8167271	2572	1810030O07Rik	161	6.86041	9124413	2572	1810030O07Rik	208	7.54155	10723386	2572	1810030O07Rik	100	6.14479	6327356	2572	1810030O07Rik	161	8.96462	6982693	2572	1810030O07Rik	303	10.1317	11627584	2572	1810030O07Rik	300	9.66543	12067833	2572	1810030O07Rik	174	7.94077	8519528	2572	1810030O07Rik	23	4.41467	2025621	2572	1810030O07Rik	148	7.12491	8076275	2572
1810032O08Rik	12	0.735743	8167271	1997	1810032O08Rik	8	0.439043	9124413	1997	1810032O08Rik	25	1.16743	10723386	1997	1810032O08Rik	18	1.42453	6327356	1997	1810032O08Rik	27	1.93626	6982693	1997	1810032O08Rik	60	2.58395	11627584	1997	1810032O08Rik	116	4.81339	12067833	1997	1810032O08Rik	22	1.29309	8519528	1997	1810032O08Rik	7	1.73046	2025621	1997	1810032O08Rik	25	1.55007	8076275	1997
1810033B17Rik	0	0	8167271	1132	1810033B17Rik	0	0	9124413	1132	1810033B17Rik	0	0	10723386	1132	1810033B17Rik	0	0	6327356	1132	1810033B17Rik	0	0	6982693	1132	1810033B17Rik	0	0	11627584	1132	1810033B17Rik	0	0	12067833	1132	1810033B17Rik	3	0.311071	8519528	1132	1810033B17Rik	0	0	2025621	1132	1810033B17Rik	0	0	8076275	1132
1810034E14Rik	22	1.49483	8167271	1802	1810034E14Rik	22	1.33802	9124413	1802	1810034E14Rik	25	1.29376	10723386	1802	1810034E14Rik	18	1.57868	6327356	1802	1810034E14Rik	8	0.635788	6982693	1802	1810034E14Rik	1	0.0477261	11627584	1802	1810034E14Rik	1	0.045985	12067833	1802	1810034E14Rik	11	0.71651	8519528	1802	1810034E14Rik	5	1.3698	2025621	1802	1810034E14Rik	8	0.549698	8076275	1802
1810037I17Rik	293	36.7571	8167271	976	1810037I17Rik	239	26.8376	9124413	976	1810037I17Rik	317	30.2885	10723386	976	1810037I17Rik	195	31.5764	6327356	976	1810037I17Rik	125	18.3416	6982693	976	1810037I17Rik	266	23.4392	11627584	976	1810037I17Rik	235	19.9521	12067833	976	1810037I17Rik	261	31.3888	8519528	976	1810037I17Rik	84	42.4885	2025621	976	1810037I17Rik	325	41.2309	8076275	976
1810041L15Rik	21	0.434551	8167271	5917	1810041L15Rik	13	0.240789	9124413	5917	1810041L15Rik	28	0.44129	10723386	5917	1810041L15Rik	17	0.454072	6327356	5917	1810041L15Rik	6	0.14522	6982693	5917	1810041L15Rik	10	0.145348	11627584	5917	1810041L15Rik	17	0.238077	12067833	5917	1810041L15Rik	30	0.595119	8519528	5917	1810041L15Rik	23	1.91897	2025621	5917	1810041L15Rik	56	1.17186	8076275	5917
1810043G02Rik	58	4.18721	8167271	1696	1810043G02Rik	70	4.52342	9124413	1696	1810043G02Rik	78	4.28881	10723386	1696	1810043G02Rik	43	4.00701	6327356	1696	1810043G02Rik	41	3.46206	6982693	1696	1810043G02Rik	62	3.14396	11627584	1696	1810043G02Rik	60	2.93154	12067833	1696	1810043G02Rik	74	5.12142	8519528	1696	1810043G02Rik	4	1.16433	2025621	1696	1810043G02Rik	48	3.50432	8076275	1696
1810043H04Rik	57	14.1277	8167271	494	1810043H04Rik	63	13.9768	9124413	494	1810043H04Rik	86	16.2345	10723386	494	1810043H04Rik	47	15.0366	6327356	494	1810043H04Rik	29	8.40714	6982693	494	1810043H04Rik	58	10.0974	11627584	494	1810043H04Rik	60	10.0646	12067833	494	1810043H04Rik	30	7.12818	8519528	494	1810043H04Rik	3	2.99803	2025621	494	1810043H04Rik	42	10.5272	8076275	494
1810044D09Rik	3	0.755802	8167271	486	1810044D09Rik	8	1.80405	9124413	486	1810044D09Rik	14	2.68633	10723386	486	1810044D09Rik	5	1.62597	6327356	486	1810044D09Rik	9	2.65206	6982693	486	1810044D09Rik	14	2.47744	11627584	486	1810044D09Rik	21	3.58058	12067833	486	1810044D09Rik	12	2.89821	8519528	486	1810044D09Rik	0	0	2025621	486	1810044D09Rik	7	1.78341	8076275	486
1810046K07Rik	0	0	8167271	1318	1810046K07Rik	0	0	9124413	1318	1810046K07Rik	0	0	10723386	1318	1810046K07Rik	0	0	6327356	1318	1810046K07Rik	0	0	6982693	1318	1810046K07Rik	0	0	11627584	1318	1810046K07Rik	0	0	12067833	1318	1810046K07Rik	1	0.0890572	8519528	1318	1810046K07Rik	0	0	2025621	1318	1810046K07Rik	0	0	8076275	1318
1810053B23Rik	0	0	8167271	2583	1810053B23Rik	0	0	9124413	2583	1810053B23Rik	0	0	10723386	2583	1810053B23Rik	0	0	6327356	2583	1810053B23Rik	0	0	6982693	2583	1810053B23Rik	0	0	11627584	2583	1810053B23Rik	0	0	12067833	2583	1810053B23Rik	0	0	8519528	2583	1810053B23Rik	0	0	2025621	2583	1810053B23Rik	0	0	8076275	2583
1810055G02Rik	246	16.0044	8167271	1882	1810055G02Rik	220	12.8114	9124413	1882	1810055G02Rik	250	12.3876	10723386	1882	1810055G02Rik	158	13.2683	6327356	1882	1810055G02Rik	173	13.1645	6982693	1882	1810055G02Rik	244	11.1502	11627584	1882	1810055G02Rik	247	10.8755	12067833	1882	1810055G02Rik	328	20.4568	8519528	1882	1810055G02Rik	120	31.4777	2025621	1882	1810055G02Rik	428	28.1587	8076275	1882
1810058I24Rik	540	50.7815	8167271	1302	1810058I24Rik	510	42.9293	9124413	1302	1810058I24Rik	587	42.0431	10723386	1302	1810058I24Rik	362	43.9415	6327356	1302	1810058I24Rik	265	29.1482	6982693	1302	1810058I24Rik	434	28.6675	11627584	1302	1810058I24Rik	461	29.34	12067833	1302	1810058I24Rik	411	37.0523	8519528	1302	1810058I24Rik	118	44.7417	2025621	1302	1810058I24Rik	473	44.982	8076275	1302
1810062G17Rik	0	0	8167271	911	1810062G17Rik	2	0.240606	9124413	911	1810062G17Rik	2	0.204729	10723386	911	1810062G17Rik	2	0.346968	6327356	911	1810062G17Rik	0	0	6982693	911	1810062G17Rik	3	0.283213	11627584	911	1810062G17Rik	2	0.181921	12067833	911	1810062G17Rik	13	1.67498	8519528	911	1810062G17Rik	1	0.541905	2025621	911	1810062G17Rik	4	0.543664	8076275	911
1810062O18Rik	0	0	8167271	751	1810062O18Rik	7	1.02153	9124413	751	1810062O18Rik	6	0.74504	10723386	751	1810062O18Rik	1	0.210445	6327356	751	1810062O18Rik	0	0	6982693	751	1810062O18Rik	0	0	11627584	751	1810062O18Rik	1	0.110339	12067833	751	1810062O18Rik	1	0.156295	8519528	751	1810062O18Rik	0	0	2025621	751	1810062O18Rik	2	0.329746	8076275	751
1810064F22Rik	0	0	8167271	2302	1810064F22Rik	0	0	9124413	2302	1810064F22Rik	1	0.04051	10723386	2302	1810064F22Rik	0	0	6327356	2302	1810064F22Rik	0	0	6982693	2302	1810064F22Rik	21	0.784557	11627584	2302	1810064F22Rik	0	0	12067833	2302	1810064F22Rik	2	0.101979	8519528	2302	1810064F22Rik	2	0.42891	2025621	2302	1810064F22Rik	0	0	8076275	2302
1810065E05Rik	1	0.132367	8167271	925	1810065E05Rik	2	0.236965	9124413	925	1810065E05Rik	0	0	10723386	925	1810065E05Rik	0	0	6327356	925	1810065E05Rik	0	0	6982693	925	1810065E05Rik	0	0	11627584	925	1810065E05Rik	0	0	12067833	925	1810065E05Rik	2	0.253789	8519528	925	1810065E05Rik	2	1.06741	2025621	925	1810065E05Rik	4	0.535435	8076275	925
2010001E11Rik	2	0.107168	8167271	2285	2010001E11Rik	1	0.0479633	9124413	2285	2010001E11Rik	2	0.0816229	10723386	2285	2010001E11Rik	2	0.138332	6327356	2285	2010001E11Rik	0	0	6982693	2285	2010001E11Rik	2	0.0752756	11627584	2285	2010001E11Rik	2	0.0725295	12067833	2285	2010001E11Rik	0	0	8519528	2285	2010001E11Rik	0	0	2025621	2285	2010001E11Rik	2	0.108376	8076275	2285
2010002M12Rik	10	0.363863	8167271	3365	2010002M12Rik	5	0.162847	9124413	3365	2010002M12Rik	19	0.526546	10723386	3365	2010002M12Rik	2	0.093934	6327356	3365	2010002M12Rik	0	0	6982693	3365	2010002M12Rik	0	0	11627584	3365	2010002M12Rik	0	0	12067833	3365	2010002M12Rik	8	0.279055	8519528	3365	2010002M12Rik	6	0.880254	2025621	3365	2010002M12Rik	190	6.99129	8076275	3365
2010003K11Rik	0	0	8167271	1167	2010003K11Rik	0	0	9124413	1167	2010003K11Rik	0	0	10723386	1167	2010003K11Rik	0	0	6327356	1167	2010003K11Rik	0	0	6982693	1167	2010003K11Rik	0	0	11627584	1167	2010003K11Rik	0	0	12067833	1167	2010003K11Rik	47	4.72728	8519528	1167	2010003K11Rik	5	2.11515	2025621	1167	2010003K11Rik	49	5.19893	8076275	1167
2010005H15Rik	0	0	8167271	528	2010005H15Rik	1	0.207568	9124413	528	2010005H15Rik	0	0	10723386	528	2010005H15Rik	0	0	6327356	528	2010005H15Rik	0	0	6982693	528	2010005H15Rik	0	0	11627584	528	2010005H15Rik	0	0	12067833	528	2010005H15Rik	3	0.666917	8519528	528	2010005H15Rik	0	0	2025621	528	2010005H15Rik	6	1.40704	8076275	528
2010009K17Rik	0	0	8167271	570	2010009K17Rik	0	0	9124413	570	2010009K17Rik	0	0	10723386	570	2010009K17Rik	0	0	6327356	570	2010009K17Rik	0	0	6982693	570	2010009K17Rik	0	0	11627584	570	2010009K17Rik	0	0	12067833	570	2010009K17Rik	0	0	8519528	570	2010009K17Rik	0	0	2025621	570	2010009K17Rik	0	0	8076275	570
2010010A06Rik	4	0.406777	8167271	1204	2010010A06Rik	3	0.27308	9124413	1204	2010010A06Rik	4	0.309814	10723386	1204	2010010A06Rik	0	0	6327356	1204	2010010A06Rik	23	2.73576	6982693	1204	2010010A06Rik	22	1.57147	11627584	1204	2010010A06Rik	35	2.40886	12067833	1204	2010010A06Rik	10	0.974895	8519528	1204	2010010A06Rik	1	0.41003	2025621	1204	2010010A06Rik	12	1.23408	8076275	1204
2010012O05Rik	85	4.78281	8167271	2176	2010012O05Rik	96	4.83512	9124413	2176	2010012O05Rik	137	5.87124	10723386	2176	2010012O05Rik	74	5.37465	6327356	2176	2010012O05Rik	12	0.789768	6982693	2176	2010012O05Rik	48	1.89711	11627584	2176	2010012O05Rik	36	1.37093	12067833	2176	2010012O05Rik	31	1.6722	8519528	2176	2010012O05Rik	21	4.76433	2025621	2176	2010012O05Rik	55	3.12963	8076275	2176
2010015L04Rik	3	0.0786552	8167271	4670	2010015L04Rik	36	0.844852	9124413	4670	2010015L04Rik	9	0.179719	10723386	4670	2010015L04Rik	11	0.372266	6327356	4670	2010015L04Rik	19	0.582658	6982693	4670	2010015L04Rik	24	0.441982	11627584	4670	2010015L04Rik	17	0.30165	12067833	4670	2010015L04Rik	8	0.201075	8519528	4670	2010015L04Rik	1	0.105712	2025621	4670	2010015L04Rik	3	0.0795414	8076275	4670
2010016I18Rik	0	0	8167271	1558	2010016I18Rik	0	0	9124413	1558	2010016I18Rik	0	0	10723386	1558	2010016I18Rik	0	0	6327356	1558	2010016I18Rik	1	0.0919199	6982693	1558	2010016I18Rik	0	0	11627584	1558	2010016I18Rik	0	0	12067833	1558	2010016I18Rik	4	0.301354	8519528	1558	2010016I18Rik	0	0	2025621	1558	2010016I18Rik	0	0	8076275	1558
2010106C02Rik	0	0	8167271	657	2010106C02Rik	0	0	9124413	657	2010106C02Rik	0	0	10723386	657	2010106C02Rik	0	0	6327356	657	2010106C02Rik	0	0	6982693	657	2010106C02Rik	1	0.130902	11627584	657	2010106C02Rik	0	0	12067833	657	2010106C02Rik	2	0.357313	8519528	657	2010106C02Rik	0	0	2025621	657	2010106C02Rik	0	0	8076275	657
2010106E10Rik	0	0	8167271	1287	2010106E10Rik	0	0	9124413	1287	2010106E10Rik	0	0	10723386	1287	2010106E10Rik	0	0	6327356	1287	2010106E10Rik	0	0	6982693	1287	2010106E10Rik	0	0	11627584	1287	2010106E10Rik	0	0	12067833	1287	2010106E10Rik	0	0	8519528	1287	2010106E10Rik	0	0	2025621	1287	2010106E10Rik	27	2.59761	8076275	1287
2010107E04Rik	641	215.025	8167271	365	2010107E04Rik	721	216.49	9124413	365	2010107E04Rik	796	203.371	10723386	365	2010107E04Rik	569	246.375	6327356	365	2010107E04Rik	277	108.684	6982693	365	2010107E04Rik	466	109.8	11627584	365	2010107E04Rik	449	101.935	12067833	365	2010107E04Rik	292	93.9019	8519528	365	2010107E04Rik	79	106.85	2025621	365	2010107E04Rik	316	107.197	8076275	365
2010107G12Rik	2	0.113475	8167271	2158	2010107G12Rik	0	0	9124413	2158	2010107G12Rik	0	0	10723386	2158	2010107G12Rik	3	0.219709	6327356	2158	2010107G12Rik	2	0.132726	6982693	2158	2010107G12Rik	0	0	11627584	2158	2010107G12Rik	5	0.191995	12067833	2158	2010107G12Rik	12	0.652701	8519528	2158	2010107G12Rik	4	0.915062	2025621	2158	2010107G12Rik	39	2.2377	8076275	2158
2010107G23Rik	4	0.282935	8167271	1731	2010107G23Rik	16	1.01302	9124413	1731	2010107G23Rik	6	0.323238	10723386	1731	2010107G23Rik	7	0.639115	6327356	1731	2010107G23Rik	25	2.06833	6982693	1731	2010107G23Rik	42	2.08671	11627584	1731	2010107G23Rik	66	3.15949	12067833	1731	2010107G23Rik	31	2.10208	8519528	1731	2010107G23Rik	8	2.28157	2025621	1731	2010107G23Rik	40	2.86122	8076275	1731
2010109A12Rik	0	0	8167271	548	2010109A12Rik	9	1.79994	9124413	548	2010109A12Rik	1	0.170172	10723386	548	2010109A12Rik	0	0	6327356	548	2010109A12Rik	0	0	6982693	548	2010109A12Rik	0	0	11627584	548	2010109A12Rik	2	0.302427	12067833	548	2010109A12Rik	1	0.214192	8519528	548	2010109A12Rik	0	0	2025621	548	2010109A12Rik	0	0	8076275	548
2010109I03Rik	0	0	8167271	1887	2010109I03Rik	27	1.56815	9124413	1887	2010109I03Rik	0	0	10723386	1887	2010109I03Rik	0	0	6327356	1887	2010109I03Rik	0	0	6982693	1887	2010109I03Rik	0	0	11627584	1887	2010109I03Rik	0	0	12067833	1887	2010109I03Rik	284	17.6657	8519528	1887	2010109I03Rik	33	8.63344	2025621	1887	2010109I03Rik	89	5.83992	8076275	1887
2010111I01Rik	77	1.03138	8167271	9141	2010111I01Rik	80	0.959161	9124413	9141	2010111I01Rik	123	1.25481	10723386	9141	2010111I01Rik	82	1.41774	6327356	9141	2010111I01Rik	22	0.344672	6982693	9141	2010111I01Rik	60	0.564505	11627584	9141	2010111I01Rik	34	0.308217	12067833	9141	2010111I01Rik	136	1.74634	8519528	9141	2010111I01Rik	68	3.67246	2025621	9141	2010111I01Rik	129	1.74737	8076275	9141
2010204K13Rik	26	3.36516	8167271	946	2010204K13Rik	39	4.51823	9124413	946	2010204K13Rik	64	6.30895	10723386	946	2010204K13Rik	22	3.67544	6327356	946	2010204K13Rik	52	7.87208	6982693	946	2010204K13Rik	62	5.63652	11627584	946	2010204K13Rik	112	9.81065	12067833	946	2010204K13Rik	14	1.73709	8519528	946	2010204K13Rik	8	4.17485	2025621	946	2010204K13Rik	15	1.96331	8076275	946
2010300C02Rik	90	2.52685	8167271	4361	2010300C02Rik	77	1.93508	9124413	4361	2010300C02Rik	74	1.58239	10723386	4361	2010300C02Rik	67	2.4281	6327356	4361	2010300C02Rik	31	1.01801	6982693	4361	2010300C02Rik	178	3.5103	11627584	4361	2010300C02Rik	44	0.83606	12067833	4361	2010300C02Rik	90	2.42237	8519528	4361	2010300C02Rik	25	2.83006	2025621	4361	2010300C02Rik	167	4.74154	8076275	4361
2010308F09Rik	0	0	8167271	701	2010308F09Rik	0	0	9124413	701	2010308F09Rik	0	0	10723386	701	2010308F09Rik	0	0	6327356	701	2010308F09Rik	0	0	6982693	701	2010308F09Rik	5	0.613426	11627584	701	2010308F09Rik	0	0	12067833	701	2010308F09Rik	0	0	8519528	701	2010308F09Rik	0	0	2025621	701	2010308F09Rik	0	0	8076275	701
2010310C07Rik	0	0	8167271	845	2010310C07Rik	0	0	9124413	845	2010310C07Rik	0	0	10723386	845	2010310C07Rik	0	0	6327356	845	2010310C07Rik	0	0	6982693	845	2010310C07Rik	0	0	11627584	845	2010310C07Rik	0	0	12067833	845	2010310C07Rik	0	0	8519528	845	2010310C07Rik	0	0	2025621	845	2010310C07Rik	0	0	8076275	845
2010315B03Rik	19	0.843189	8167271	2759	2010315B03Rik	12	0.476677	9124413	2759	2010315B03Rik	42	1.4196	10723386	2759	2010315B03Rik	17	0.973812	6327356	2759	2010315B03Rik	9	0.467162	6982693	2759	2010315B03Rik	79	2.46255	11627584	2759	2010315B03Rik	30	0.901032	12067833	2759	2010315B03Rik	48	2.04209	8519528	2759	2010315B03Rik	7	1.25253	2025621	2759	2010315B03Rik	88	3.9493	8076275	2759
2010320M18Rik	43	7.067	8167271	745	2010320M18Rik	59	8.67942	9124413	745	2010320M18Rik	72	9.01248	10723386	745	2010320M18Rik	45	9.54628	6327356	745	2010320M18Rik	45	8.65034	6982693	745	2010320M18Rik	73	8.42708	11627584	745	2010320M18Rik	68	7.56351	12067833	745	2010320M18Rik	38	5.98703	8519528	745	2010320M18Rik	20	13.253	2025621	745	2010320M18Rik	48	7.97763	8076275	745
2200002D01Rik	7	1.69049	8167271	507	2200002D01Rik	4	0.864663	9124413	507	2200002D01Rik	12	2.2072	10723386	507	2200002D01Rik	3	0.935171	6327356	507	2200002D01Rik	1	0.282468	6982693	507	2200002D01Rik	3	0.50889	11627584	507	2200002D01Rik	4	0.653767	12067833	507	2200002D01Rik	126	29.1707	8519528	507	2200002D01Rik	66	64.2655	2025621	507	2200002D01Rik	173	42.25	8076275	507
2200002J24Rik	2	0.401442	8167271	610	2200002J24Rik	1	0.179666	9124413	610	2200002J24Rik	2	0.305751	10723386	610	2200002J24Rik	3	0.777265	6327356	610	2200002J24Rik	0	0	6982693	610	2200002J24Rik	3	0.422963	11627584	610	2200002J24Rik	2	0.271688	12067833	610	2200002J24Rik	0	0	8519528	610	2200002J24Rik	0	0	2025621	610	2200002J24Rik	1	0.202983	8076275	610
2210010C04Rik	0	0	8167271	2142	2210010C04Rik	0	0	9124413	2142	2210010C04Rik	0	0	10723386	2142	2210010C04Rik	0	0	6327356	2142	2210010C04Rik	0	0	6982693	2142	2210010C04Rik	0	0	11627584	2142	2210010C04Rik	0	0	12067833	2142	2210010C04Rik	0	0	8519528	2142	2210010C04Rik	0	0	2025621	2142	2210010C04Rik	0	0	8076275	2142
2210011C24Rik	0	0	8167271	907	2210011C24Rik	3	0.362501	9124413	907	2210011C24Rik	1	0.102816	10723386	907	2210011C24Rik	1	0.174249	6327356	907	2210011C24Rik	0	0	6982693	907	2210011C24Rik	4	0.379283	11627584	907	2210011C24Rik	0	0	12067833	907	2210011C24Rik	0	0	8519528	907	2210011C24Rik	0	0	2025621	907	2210011C24Rik	0	0	8076275	907
2210013O21Rik	92	13.1594	8167271	856	2210013O21Rik	118	15.1079	9124413	856	2210013O21Rik	124	13.5088	10723386	856	2210013O21Rik	82	15.1397	6327356	856	2210013O21Rik	50	8.36514	6982693	856	2210013O21Rik	78	7.83667	11627584	856	2210013O21Rik	85	8.22841	12067833	856	2210013O21Rik	75	10.2842	8519528	856	2210013O21Rik	30	17.3017	2025621	856	2210013O21Rik	76	10.9933	8076275	856
2210015D19Rik	65	4.32532	8167271	1840	2210015D19Rik	69	4.10985	9124413	1840	2210015D19Rik	72	3.64907	10723386	1840	2210015D19Rik	66	5.66897	6327356	1840	2210015D19Rik	24	1.86797	6982693	1840	2210015D19Rik	49	2.29028	11627584	1840	2210015D19Rik	36	1.62127	12067833	1840	2210015D19Rik	36	2.29651	8519528	1840	2210015D19Rik	9	2.41472	2025621	1840	2210015D19Rik	22	1.48045	8076275	1840
2210016F16Rik	203	8.80769	8167271	2822	2210016F16Rik	270	10.4858	9124413	2822	2210016F16Rik	291	9.61621	10723386	2822	2210016F16Rik	183	10.2488	6327356	2822	2210016F16Rik	54	2.7404	6982693	2822	2210016F16Rik	191	5.82086	11627584	2822	2210016F16Rik	131	3.84667	12067833	2822	2210016F16Rik	124	5.15762	8519528	2822	2210016F16Rik	27	4.72333	2025621	2822	2210016F16Rik	165	7.23962	8076275	2822
2210016L21Rik	186	17.2529	8167271	1320	2210016L21Rik	162	13.4504	9124413	1320	2210016L21Rik	173	12.2219	10723386	1320	2210016L21Rik	113	13.5295	6327356	1320	2210016L21Rik	163	17.6844	6982693	1320	2210016L21Rik	286	18.6339	11627584	1320	2210016L21Rik	234	14.6897	12067833	1320	2210016L21Rik	128	11.3821	8519528	1320	2210016L21Rik	56	20.9438	2025621	1320	2210016L21Rik	138	12.9448	8076275	1320
2210018M11Rik	410	12.5063	8167271	4014	2210018M11Rik	336	9.17396	9124413	4014	2210018M11Rik	483	11.2212	10723386	4014	2210018M11Rik	306	12.0482	6327356	4014	2210018M11Rik	227	8.09889	6982693	4014	2210018M11Rik	353	7.56324	11627584	4014	2210018M11Rik	375	7.74149	12067833	4014	2210018M11Rik	131	3.8307	8519528	4014	2210018M11Rik	43	5.2885	2025621	4014	2210018M11Rik	163	5.02804	8076275	4014
2210019I11Rik	0	0	8167271	1442	2210019I11Rik	0	0	9124413	1442	2210019I11Rik	0	0	10723386	1442	2210019I11Rik	13	1.42481	6327356	1442	2210019I11Rik	0	0	6982693	1442	2210019I11Rik	0	0	11627584	1442	2210019I11Rik	0	0	12067833	1442	2210019I11Rik	1	0.081399	8519528	1442	2210019I11Rik	3	1.02706	2025621	1442	2210019I11Rik	2	0.171733	8076275	1442
2210039B01Rik	0	0	8167271	1039	2210039B01Rik	1	0.105482	9124413	1039	2210039B01Rik	0	0	10723386	1039	2210039B01Rik	0	0	6327356	1039	2210039B01Rik	0	0	6982693	1039	2210039B01Rik	0	0	11627584	1039	2210039B01Rik	4	0.319018	12067833	1039	2210039B01Rik	1	0.112972	8519528	1039	2210039B01Rik	2	0.95029	2025621	1039	2210039B01Rik	1	0.119172	8076275	1039
2210404O07Rik	4	0.851756	8167271	575	2210404O07Rik	164	31.2587	9124413	575	2210404O07Rik	81	13.1367	10723386	575	2210404O07Rik	24	6.59661	6327356	575	2210404O07Rik	7	1.74344	6982693	575	2210404O07Rik	74	11.0681	11627584	575	2210404O07Rik	3	0.432339	12067833	575	2210404O07Rik	2	0.408269	8519528	575	2210404O07Rik	5	4.29283	2025621	575	2210404O07Rik	73	15.7197	8076275	575
2210404O09Rik	9	0.496155	8167271	2221	2210404O09Rik	14	0.690835	9124413	2221	2210404O09Rik	35	1.46956	10723386	2221	2210404O09Rik	8	0.569271	6327356	2221	2210404O09Rik	19	1.22513	6982693	2221	2210404O09Rik	27	1.0455	11627584	2221	2210404O09Rik	22	0.820814	12067833	2221	2210404O09Rik	14	0.739885	8519528	2221	2210404O09Rik	5	1.11138	2025621	2221	2210404O09Rik	14	0.780492	8076275	2221
2210407C18Rik	0	0	8167271	879	2210407C18Rik	0	0	9124413	879	2210407C18Rik	0	0	10723386	879	2210407C18Rik	0	0	6327356	879	2210407C18Rik	0	0	6982693	879	2210407C18Rik	0	0	11627584	879	2210407C18Rik	0	0	12067833	879	2210407C18Rik	74	9.8816	8519528	879	2210407C18Rik	43	24.1502	2025621	879	2210407C18Rik	323	45.4991	8076275	879
2210408F21Rik	2	0.235235	8167271	1041	2210408F21Rik	2	0.210559	9124413	1041	2210408F21Rik	0	0	10723386	1041	2210408F21Rik	0	0	6327356	1041	2210408F21Rik	1	0.137571	6982693	1041	2210408F21Rik	1	0.0826152	11627584	1041	2210408F21Rik	0	0	12067833	1041	2210408F21Rik	7	0.789281	8519528	1041	2210408F21Rik	5	2.37116	2025621	1041	2210408F21Rik	9	1.07049	8076275	1041
2210408I21Rik	31	0.673941	8167271	5632	2210408I21Rik	47	0.914598	9124413	5632	2210408I21Rik	63	1.04315	10723386	5632	2210408I21Rik	34	0.9541	6327356	5632	2210408I21Rik	46	1.16969	6982693	5632	2210408I21Rik	68	1.03838	11627584	5632	2210408I21Rik	60	0.882794	12067833	5632	2210408I21Rik	20	0.416823	8519528	5632	2210408I21Rik	4	0.350622	2025621	5632	2210408I21Rik	24	0.52764	8076275	5632
2210409D07Rik	0	0	8167271	458	2210409D07Rik	0	0	9124413	458	2210409D07Rik	0	0	10723386	458	2210409D07Rik	0	0	6327356	458	2210409D07Rik	0	0	6982693	458	2210409D07Rik	0	0	11627584	458	2210409D07Rik	0	0	12067833	458	2210409D07Rik	0	0	8519528	458	2210409D07Rik	0	0	2025621	458	2210409D07Rik	0	0	8076275	458
2210409E12Rik	0	0	8167271	377	2210409E12Rik	1	0.290706	9124413	377	2210409E12Rik	0	0	10723386	377	2210409E12Rik	0	0	6327356	377	2210409E12Rik	1	0.379871	6982693	377	2210409E12Rik	0	0	11627584	377	2210409E12Rik	0	0	12067833	377	2210409E12Rik	0	0	8519528	377	2210409E12Rik	0	0	2025621	377	2210409E12Rik	0	0	8076275	377
2210414B05Rik	0	0	8167271	874	2210414B05Rik	0	0	9124413	874	2210414B05Rik	0	0	10723386	874	2210414B05Rik	0	0	6327356	874	2210414B05Rik	0	0	6982693	874	2210414B05Rik	0	0	11627584	874	2210414B05Rik	0	0	12067833	874	2210414B05Rik	0	0	8519528	874	2210414B05Rik	0	0	2025621	874	2210414B05Rik	0	0	8076275	874
2210416O15Rik	1	0.0814095	8167271	1504	2210416O15Rik	3	0.218609	9124413	1504	2210416O15Rik	3	0.186012	10723386	1504	2210416O15Rik	1	0.105082	6327356	1504	2210416O15Rik	2	0.19044	6982693	1504	2210416O15Rik	0	0	11627584	1504	2210416O15Rik	1	0.0550964	12067833	1504	2210416O15Rik	1	0.0780435	8519528	1504	2210416O15Rik	0	0	2025621	1504	2210416O15Rik	2	0.164654	8076275	1504
2210417A02Rik	0	0	8167271	550	2210417A02Rik	0	0	9124413	550	2210417A02Rik	0	0	10723386	550	2210417A02Rik	0	0	6327356	550	2210417A02Rik	0	0	6982693	550	2210417A02Rik	0	0	11627584	550	2210417A02Rik	0	0	12067833	550	2210417A02Rik	0	0	8519528	550	2210417A02Rik	0	0	2025621	550	2210417A02Rik	0	0	8076275	550
2210420H20Rik	0	0	8167271	627	2210420H20Rik	0	0	9124413	627	2210420H20Rik	0	0	10723386	627	2210420H20Rik	0	0	6327356	627	2210420H20Rik	0	0	6982693	627	2210420H20Rik	0	0	11627584	627	2210420H20Rik	0	0	12067833	627	2210420H20Rik	0	0	8519528	627	2210420H20Rik	0	0	2025621	627	2210420H20Rik	0	0	8076275	627
2300002M23Rik	0	0	8167271	1248	2300002M23Rik	0	0	9124413	1248	2300002M23Rik	0	0	10723386	1248	2300002M23Rik	0	0	6327356	1248	2300002M23Rik	0	0	6982693	1248	2300002M23Rik	0	0	11627584	1248	2300002M23Rik	0	0	12067833	1248	2300002M23Rik	1	0.0940524	8519528	1248	2300002M23Rik	0	0	2025621	1248	2300002M23Rik	52	5.15914	8076275	1248
2300003K06Rik	0	0	8167271	919	2300003K06Rik	0	0	9124413	919	2300003K06Rik	0	0	10723386	919	2300003K06Rik	0	0	6327356	919	2300003K06Rik	0	0	6982693	919	2300003K06Rik	0	0	11627584	919	2300003K06Rik	0	0	12067833	919	2300003K06Rik	0	0	8519528	919	2300003K06Rik	0	0	2025621	919	2300003K06Rik	0	0	8076275	919
2300005B03Rik	0	0	8167271	464	2300005B03Rik	0	0	9124413	464	2300005B03Rik	0	0	10723386	464	2300005B03Rik	0	0	6327356	464	2300005B03Rik	0	0	6982693	464	2300005B03Rik	0	0	11627584	464	2300005B03Rik	0	0	12067833	464	2300005B03Rik	0	0	8519528	464	2300005B03Rik	0	0	2025621	464	2300005B03Rik	0	0	8076275	464
2300009A05Rik	36	7.37097	8167271	598	2300009A05Rik	34	6.23122	9124413	598	2300009A05Rik	68	10.6041	10723386	598	2300009A05Rik	39	10.3072	6327356	598	2300009A05Rik	13	3.11329	6982693	598	2300009A05Rik	21	3.02015	11627584	598	2300009A05Rik	24	3.32568	12067833	598	2300009A05Rik	31	6.08478	8519528	598	2300009A05Rik	8	6.60436	2025621	598	2300009A05Rik	31	6.41873	8076275	598
2310001H17Rik	0	0	8167271	769	2310001H17Rik	0	0	9124413	769	2310001H17Rik	0	0	10723386	769	2310001H17Rik	0	0	6327356	769	2310001H17Rik	0	0	6982693	769	2310001H17Rik	0	0	11627584	769	2310001H17Rik	0	0	12067833	769	2310001H17Rik	1	0.152636	8519528	769	2310001H17Rik	0	0	2025621	769	2310001H17Rik	1	0.161014	8076275	769
2310001K24Rik	0	0	8167271	459	2310001K24Rik	0	0	9124413	459	2310001K24Rik	0	0	10723386	459	2310001K24Rik	0	0	6327356	459	2310001K24Rik	0	0	6982693	459	2310001K24Rik	0	0	11627584	459	2310001K24Rik	0	0	12067833	459	2310001K24Rik	0	0	8519528	459	2310001K24Rik	0	0	2025621	459	2310001K24Rik	0	0	8076275	459
2310002D06Rik	0	0	8167271	508	2310002D06Rik	0	0	9124413	508	2310002D06Rik	0	0	10723386	508	2310002D06Rik	0	0	6327356	508	2310002D06Rik	0	0	6982693	508	2310002D06Rik	0	0	11627584	508	2310002D06Rik	0	0	12067833	508	2310002D06Rik	1	0.231058	8519528	508	2310002D06Rik	0	0	2025621	508	2310002D06Rik	0	0	8076275	508
2310002F09Rik	0	0	8167271	2554	2310002F09Rik	0	0	9124413	2554	2310002F09Rik	1	0.036513	10723386	2554	2310002F09Rik	0	0	6327356	2554	2310002F09Rik	0	0	6982693	2554	2310002F09Rik	1	0.0336736	11627584	2554	2310002F09Rik	0	0	12067833	2554	2310002F09Rik	0	0	8519528	2554	2310002F09Rik	0	0	2025621	2554	2310002F09Rik	0	0	8076275	2554
2310002J15Rik	0	0	8167271	781	2310002J15Rik	0	0	9124413	781	2310002J15Rik	0	0	10723386	781	2310002J15Rik	0	0	6327356	781	2310002J15Rik	1	0.183369	6982693	781	2310002J15Rik	0	0	11627584	781	2310002J15Rik	0	0	12067833	781	2310002J15Rik	2	0.300582	8519528	781	2310002J15Rik	0	0	2025621	781	2310002J15Rik	1	0.15854	8076275	781
2310002L09Rik	0	0	8167271	2158	2310002L09Rik	1	0.050786	9124413	2158	2310002L09Rik	0	0	10723386	2158	2310002L09Rik	0	0	6327356	2158	2310002L09Rik	0	0	6982693	2158	2310002L09Rik	0	0	11627584	2158	2310002L09Rik	0	0	12067833	2158	2310002L09Rik	0	0	8519528	2158	2310002L09Rik	0	0	2025621	2158	2310002L09Rik	0	0	8076275	2158
2310003H01Rik	270	10.4122	8167271	3175	2310003H01Rik	279	9.63065	9124413	3175	2310003H01Rik	296	8.69393	10723386	3175	2310003H01Rik	171	8.51197	6327356	3175	2310003H01Rik	124	5.59313	6982693	3175	2310003H01Rik	198	5.3633	11627584	3175	2310003H01Rik	209	5.45473	12067833	3175	2310003H01Rik	144	5.32357	8519528	3175	2310003H01Rik	43	6.686	2025621	3175	2310003H01Rik	120	4.67979	8076275	3175
2310005A03Rik	0	0	8167271	1394	2310005A03Rik	7	0.550339	9124413	1394	2310005A03Rik	0	0	10723386	1394	2310005A03Rik	0	0	6327356	1394	2310005A03Rik	0	0	6982693	1394	2310005A03Rik	0	0	11627584	1394	2310005A03Rik	0	0	12067833	1394	2310005A03Rik	0	0	8519528	1394	2310005A03Rik	0	0	2025621	1394	2310005A03Rik	0	0	8076275	1394
2310005E17Rik	0	0	8167271	1186	2310005E17Rik	0	0	9124413	1186	2310005E17Rik	0	0	10723386	1186	2310005E17Rik	0	0	6327356	1186	2310005E17Rik	0	0	6982693	1186	2310005E17Rik	0	0	11627584	1186	2310005E17Rik	0	0	12067833	1186	2310005E17Rik	0	0	8519528	1186	2310005E17Rik	0	0	2025621	1186	2310005E17Rik	0	0	8076275	1186
2310005G13Rik	0	0	8167271	3067	2310005G13Rik	1	0.035734	9124413	3067	2310005G13Rik	1	0.0304056	10723386	3067	2310005G13Rik	0	0	6327356	3067	2310005G13Rik	0	0	6982693	3067	2310005G13Rik	2	0.0560824	11627584	3067	2310005G13Rik	0	0	12067833	3067	2310005G13Rik	0	0	8519528	3067	2310005G13Rik	0	0	2025621	3067	2310005G13Rik	0	0	8076275	3067
2310007B03Rik	0	0	8167271	2362	2310007B03Rik	0	0	9124413	2362	2310007B03Rik	0	0	10723386	2362	2310007B03Rik	0	0	6327356	2362	2310007B03Rik	0	0	6982693	2362	2310007B03Rik	2	0.0728217	11627584	2362	2310007B03Rik	2	0.070165	12067833	2362	2310007B03Rik	222	11.0321	8519528	2362	2310007B03Rik	9	1.88107	2025621	2362	2310007B03Rik	81	4.24614	8076275	2362
2310007L24Rik	0	0	8167271	789	2310007L24Rik	2	0.27781	9124413	789	2310007L24Rik	2	0.236386	10723386	789	2310007L24Rik	0	0	6327356	789	2310007L24Rik	0	0	6982693	789	2310007L24Rik	0	0	11627584	789	2310007L24Rik	1	0.105025	12067833	789	2310007L24Rik	6	0.892604	8519528	789	2310007L24Rik	2	1.2514	2025621	789	2310007L24Rik	8	1.25546	8076275	789
2310008N11Rik	0	0	8167271	564	2310008N11Rik	0	0	9124413	564	2310008N11Rik	0	0	10723386	564	2310008N11Rik	0	0	6327356	564	2310008N11Rik	0	0	6982693	564	2310008N11Rik	0	0	11627584	564	2310008N11Rik	0	0	12067833	564	2310008N11Rik	1	0.208116	8519528	564	2310008N11Rik	0	0	2025621	564	2310008N11Rik	2	0.439076	8076275	564
2310009A05Rik	23	5.72382	8167271	492	2310009A05Rik	27	6.01442	9124413	492	2310009A05Rik	46	8.71888	10723386	492	2310009A05Rik	28	8.99437	6327356	492	2310009A05Rik	13	3.78404	6982693	492	2310009A05Rik	49	8.56528	11627584	492	2310009A05Rik	30	5.05274	12067833	492	2310009A05Rik	31	7.39573	8519528	492	2310009A05Rik	5	5.01703	2025621	492	2310009A05Rik	32	8.0533	8076275	492
2310009B15Rik	14	3.00203	8167271	571	2310009B15Rik	19	3.64681	9124413	571	2310009B15Rik	18	2.93971	10723386	571	2310009B15Rik	14	3.87498	6327356	571	2310009B15Rik	14	3.51131	6982693	571	2310009B15Rik	20	3.01234	11627584	571	2310009B15Rik	30	4.35367	12067833	571	2310009B15Rik	11	2.26121	8519528	571	2310009B15Rik	2	1.72916	2025621	571	2310009B15Rik	15	3.2527	8076275	571
2310010J17Rik	16	3.64134	8167271	538	2310010J17Rik	11	2.24081	9124413	538	2310010J17Rik	5	0.866674	10723386	538	2310010J17Rik	4	1.17505	6327356	538	2310010J17Rik	7	1.86334	6982693	538	2310010J17Rik	17	2.71755	11627584	538	2310010J17Rik	8	1.23219	12067833	538	2310010J17Rik	12	2.61808	8519528	538	2310010J17Rik	2	1.83523	2025621	538	2310010J17Rik	9	2.07133	8076275	538
2310011J03Rik	170	12.5466	8167271	1659	2310011J03Rik	161	10.6359	9124413	1659	2310011J03Rik	176	9.89314	10723386	1659	2310011J03Rik	111	10.5744	6327356	1659	2310011J03Rik	123	10.6178	6982693	1659	2310011J03Rik	213	11.0419	11627584	1659	2310011J03Rik	194	9.69005	12067833	1659	2310011J03Rik	157	11.108	8519528	1659	2310011J03Rik	48	14.2836	2025621	1659	2310011J03Rik	150	11.1952	8076275	1659
2310014L17Rik	12	0.453621	8167271	3239	2310014L17Rik	16	0.541382	9124413	3239	2310014L17Rik	14	0.403074	10723386	3239	2310014L17Rik	3	0.146382	6327356	3239	2310014L17Rik	4	0.176859	6982693	3239	2310014L17Rik	20	0.531043	11627584	3239	2310014L17Rik	4	0.102334	12067833	3239	2310014L17Rik	19	0.688537	8519528	3239	2310014L17Rik	7	1.06691	2025621	3239	2310014L17Rik	27	1.03215	8076275	3239
2310015A10Rik	68	1.71846	8167271	4845	2310015A10Rik	69	1.56081	9124413	4845	2310015A10Rik	93	1.79002	10723386	4845	2310015A10Rik	61	1.98982	6327356	4845	2310015A10Rik	12	0.354703	6982693	4845	2310015A10Rik	81	1.43781	11627584	4845	2310015A10Rik	26	0.444683	12067833	4845	2310015A10Rik	22	0.532983	8519528	4845	2310015A10Rik	7	0.713257	2025621	4845	2310015A10Rik	29	0.741128	8076275	4845
2310015B20Rik	0	0	8167271	443	2310015B20Rik	0	0	9124413	443	2310015B20Rik	0	0	10723386	443	2310015B20Rik	0	0	6327356	443	2310015B20Rik	0	0	6982693	443	2310015B20Rik	0	0	11627584	443	2310015B20Rik	0	0	12067833	443	2310015B20Rik	0	0	8519528	443	2310015B20Rik	0	0	2025621	443	2310015B20Rik	0	0	8076275	443
2310015D24Rik	0	0	8167271	2917	2310015D24Rik	0	0	9124413	2917	2310015D24Rik	0	0	10723386	2917	2310015D24Rik	0	0	6327356	2917	2310015D24Rik	0	0	6982693	2917	2310015D24Rik	0	0	11627584	2917	2310015D24Rik	0	0	12067833	2917	2310015D24Rik	0	0	8519528	2917	2310015D24Rik	0	0	2025621	2917	2310015D24Rik	0	0	8076275	2917
2310016D03Rik	0	0	8167271	1547	2310016D03Rik	0	0	9124413	1547	2310016D03Rik	0	0	10723386	1547	2310016D03Rik	0	0	6327356	1547	2310016D03Rik	0	0	6982693	1547	2310016D03Rik	0	0	11627584	1547	2310016D03Rik	0	0	12067833	1547	2310016D03Rik	0	0	8519528	1547	2310016D03Rik	0	0	2025621	1547	2310016D03Rik	0	0	8076275	1547
2310020H05Rik	0	0	8167271	718	2310020H05Rik	0	0	9124413	718	2310020H05Rik	0	0	10723386	718	2310020H05Rik	0	0	6327356	718	2310020H05Rik	0	0	6982693	718	2310020H05Rik	0	0	11627584	718	2310020H05Rik	0	0	12067833	718	2310020H05Rik	0	0	8519528	718	2310020H05Rik	0	0	2025621	718	2310020H05Rik	0	0	8076275	718
2310022A10Rik	202	9.09631	8167271	2719	2310022A10Rik	233	9.39165	9124413	2719	2310022A10Rik	302	10.3578	10723386	2719	2310022A10Rik	190	11.0439	6327356	2719	2310022A10Rik	226	11.9035	6982693	2719	2310022A10Rik	353	11.1654	11627584	2719	2310022A10Rik	332	10.1181	12067833	2719	2310022A10Rik	104	4.48961	8519528	2719	2310022A10Rik	13	2.36035	2025621	2719	2310022A10Rik	116	5.28248	8076275	2719
2310022B05Rik	1450	53.6855	8167271	3307	2310022B05Rik	1685	55.842	9124413	3307	2310022B05Rik	1797	50.6736	10723386	3307	2310022B05Rik	1133	54.1469	6327356	3307	2310022B05Rik	653	28.2785	6982693	3307	2310022B05Rik	936	24.3418	11627584	3307	2310022B05Rik	1099	27.5381	12067833	3307	2310022B05Rik	809	28.7143	8519528	3307	2310022B05Rik	327	48.8152	2025621	3307	2310022B05Rik	824	30.8519	8076275	3307
2310030A07Rik	0	0	8167271	610	2310030A07Rik	0	0	9124413	610	2310030A07Rik	0	0	10723386	610	2310030A07Rik	0	0	6327356	610	2310030A07Rik	0	0	6982693	610	2310030A07Rik	0	0	11627584	610	2310030A07Rik	0	0	12067833	610	2310030A07Rik	0	0	8519528	610	2310030A07Rik	0	0	2025621	610	2310030A07Rik	0	0	8076275	610
2310030G06Rik	25	2.46457	8167271	1242	2310030G06Rik	23	2.02956	9124413	1242	2310030G06Rik	54	4.05453	10723386	1242	2310030G06Rik	29	3.69024	6327356	1242	2310030G06Rik	27	3.11329	6982693	1242	2310030G06Rik	55	3.80848	11627584	1242	2310030G06Rik	47	3.13579	12067833	1242	2310030G06Rik	140	13.2309	8519528	1242	2310030G06Rik	24	9.53963	2025621	1242	2310030G06Rik	117	11.6642	8076275	1242
2310033P09Rik	87	8.58362	8167271	1241	2310033P09Rik	85	7.50658	9124413	1241	2310033P09Rik	94	7.06357	10723386	1241	2310033P09Rik	44	5.60349	6327356	1241	2310033P09Rik	138	15.9252	6982693	1241	2310033P09Rik	191	13.2365	11627584	1241	2310033P09Rik	172	11.4849	12067833	1241	2310033P09Rik	49	4.63456	8519528	1241	2310033P09Rik	17	6.76268	2025621	1241	2310033P09Rik	57	5.68711	8076275	1241
2310034C09Rik	0	0	8167271	943	2310034C09Rik	0	0	9124413	943	2310034C09Rik	0	0	10723386	943	2310034C09Rik	0	0	6327356	943	2310034C09Rik	0	0	6982693	943	2310034C09Rik	0	0	11627584	943	2310034C09Rik	0	0	12067833	943	2310034C09Rik	0	0	8519528	943	2310034C09Rik	0	0	2025621	943	2310034C09Rik	0	0	8076275	943
2310034G01Rik	6	0.932284	8167271	788	2310034G01Rik	0	0	9124413	788	2310034G01Rik	1	0.118343	10723386	788	2310034G01Rik	5	1.00282	6327356	788	2310034G01Rik	6	1.09044	6982693	788	2310034G01Rik	4	0.43656	11627584	788	2310034G01Rik	10	1.05159	12067833	788	2310034G01Rik	8	1.19165	8519528	788	2310034G01Rik	3	1.87948	2025621	788	2310034G01Rik	6	0.942788	8076275	788
2310034O05Rik	8	0.884841	8167271	1107	2310034O05Rik	3	0.297008	9124413	1107	2310034O05Rik	4	0.336962	10723386	1107	2310034O05Rik	3	0.428303	6327356	1107	2310034O05Rik	0	0	6982693	1107	2310034O05Rik	14	1.08765	11627584	1107	2310034O05Rik	0	0	12067833	1107	2310034O05Rik	4	0.424128	8519528	1107	2310034O05Rik	1	0.445958	2025621	1107	2310034O05Rik	18	2.01332	8076275	1107
2310035C23Rik	180	4.0768	8167271	5406	2310035C23Rik	227	4.60198	9124413	5406	2310035C23Rik	271	4.67478	10723386	5406	2310035C23Rik	188	5.49616	6327356	5406	2310035C23Rik	125	3.3114	6982693	5406	2310035C23Rik	309	4.91579	11627584	5406	2310035C23Rik	201	3.08099	12067833	5406	2310035C23Rik	276	5.99263	8519528	5406	2310035C23Rik	57	5.20524	2025621	5406	2310035C23Rik	245	5.6115	8076275	5406
2310036O22Rik	669	91.8299	8167271	892	2310036O22Rik	659	80.9684	9124413	892	2310036O22Rik	827	86.4587	10723386	892	2310036O22Rik	525	93.0191	6327356	892	2310036O22Rik	485	77.8671	6982693	892	2310036O22Rik	804	77.5178	11627584	892	2310036O22Rik	927	86.1163	12067833	892	2310036O22Rik	439	57.7676	8519528	892	2310036O22Rik	111	61.4327	2025621	892	2310036O22Rik	462	64.1307	8076275	892
2310039H08Rik	84	13.3052	8167271	773	2310039H08Rik	84	11.9095	9124413	773	2310039H08Rik	107	12.9084	10723386	773	2310039H08Rik	52	10.6317	6327356	773	2310039H08Rik	56	10.3749	6982693	773	2310039H08Rik	59	6.56422	11627584	773	2310039H08Rik	95	10.1839	12067833	773	2310039H08Rik	174	26.4213	8519528	773	2310039H08Rik	39	24.9073	2025621	773	2310039H08Rik	147	23.5465	8076275	773
2310039L15Rik	0	0	8167271	642	2310039L15Rik	0	0	9124413	642	2310039L15Rik	2	0.290511	10723386	642	2310039L15Rik	0	0	6327356	642	2310039L15Rik	0	0	6982693	642	2310039L15Rik	0	0	11627584	642	2310039L15Rik	0	0	12067833	642	2310039L15Rik	0	0	8519528	642	2310039L15Rik	0	0	2025621	642	2310039L15Rik	0	0	8076275	642
2310040G24Rik	8	1.2639	8167271	775	2310040G24Rik	22	3.11111	9124413	775	2310040G24Rik	13	1.56426	10723386	775	2310040G24Rik	9	1.83535	6327356	775	2310040G24Rik	3	0.554366	6982693	775	2310040G24Rik	6	0.665825	11627584	775	2310040G24Rik	5	0.534612	12067833	775	2310040G24Rik	22	3.332	8519528	775	2310040G24Rik	0	0	2025621	775	2310040G24Rik	15	2.39651	8076275	775
2310042E22Rik	0	0	8167271	1286	2310042E22Rik	0	0	9124413	1286	2310042E22Rik	0	0	10723386	1286	2310042E22Rik	0	0	6327356	1286	2310042E22Rik	0	0	6982693	1286	2310042E22Rik	0	0	11627584	1286	2310042E22Rik	0	0	12067833	1286	2310042E22Rik	0	0	8519528	1286	2310042E22Rik	0	0	2025621	1286	2310042E22Rik	0	0	8076275	1286
2310043L19Rik	0	0	8167271	698	2310043L19Rik	0	0	9124413	698	2310043L19Rik	0	0	10723386	698	2310043L19Rik	0	0	6327356	698	2310043L19Rik	0	0	6982693	698	2310043L19Rik	0	0	11627584	698	2310043L19Rik	0	0	12067833	698	2310043L19Rik	0	0	8519528	698	2310043L19Rik	0	0	2025621	698	2310043L19Rik	0	0	8076275	698
2310043O21Rik	0	0	8167271	621	2310043O21Rik	1	0.176483	9124413	621	2310043O21Rik	1	0.150168	10723386	621	2310043O21Rik	0	0	6327356	621	2310043O21Rik	0	0	6982693	621	2310043O21Rik	0	0	11627584	621	2310043O21Rik	0	0	12067833	621	2310043O21Rik	0	0	8519528	621	2310043O21Rik	0	0	2025621	621	2310043O21Rik	0	0	8076275	621
2310045N01Rik	63	12.8562	8167271	600	2310045N01Rik	76	13.8822	9124413	600	2310045N01Rik	88	13.6773	10723386	600	2310045N01Rik	51	13.4337	6327356	600	2310045N01Rik	21	5.01239	6982693	600	2310045N01Rik	38	5.44682	11627584	600	2310045N01Rik	58	8.01028	12067833	600	2310045N01Rik	44	8.60768	8519528	600	2310045N01Rik	15	12.3419	2025621	600	2310045N01Rik	46	9.49283	8076275	600
2310047M10Rik	129	8.76512	8167271	1802	2310047M10Rik	138	8.39304	9124413	1802	2310047M10Rik	160	8.28006	10723386	1802	2310047M10Rik	71	6.22703	6327356	1802	2310047M10Rik	79	6.27841	6982693	1802	2310047M10Rik	132	6.29984	11627584	1802	2310047M10Rik	102	4.69047	12067833	1802	2310047M10Rik	168	10.9431	8519528	1802	2310047M10Rik	76	20.821	2025621	1802	2310047M10Rik	217	14.9106	8076275	1802
2310050C09Rik	0	0	8167271	1067	2310050C09Rik	0	0	9124413	1067	2310050C09Rik	0	0	10723386	1067	2310050C09Rik	0	0	6327356	1067	2310050C09Rik	0	0	6982693	1067	2310050C09Rik	0	0	11627584	1067	2310050C09Rik	0	0	12067833	1067	2310050C09Rik	0	0	8519528	1067	2310050C09Rik	0	0	2025621	1067	2310050C09Rik	0	0	8076275	1067
2310057J18Rik	0	0	8167271	1319	2310057J18Rik	0	0	9124413	1319	2310057J18Rik	0	0	10723386	1319	2310057J18Rik	0	0	6327356	1319	2310057J18Rik	0	0	6982693	1319	2310057J18Rik	0	0	11627584	1319	2310057J18Rik	0	0	12067833	1319	2310057J18Rik	0	0	8519528	1319	2310057J18Rik	0	0	2025621	1319	2310057J18Rik	2	0.187747	8076275	1319
2310057M21Rik	147	8.12948	8167271	2214	2310057M21Rik	106	5.24715	9124413	2214	2310057M21Rik	155	6.52863	10723386	2214	2310057M21Rik	112	7.99499	6327356	2214	2310057M21Rik	101	6.53312	6982693	2214	2310057M21Rik	157	6.09863	11627584	2214	2310057M21Rik	153	5.72644	12067833	2214	2310057M21Rik	48	2.54477	8519528	2214	2310057M21Rik	12	2.67575	2025621	2214	2310057M21Rik	51	2.85221	8076275	2214
2310057N15Rik	0	0	8167271	1026	2310057N15Rik	0	0	9124413	1026	2310057N15Rik	0	0	10723386	1026	2310057N15Rik	0	0	6327356	1026	2310057N15Rik	0	0	6982693	1026	2310057N15Rik	0	0	11627584	1026	2310057N15Rik	0	0	12067833	1026	2310057N15Rik	0	0	8519528	1026	2310057N15Rik	0	0	2025621	1026	2310057N15Rik	0	0	8076275	1026
2310061I04Rik	120	11.849	8167271	1240	2310061I04Rik	197	17.4116	9124413	1240	2310061I04Rik	197	14.8154	10723386	1240	2310061I04Rik	137	17.4613	6327356	1240	2310061I04Rik	125	14.4366	6982693	1240	2310061I04Rik	203	14.0794	11627584	1240	2310061I04Rik	192	12.8307	12067833	1240	2310061I04Rik	128	12.1164	8519528	1240	2310061I04Rik	19	7.56439	2025621	1240	2310061I04Rik	106	10.5846	8076275	1240
2310061J03Rik	10	0.906962	8167271	1350	2310061J03Rik	18	1.46128	9124413	1350	2310061J03Rik	17	1.17431	10723386	1350	2310061J03Rik	19	2.22432	6327356	1350	2310061J03Rik	14	1.48515	6982693	1350	2310061J03Rik	26	1.65634	11627584	1350	2310061J03Rik	14	0.85934	12067833	1350	2310061J03Rik	17	1.47809	8519528	1350	2310061J03Rik	16	5.85097	2025621	1350	2310061J03Rik	16	1.46749	8076275	1350
2310061N02Rik	0	0	8167271	792	2310061N02Rik	0	0	9124413	792	2310061N02Rik	0	0	10723386	792	2310061N02Rik	0	0	6327356	792	2310061N02Rik	0	0	6982693	792	2310061N02Rik	0	0	11627584	792	2310061N02Rik	0	0	12067833	792	2310061N02Rik	0	0	8519528	792	2310061N02Rik	0	0	2025621	792	2310061N02Rik	0	0	8076275	792
2310065F04Rik	0	0	8167271	2724	2310065F04Rik	0	0	9124413	2724	2310065F04Rik	0	0	10723386	2724	2310065F04Rik	0	0	6327356	2724	2310065F04Rik	0	0	6982693	2724	2310065F04Rik	0	0	11627584	2724	2310065F04Rik	0	0	12067833	2724	2310065F04Rik	0	0	8519528	2724	2310065F04Rik	0	0	2025621	2724	2310065F04Rik	0	0	8076275	2724
2310067B10Rik	787	19.2875	8167271	4996	2310067B10Rik	926	20.3134	9124413	4996	2310067B10Rik	1113	20.775	10723386	4996	2310067B10Rik	679	21.4795	6327356	4996	2310067B10Rik	358	10.2621	6982693	4996	2310067B10Rik	638	10.9827	11627584	4996	2310067B10Rik	679	11.2621	12067833	4996	2310067B10Rik	388	9.11578	8519528	4996	2310067B10Rik	85	8.39921	2025621	4996	2310067B10Rik	344	8.5256	8076275	4996
2310068J16Rik	8	0.873791	8167271	1121	2310068J16Rik	2	0.195533	9124413	1121	2310068J16Rik	7	0.582318	10723386	1121	2310068J16Rik	5	0.704924	6327356	1121	2310068J16Rik	11	1.40528	6982693	1121	2310068J16Rik	6	0.460316	11627584	1121	2310068J16Rik	12	0.887046	12067833	1121	2310068J16Rik	4	0.418831	8519528	1121	2310068J16Rik	3	1.32117	2025621	1121	2310068J16Rik	1	0.110454	8076275	1121
2310069B03Rik	1	0.0668705	8167271	1831	2310069B03Rik	0	0	9124413	1831	2310069B03Rik	1	0.0509307	10723386	1831	2310069B03Rik	1	0.0863156	6327356	1831	2310069B03Rik	0	0	6982693	1831	2310069B03Rik	0	0	11627584	1831	2310069B03Rik	0	0	12067833	1831	2310069B03Rik	1	0.0641056	8519528	1831	2310069B03Rik	0	0	2025621	1831	2310069B03Rik	3	0.202872	8076275	1831
2310069G16Rik	0	0	8167271	862	2310069G16Rik	1	0.127142	9124413	862	2310069G16Rik	1	0.108183	10723386	862	2310069G16Rik	0	0	6327356	862	2310069G16Rik	0	0	6982693	862	2310069G16Rik	0	0	11627584	862	2310069G16Rik	0	0	12067833	862	2310069G16Rik	0	0	8519528	862	2310069G16Rik	0	0	2025621	862	2310069G16Rik	0	0	8076275	862
2310079G19Rik	0	0	8167271	879	2310079G19Rik	0	0	9124413	879	2310079G19Rik	0	0	10723386	879	2310079G19Rik	0	0	6327356	879	2310079G19Rik	0	0	6982693	879	2310079G19Rik	0	0	11627584	879	2310079G19Rik	0	0	12067833	879	2310079G19Rik	0	0	8519528	879	2310079G19Rik	0	0	2025621	879	2310079G19Rik	0	0	8076275	879
2310081J21Rik	0	0	8167271	541	2310081J21Rik	0	0	9124413	541	2310081J21Rik	0	0	10723386	541	2310081J21Rik	0	0	6327356	541	2310081J21Rik	0	0	6982693	541	2310081J21Rik	0	0	11627584	541	2310081J21Rik	1	0.15317	12067833	541	2310081J21Rik	0	0	8519528	541	2310081J21Rik	0	0	2025621	541	2310081J21Rik	0	0	8076275	541
2410002F23Rik	267	16.4942	8167271	1982	2410002F23Rik	242	13.3816	9124413	1982	2410002F23Rik	330	15.5267	10723386	1982	2410002F23Rik	235	18.7388	6327356	1982	2410002F23Rik	200	14.4512	6982693	1982	2410002F23Rik	290	12.5836	11627584	1982	2410002F23Rik	317	13.2534	12067833	1982	2410002F23Rik	231	13.6802	8519528	1982	2410002F23Rik	39	9.7141	2025621	1982	2410002F23Rik	160	9.99552	8076275	1982
2410003L11Rik	2	0.40013	8167271	612	2410003L11Rik	0	0	9124413	612	2410003L11Rik	3	0.457128	10723386	612	2410003L11Rik	0	0	6327356	612	2410003L11Rik	14	3.27607	6982693	612	2410003L11Rik	22	3.09159	11627584	612	2410003L11Rik	37	5.00981	12067833	612	2410003L11Rik	15	2.8769	8519528	612	2410003L11Rik	7	5.64662	2025621	612	2410003L11Rik	2	0.404639	8076275	612
2410004B18Rik	99	12.4324	8167271	975	2410004B18Rik	119	13.3763	9124413	975	2410004B18Rik	101	9.66017	10723386	975	2410004B18Rik	86	13.9403	6327356	975	2410004B18Rik	93	13.6601	6982693	975	2410004B18Rik	146	12.8783	11627584	975	2410004B18Rik	175	14.8732	12067833	975	2410004B18Rik	67	8.06593	8519528	975	2410004B18Rik	9	4.55701	2025621	975	2410004B18Rik	69	8.76261	8076275	975
2410004I01Rik	2	0.256687	8167271	954	2410004I01Rik	0	0	9124413	954	2410004I01Rik	3	0.293252	10723386	954	2410004I01Rik	3	0.496993	6327356	954	2410004I01Rik	4	0.600466	6982693	954	2410004I01Rik	1	0.0901493	11627584	954	2410004I01Rik	11	0.955466	12067833	954	2410004I01Rik	0	0	8519528	954	2410004I01Rik	0	0	2025621	954	2410004I01Rik	0	0	8076275	954
2410004N09Rik	26	7.35205	8167271	433	2410004N09Rik	15	3.79663	9124413	433	2410004N09Rik	25	5.38419	10723386	433	2410004N09Rik	27	9.85493	6327356	433	2410004N09Rik	64	21.1675	6982693	433	2410004N09Rik	74	14.6979	11627584	433	2410004N09Rik	114	21.8166	12067833	433	2410004N09Rik	128	34.6982	8519528	433	2410004N09Rik	30	34.2039	2025621	433	2410004N09Rik	100	28.5957	8076275	433
2410004P03Rik	3	0.204294	8167271	1798	2410004P03Rik	2	0.121909	9124413	1798	2410004P03Rik	3	0.155596	10723386	1798	2410004P03Rik	2	0.1758	6327356	1798	2410004P03Rik	64	5.09762	6982693	1798	2410004P03Rik	53	2.53511	11627584	1798	2410004P03Rik	134	6.17569	12067833	1798	2410004P03Rik	9	0.58754	8519528	1798	2410004P03Rik	0	0	2025621	1798	2410004P03Rik	16	1.10184	8076275	1798
2410006H16Rik	27	7.1711	8167271	461	2410006H16Rik	30	7.13207	9124413	461	2410006H16Rik	47	9.50747	10723386	461	2410006H16Rik	34	11.6562	6327356	461	2410006H16Rik	95	29.5121	6982693	461	2410006H16Rik	149	27.7969	11627584	461	2410006H16Rik	206	37.0286	12067833	461	2410006H16Rik	140	35.6461	8519528	461	2410006H16Rik	43	46.0478	2025621	461	2410006H16Rik	153	41.0941	8076275	461
2410007B07Rik	0	0	8167271	1031	2410007B07Rik	0	0	9124413	1031	2410007B07Rik	0	0	10723386	1031	2410007B07Rik	1	0.153292	6327356	1031	2410007B07Rik	2	0.27781	6982693	1031	2410007B07Rik	3	0.250249	11627584	1031	2410007B07Rik	4	0.321493	12067833	1031	2410007B07Rik	0	0	8519528	1031	2410007B07Rik	0	0	2025621	1031	2410007B07Rik	0	0	8076275	1031
2410012E07Rik	0	0	8167271	1357	2410012E07Rik	0	0	9124413	1357	2410012E07Rik	0	0	10723386	1357	2410012E07Rik	2	0.232931	6327356	1357	2410012E07Rik	0	0	6982693	1357	2410012E07Rik	0	0	11627584	1357	2410012E07Rik	1	0.0610648	12067833	1357	2410012E07Rik	0	0	8519528	1357	2410012E07Rik	0	0	2025621	1357	2410012E07Rik	0	0	8076275	1357
2410012M07Rik	1	0.0674972	8167271	1814	2410012M07Rik	0	0	9124413	1814	2410012M07Rik	0	0	10723386	1814	2410012M07Rik	5	0.435623	6327356	1814	2410012M07Rik	9	0.71053	6982693	1814	2410012M07Rik	12	0.568924	11627584	1814	2410012M07Rik	12	0.548169	12067833	1814	2410012M07Rik	0	0	8519528	1814	2410012M07Rik	0	0	2025621	1814	2410012M07Rik	0	0	8076275	1814
2410015M20Rik	249	40.3808	8167271	755	2410015M20Rik	304	44.1288	9124413	755	2410015M20Rik	359	44.342	10723386	755	2410015M20Rik	195	40.8193	6327356	755	2410015M20Rik	143	27.1248	6982693	755	2410015M20Rik	308	35.0844	11627584	755	2410015M20Rik	259	28.4265	12067833	755	2410015M20Rik	197	30.6269	8519528	755	2410015M20Rik	47	30.7321	2025621	755	2410015M20Rik	199	32.6359	8076275	755
2410016O06Rik	144	7.51549	8167271	2346	2410016O06Rik	156	7.28772	9124413	2346	2410016O06Rik	261	10.3748	10723386	2346	2410016O06Rik	163	10.9809	6327356	2346	2410016O06Rik	272	16.6042	6982693	2346	2410016O06Rik	383	14.0405	11627584	2346	2410016O06Rik	437	15.4356	12067833	2346	2410016O06Rik	108	5.40356	8519528	2346	2410016O06Rik	37	7.78602	2025621	2346	2410016O06Rik	128	6.75571	8076275	2346
2410017I17Rik	0	0	8167271	1511	2410017I17Rik	0	0	9124413	1511	2410017I17Rik	0	0	10723386	1511	2410017I17Rik	0	0	6327356	1511	2410017I17Rik	0	0	6982693	1511	2410017I17Rik	0	0	11627584	1511	2410017I17Rik	0	0	12067833	1511	2410017I17Rik	0	0	8519528	1511	2410017I17Rik	0	0	2025621	1511	2410017I17Rik	2	0.163891	8076275	1511
2410018L13Rik	7	0.609154	8167271	1407	2410018L13Rik	12	0.934721	9124413	1407	2410018L13Rik	22	1.45813	10723386	1407	2410018L13Rik	6	0.673961	6327356	1407	2410018L13Rik	12	1.22142	6982693	1407	2410018L13Rik	12	0.733496	11627584	1407	2410018L13Rik	13	0.765632	12067833	1407	2410018L13Rik	3	0.250272	8519528	1407	2410018L13Rik	2	0.701742	2025621	1407	2410018L13Rik	5	0.440012	8076275	1407
2410018M08Rik	240	11.7967	8167271	2491	2410018M08Rik	333	14.6509	9124413	2491	2410018M08Rik	408	15.2741	10723386	2491	2410018M08Rik	224	14.2119	6327356	2491	2410018M08Rik	282	16.2126	6982693	2491	2410018M08Rik	394	13.6029	11627584	2491	2410018M08Rik	545	18.1298	12067833	2491	2410018M08Rik	367	17.2933	8519528	2491	2410018M08Rik	93	18.4311	2025621	2491	2410018M08Rik	326	16.2044	8076275	2491
2410021H03Rik	1	0.160682	8167271	762	2410021H03Rik	1	0.143827	9124413	762	2410021H03Rik	2	0.244761	10723386	762	2410021H03Rik	1	0.207407	6327356	762	2410021H03Rik	1	0.187941	6982693	762	2410021H03Rik	2	0.225728	11627584	762	2410021H03Rik	2	0.217493	12067833	762	2410021H03Rik	0	0	8519528	762	2410021H03Rik	0	0	2025621	762	2410021H03Rik	0	0	8076275	762
2410076I21Rik	26	3.60525	8167271	883	2410076I21Rik	38	4.71648	9124413	883	2410076I21Rik	38	4.0132	10723386	883	2410076I21Rik	14	2.50579	6327356	883	2410076I21Rik	0	0	6982693	883	2410076I21Rik	1	0.0973979	11627584	883	2410076I21Rik	0	0	12067833	883	2410076I21Rik	0	0	8519528	883	2410076I21Rik	0	0	2025621	883	2410076I21Rik	2	0.280452	8076275	883
2410088K16Rik	0	0	8167271	476	2410088K16Rik	0	0	9124413	476	2410088K16Rik	0	0	10723386	476	2410088K16Rik	0	0	6327356	476	2410088K16Rik	0	0	6982693	476	2410088K16Rik	0	0	11627584	476	2410088K16Rik	0	0	12067833	476	2410088K16Rik	0	0	8519528	476	2410088K16Rik	0	0	2025621	476	2410088K16Rik	0	0	8076275	476
2410089E03Rik	195	2.28062	8167271	10469	2410089E03Rik	279	2.92075	9124413	10469	2410089E03Rik	366	3.2602	10723386	10469	2410089E03Rik	239	3.60803	6327356	10469	2410089E03Rik	270	3.69348	6982693	10469	2410089E03Rik	515	4.2307	11627584	10469	2410089E03Rik	467	3.69643	12067833	10469	2410089E03Rik	133	1.49118	8519528	10469	2410089E03Rik	40	1.88624	2025621	10469	2410089E03Rik	115	1.36013	8076275	10469
2410114N07Rik	0	0	8167271	951	2410114N07Rik	0	0	9124413	951	2410114N07Rik	0	0	10723386	951	2410114N07Rik	0	0	6327356	951	2410114N07Rik	0	0	6982693	951	2410114N07Rik	0	0	11627584	951	2410114N07Rik	0	0	12067833	951	2410114N07Rik	0	0	8519528	951	2410114N07Rik	0	0	2025621	951	2410114N07Rik	0	0	8076275	951
2410124H12Rik	1	0.173674	8167271	705	2410124H12Rik	0	0	9124413	705	2410124H12Rik	0	0	10723386	705	2410124H12Rik	0	0	6327356	705	2410124H12Rik	1	0.203136	6982693	705	2410124H12Rik	1	0.121989	11627584	705	2410124H12Rik	1	0.117539	12067833	705	2410124H12Rik	0	0	8519528	705	2410124H12Rik	0	0	2025621	705	2410124H12Rik	2	0.351261	8076275	705
2410127L17Rik	63	3.68372	8167271	2094	2410127L17Rik	86	4.50108	9124413	2094	2410127L17Rik	142	6.32382	10723386	2094	2410127L17Rik	67	5.0568	6327356	2094	2410127L17Rik	141	9.64316	6982693	2094	2410127L17Rik	170	6.98205	11627584	2094	2410127L17Rik	194	7.67707	12067833	2094	2410127L17Rik	81	4.54039	8519528	2094	2410127L17Rik	12	2.82909	2025621	2094	2410127L17Rik	62	3.6661	8076275	2094
2410131K14Rik	140	6.42007	8167271	2670	2410131K14Rik	126	5.17195	9124413	2670	2410131K14Rik	184	6.4265	10723386	2670	2410131K14Rik	88	5.20894	6327356	2670	2410131K14Rik	150	8.04557	6982693	2670	2410131K14Rik	226	7.2796	11627584	2670	2410131K14Rik	244	7.57267	12067833	2670	2410131K14Rik	88	3.86862	8519528	2670	2410131K14Rik	23	4.25264	2025621	2670	2410131K14Rik	68	3.15345	8076275	2670
2410137M14Rik	0	0	8167271	865	2410137M14Rik	0	0	9124413	865	2410137M14Rik	0	0	10723386	865	2410137M14Rik	0	0	6327356	865	2410137M14Rik	0	0	6982693	865	2410137M14Rik	0	0	11627584	865	2410137M14Rik	2	0.191595	12067833	865	2410137M14Rik	0	0	8519528	865	2410137M14Rik	0	0	2025621	865	2410137M14Rik	0	0	8076275	865
2410141K09Rik	0	0	8167271	1719	2410141K09Rik	16	1.02009	9124413	1719	2410141K09Rik	2	0.108498	10723386	1719	2410141K09Rik	8	0.735516	6327356	1719	2410141K09Rik	0	0	6982693	1719	2410141K09Rik	3	0.150091	11627584	1719	2410141K09Rik	0	0	12067833	1719	2410141K09Rik	0	0	8519528	1719	2410141K09Rik	0	0	2025621	1719	2410141K09Rik	0	0	8076275	1719
2500004C02Rik	30	1.9353	8167271	1898	2500004C02Rik	36	2.07875	9124413	1898	2500004C02Rik	100	4.91328	10723386	1898	2500004C02Rik	40	3.33075	6327356	1898	2500004C02Rik	13	0.980899	6982693	1898	2500004C02Rik	38	1.72186	11627584	1898	2500004C02Rik	18	0.785863	12067833	1898	2500004C02Rik	14	0.865797	8519528	1898	2500004C02Rik	1	0.260103	2025621	1898	2500004C02Rik	10	0.652368	8076275	1898
2510002D24Rik	59	5.8636	8167271	1232	2510002D24Rik	58	5.15956	9124413	1232	2510002D24Rik	100	7.56933	10723386	1232	2510002D24Rik	57	7.3121	6327356	1232	2510002D24Rik	48	5.57966	6982693	1232	2510002D24Rik	89	6.21283	11627584	1232	2510002D24Rik	72	4.84275	12067833	1232	2510002D24Rik	98	9.33684	8519528	1232	2510002D24Rik	33	13.2235	2025621	1232	2510002D24Rik	74	7.43721	8076275	1232
2510003E04Rik	293	14.5125	8167271	2472	2510003E04Rik	309	13.6995	9124413	2472	2510003E04Rik	383	14.4484	10723386	2472	2510003E04Rik	232	14.8326	6327356	2472	2510003E04Rik	214	12.3977	6982693	2472	2510003E04Rik	344	11.968	11627584	2472	2510003E04Rik	357	11.9671	12067833	2472	2510003E04Rik	235	11.1584	8519528	2472	2510003E04Rik	69	13.7798	2025621	2472	2510003E04Rik	275	13.7744	8076275	2472
2510009E07Rik	320	7.58729	8167271	5164	2510009E07Rik	357	7.57665	9124413	5164	2510009E07Rik	523	9.4446	10723386	5164	2510009E07Rik	294	8.99785	6327356	5164	2510009E07Rik	30	0.831978	6982693	5164	2510009E07Rik	80	1.33234	11627584	5164	2510009E07Rik	36	0.57768	12067833	5164	2510009E07Rik	226	5.13697	8519528	5164	2510009E07Rik	86	8.22156	2025621	5164	2510009E07Rik	267	6.40197	8076275	5164
2510039O18Rik	477	21.3855	8167271	2731	2510039O18Rik	514	20.627	9124413	2731	2510039O18Rik	549	18.7464	10723386	2731	2510039O18Rik	392	22.6852	6327356	2731	2510039O18Rik	308	16.1512	6982693	2731	2510039O18Rik	542	17.0682	11627584	2731	2510039O18Rik	532	16.1421	12067833	2731	2510039O18Rik	720	30.9453	8519528	2731	2510039O18Rik	171	30.9112	2025621	2731	2510039O18Rik	601	27.2484	8076275	2731
2510049J12Rik	0	0	8167271	2539	2510049J12Rik	5	0.215825	9124413	2539	2510049J12Rik	0	0	10723386	2539	2510049J12Rik	0	0	6327356	2539	2510049J12Rik	2	0.112809	6982693	2539	2510049J12Rik	5	0.169363	11627584	2539	2510049J12Rik	6	0.195821	12067833	2539	2510049J12Rik	130	6.00987	8519528	2539	2510049J12Rik	5	0.972185	2025621	2539	2510049J12Rik	148	7.21752	8076275	2539
2610001J05Rik	263	17.8601	8167271	1803	2610001J05Rik	239	14.5277	9124413	1803	2610001J05Rik	388	20.068	10723386	1803	2610001J05Rik	196	17.1806	6327356	1803	2610001J05Rik	141	11.1995	6982693	1803	2610001J05Rik	259	12.3542	11627584	1803	2610001J05Rik	235	10.8005	12067833	1803	2610001J05Rik	175	11.3927	8519528	1803	2610001J05Rik	46	12.5952	2025621	1803	2610001J05Rik	248	17.0312	8076275	1803
2610002J02Rik	233	18.7811	8167271	1519	2610002J02Rik	207	14.9351	9124413	1519	2610002J02Rik	222	13.629	10723386	1519	2610002J02Rik	153	15.9188	6327356	1519	2610002J02Rik	184	17.3475	6982693	1519	2610002J02Rik	268	15.1736	11627584	1519	2610002J02Rik	282	15.3837	12067833	1519	2610002J02Rik	145	11.2046	8519528	1519	2610002J02Rik	32	10.4	2025621	1519	2610002J02Rik	105	8.55895	8076275	1519
2610002M06Rik	276	5.78555	8167271	5841	2610002M06Rik	266	4.99102	9124413	5841	2610002M06Rik	419	6.68952	10723386	5841	2610002M06Rik	267	7.2244	6327356	5841	2610002M06Rik	93	2.2802	6982693	5841	2610002M06Rik	182	2.67975	11627584	5841	2610002M06Rik	127	1.80172	12067833	5841	2610002M06Rik	181	3.63727	8519528	5841	2610002M06Rik	32	2.70461	2025621	5841	2610002M06Rik	239	5.0664	8076275	5841
2610005L07Rik	80	2.4433	8167271	4009	2610005L07Rik	101	2.76109	9124413	4009	2610005L07Rik	119	2.76808	10723386	4009	2610005L07Rik	78	3.07494	6327356	4009	2610005L07Rik	64	2.28624	6982693	4009	2610005L07Rik	121	2.59573	11627584	4009	2610005L07Rik	124	2.56305	12067833	4009	2610005L07Rik	149	4.36249	8519528	4009	2610005L07Rik	18	2.21655	2025621	4009	2610005L07Rik	131	4.04598	8076275	4009
2610008E11Rik	207	5.99316	8167271	4229	2610008E11Rik	177	4.58702	9124413	4229	2610008E11Rik	334	7.36507	10723386	4229	2610008E11Rik	129	4.82092	6327356	4229	2610008E11Rik	191	6.46804	6982693	4229	2610008E11Rik	303	6.16191	11627584	4229	2610008E11Rik	353	6.91684	12067833	4229	2610008E11Rik	121	3.3584	8519528	4229	2610008E11Rik	36	4.20249	2025621	4229	2610008E11Rik	135	3.95262	8076275	4229
2610015P09Rik	23	0.773022	8167271	3643	2610015P09Rik	55	1.65462	9124413	3643	2610015P09Rik	57	1.4591	10723386	3643	2610015P09Rik	34	1.47502	6327356	3643	2610015P09Rik	74	2.90904	6982693	3643	2610015P09Rik	129	3.04538	11627584	3643	2610015P09Rik	128	2.91153	12067833	3643	2610015P09Rik	36	1.15992	8519528	3643	2610015P09Rik	16	2.16822	2025621	3643	2610015P09Rik	40	1.35953	8076275	3643
2610016A17Rik	0	0	8167271	474	2610016A17Rik	0	0	9124413	474	2610016A17Rik	0	0	10723386	474	2610016A17Rik	0	0	6327356	474	2610016A17Rik	0	0	6982693	474	2610016A17Rik	0	0	11627584	474	2610016A17Rik	0	0	12067833	474	2610016A17Rik	0	0	8519528	474	2610016A17Rik	1	1.04151	2025621	474	2610016A17Rik	1	0.261222	8076275	474
2610018G03Rik	165	10.0862	8167271	2003	2610018G03Rik	115	6.29234	9124413	2003	2610018G03Rik	204	9.49767	10723386	2003	2610018G03Rik	102	8.04817	6327356	2003	2610018G03Rik	121	8.6513	6982693	2003	2610018G03Rik	164	7.04163	11627584	2003	2610018G03Rik	186	7.6949	12067833	2003	2610018G03Rik	59	3.45745	8519528	2003	2610018G03Rik	9	2.21821	2025621	2003	2610018G03Rik	35	2.1636	8076275	2003
2610020C07Rik	53	3.00989	8167271	2156	2610020C07Rik	34	1.72832	9124413	2156	2610020C07Rik	51	2.20592	10723386	2156	2610020C07Rik	28	2.05252	6327356	2156	2610020C07Rik	51	3.38765	6982693	2156	2610020C07Rik	78	3.1114	11627584	2156	2610020C07Rik	83	3.19007	12067833	2156	2610020C07Rik	23	1.25217	8519528	2156	2610020C07Rik	5	1.14489	2025621	2156	2610020C07Rik	42	2.41207	8076275	2156
2610020H08Rik	10	0.521465	8167271	2348	2610020H08Rik	97	4.52761	9124413	2348	2610020H08Rik	56	2.22412	10723386	2348	2610020H08Rik	25	1.68275	6327356	2348	2610020H08Rik	16	0.975886	6982693	2348	2610020H08Rik	27	0.988954	11627584	2348	2610020H08Rik	31	1.09404	12067833	2348	2610020H08Rik	23	1.14978	8519528	2348	2610020H08Rik	9	1.89228	2025621	2348	2610020H08Rik	7	0.369138	8076275	2348
2610027K06Rik	9	0.473757	8167271	2326	2610027K06Rik	2	0.0942357	9124413	2326	2610027K06Rik	3	0.120276	10723386	2326	2610027K06Rik	2	0.135893	6327356	2326	2610027K06Rik	2	0.123139	6982693	2326	2610027K06Rik	10	0.369744	11627584	2326	2610027K06Rik	3	0.106877	12067833	2326	2610027K06Rik	2	0.100926	8519528	2326	2610027K06Rik	1	0.212242	2025621	2326	2610027K06Rik	1	0.0532328	8076275	2326
2610028E06Rik	0	0	8167271	3543	2610028E06Rik	0	0	9124413	3543	2610028E06Rik	1	0.0263207	10723386	3543	2610028E06Rik	1	0.0446074	6327356	3543	2610028E06Rik	1	0.0404209	6982693	3543	2610028E06Rik	4	0.0970956	11627584	3543	2610028E06Rik	3	0.070165	12067833	3543	2610028E06Rik	3	0.0993881	8519528	3543	2610028E06Rik	0	0	2025621	3543	2610028E06Rik	0	0	8076275	3543
2610028H24Rik	0	0	8167271	1763	2610028H24Rik	0	0	9124413	1763	2610028H24Rik	0	0	10723386	1763	2610028H24Rik	0	0	6327356	1763	2610028H24Rik	0	0	6982693	1763	2610028H24Rik	3	0.146346	11627584	1763	2610028H24Rik	0	0	12067833	1763	2610028H24Rik	0	0	8519528	1763	2610028H24Rik	0	0	2025621	1763	2610028H24Rik	0	0	8076275	1763
2610034B18Rik	270	15.1368	8167271	2184	2610034B18Rik	225	11.2908	9124413	2184	2610034B18Rik	313	13.3647	10723386	2184	2610034B18Rik	197	14.2558	6327356	2184	2610034B18Rik	48	3.1475	6982693	2184	2610034B18Rik	108	4.25287	11627584	2184	2610034B18Rik	85	3.22505	12067833	2184	2610034B18Rik	155	8.33036	8519528	2184	2610034B18Rik	53	11.9802	2025621	2184	2610034B18Rik	215	12.1892	8076275	2184
2610034M16Rik	0	0	8167271	4174	2610034M16Rik	8	0.210055	9124413	4174	2610034M16Rik	1	0.0223417	10723386	4174	2610034M16Rik	0	0	6327356	4174	2610034M16Rik	0	0	6982693	4174	2610034M16Rik	1	0.0206043	11627584	4174	2610034M16Rik	0	0	12067833	4174	2610034M16Rik	0	0	8519528	4174	2610034M16Rik	0	0	2025621	4174	2610034M16Rik	0	0	8076275	4174
2610035D17Rik	41	2.71647	8167271	1848	2610035D17Rik	40	2.37221	9124413	1848	2610035D17Rik	62	3.12866	10723386	1848	2610035D17Rik	31	2.65117	6327356	1848	2610035D17Rik	44	3.40979	6982693	1848	2610035D17Rik	48	2.23383	11627584	1848	2610035D17Rik	61	2.73526	12067833	1848	2610035D17Rik	107	6.7962	8519528	1848	2610035D17Rik	35	9.34992	2025621	1848	2610035D17Rik	85	5.69516	8076275	1848
2610035F20Rik	0	0	8167271	1149	2610035F20Rik	0	0	9124413	1149	2610035F20Rik	0	0	10723386	1149	2610035F20Rik	0	0	6327356	1149	2610035F20Rik	54	6.73055	6982693	1149	2610035F20Rik	31	2.32034	11627584	1149	2610035F20Rik	86	6.20225	12067833	1149	2610035F20Rik	0	0	8519528	1149	2610035F20Rik	0	0	2025621	1149	2610035F20Rik	0	0	8076275	1149
2610037D02Rik	0	0	8167271	3631	2610037D02Rik	0	0	9124413	3631	2610037D02Rik	1	0.0256828	10723386	3631	2610037D02Rik	0	0	6327356	3631	2610037D02Rik	2	0.0788825	6982693	3631	2610037D02Rik	3	0.0710568	11627584	3631	2610037D02Rik	4	0.0912861	12067833	3631	2610037D02Rik	0	0	8519528	3631	2610037D02Rik	0	0	2025621	3631	2610037D02Rik	0	0	8076275	3631
2610044O15Rik8	19	1.30989	8167271	1776	2610044O15Rik8	25	1.54274	9124413	1776	2610044O15Rik8	34	1.78527	10723386	1776	2610044O15Rik8	37	3.29258	6327356	1776	2610044O15Rik8	34	2.74166	6982693	1776	2610044O15Rik8	63	3.05076	11627584	1776	2610044O15Rik8	41	1.91299	12067833	1776	2610044O15Rik8	17	1.12354	8519528	1776	2610044O15Rik8	4	1.11188	2025621	1776	2610044O15Rik8	19	1.32465	8076275	1776
2610100L16Rik	0	0	8167271	1363	2610100L16Rik	0	0	9124413	1363	2610100L16Rik	0	0	10723386	1363	2610100L16Rik	0	0	6327356	1363	2610100L16Rik	0	0	6982693	1363	2610100L16Rik	1	0.0630979	11627584	1363	2610100L16Rik	0	0	12067833	1363	2610100L16Rik	0	0	8519528	1363	2610100L16Rik	0	0	2025621	1363	2610100L16Rik	0	0	8076275	1363
2610203C20Rik	46	2.18473	8167271	2578	2610203C20Rik	31	1.31787	9124413	2578	2610203C20Rik	71	2.56829	10723386	2578	2610203C20Rik	39	2.39089	6327356	2578	2610203C20Rik	0	0	6982693	2578	2610203C20Rik	36	1.20096	11627584	2578	2610203C20Rik	1	0.0321431	12067833	2578	2610203C20Rik	48	2.18546	8519528	2578	2610203C20Rik	17	3.25543	2025621	2578	2610203C20Rik	36	1.72905	8076275	2578
2610203C22Rik	0	0	8167271	1245	2610203C22Rik	0	0	9124413	1245	2610203C22Rik	6	0.449417	10723386	1245	2610203C22Rik	1	0.126943	6327356	1245	2610203C22Rik	2	0.230058	6982693	1245	2610203C22Rik	0	0	11627584	1245	2610203C22Rik	3	0.199675	12067833	1245	2610203C22Rik	0	0	8519528	1245	2610203C22Rik	0	0	2025621	1245	2610203C22Rik	2	0.198907	8076275	1245
2610206C17Rik	5	0.356552	8167271	1717	2610206C17Rik	13	0.82979	9124413	1717	2610206C17Rik	16	0.868996	10723386	1717	2610206C17Rik	4	0.368186	6327356	1717	2610206C17Rik	10	0.834078	6982693	1717	2610206C17Rik	5	0.250444	11627584	1717	2610206C17Rik	19	0.916968	12067833	1717	2610206C17Rik	1	0.0683619	8519528	1717	2610206C17Rik	1	0.287522	2025621	1717	2610206C17Rik	3	0.216342	8076275	1717
2610207O16Rik	0	0	8167271	461	2610207O16Rik	0	0	9124413	461	2610207O16Rik	0	0	10723386	461	2610207O16Rik	0	0	6327356	461	2610207O16Rik	0	0	6982693	461	2610207O16Rik	0	0	11627584	461	2610207O16Rik	0	0	12067833	461	2610207O16Rik	0	0	8519528	461	2610207O16Rik	0	0	2025621	461	2610207O16Rik	0	0	8076275	461
2610301B20Rik	101	5.83873	8167271	2118	2610301B20Rik	80	4.13961	9124413	2118	2610301B20Rik	160	7.04469	10723386	2118	2610301B20Rik	74	5.52184	6327356	2118	2610301B20Rik	121	8.18157	6982693	2118	2610301B20Rik	144	5.84719	11627584	2118	2610301B20Rik	181	7.08147	12067833	2118	2610301B20Rik	92	5.09855	8519528	2118	2610301B20Rik	24	5.59406	2025621	2118	2610301B20Rik	108	6.31374	8076275	2118
2610305D13Rik	8	0.382475	8167271	2561	2610305D13Rik	9	0.385148	9124413	2561	2610305D13Rik	27	0.983156	10723386	2561	2610305D13Rik	7	0.431983	6327356	2561	2610305D13Rik	72	4.02624	6982693	2561	2610305D13Rik	80	2.68653	11627584	2561	2610305D13Rik	89	2.87973	12067833	2561	2610305D13Rik	5	0.229163	8519528	2561	2610305D13Rik	0	0	2025621	2561	2610305D13Rik	7	0.338437	8076275	2561
2610306M01Rik	47	5.56545	8167271	1034	2610306M01Rik	55	5.82958	9124413	1034	2610306M01Rik	80	7.21502	10723386	1034	2610306M01Rik	47	7.18381	6327356	1034	2610306M01Rik	20	2.77004	6982693	1034	2610306M01Rik	33	2.74476	11627584	1034	2610306M01Rik	34	2.72477	12067833	1034	2610306M01Rik	11	1.2487	8519528	1034	2610306M01Rik	2	0.954885	2025621	1034	2610306M01Rik	12	1.43698	8076275	1034
2610307P16Rik	0	0	8167271	2716	2610307P16Rik	6	0.242112	9124413	2716	2610307P16Rik	14	0.480691	10723386	2716	2610307P16Rik	2	0.11638	6327356	2716	2610307P16Rik	3	0.158186	6982693	2716	2610307P16Rik	10	0.316651	11627584	2716	2610307P16Rik	20	0.610198	12067833	2716	2610307P16Rik	8	0.345736	8519528	2716	2610307P16Rik	2	0.363531	2025621	2716	2610307P16Rik	1	0.0455889	8076275	2716
2610316D01Rik	0	0	8167271	922	2610316D01Rik	2	0.237736	9124413	922	2610316D01Rik	1	0.101143	10723386	922	2610316D01Rik	1	0.171414	6327356	922	2610316D01Rik	0	0	6982693	922	2610316D01Rik	1	0.0932781	11627584	922	2610316D01Rik	0	0	12067833	922	2610316D01Rik	0	0	8519528	922	2610316D01Rik	0	0	2025621	922	2610316D01Rik	0	0	8076275	922
2610318N02Rik	64	6.1897	8167271	1266	2610318N02Rik	238	20.6034	9124413	1266	2610318N02Rik	115	8.47095	10723386	1266	2610318N02Rik	116	14.4811	6327356	1266	2610318N02Rik	89	10.0678	6982693	1266	2610318N02Rik	202	13.7223	11627584	1266	2610318N02Rik	182	11.9127	12067833	1266	2610318N02Rik	7	0.649006	8519528	1266	2610318N02Rik	3	1.16985	2025621	1266	2610318N02Rik	1	0.0978037	8076275	1266
2610507B11Rik	2211	36.3717	8167271	7443	2610507B11Rik	2623	38.6229	9124413	7443	2610507B11Rik	2995	37.5247	10723386	7443	2610507B11Rik	1809	38.4121	6327356	7443	2610507B11Rik	1522	29.2849	6982693	7443	2610507B11Rik	2898	33.4858	11627584	7443	2610507B11Rik	2549	28.3787	12067833	7443	2610507B11Rik	1973	31.1146	8519528	7443	2610507B11Rik	435	28.8525	2025621	7443	2610507B11Rik	1840	30.6097	8076275	7443
2610507I01Rik	68	2.86606	8167271	2905	2610507I01Rik	84	3.16904	9124413	2905	2610507I01Rik	100	3.21012	10723386	2905	2610507I01Rik	66	3.59067	6327356	2905	2610507I01Rik	29	1.42965	6982693	2905	2610507I01Rik	145	4.29272	11627584	2905	2610507I01Rik	59	1.68297	12067833	2905	2610507I01Rik	65	2.62634	8519528	2905	2610507I01Rik	8	1.35952	2025621	2905	2610507I01Rik	62	2.64262	8076275	2905
2610524H06Rik	54	6.99657	8167271	945	2610524H06Rik	38	4.40704	9124413	945	2610524H06Rik	88	8.68398	10723386	945	2610524H06Rik	38	6.3552	6327356	945	2610524H06Rik	61	9.24432	6982693	945	2610524H06Rik	140	12.7411	11627584	945	2610524H06Rik	114	9.9964	12067833	945	2610524H06Rik	25	3.10522	8519528	945	2610524H06Rik	9	4.70167	2025621	945	2610524H06Rik	38	4.97898	8076275	945
2610528A11Rik	5	0.809788	8167271	756	2610528A11Rik	9	1.30472	9124413	756	2610528A11Rik	7	0.863464	10723386	756	2610528A11Rik	4	0.836211	6327356	756	2610528A11Rik	0	0	6982693	756	2610528A11Rik	1	0.11376	11627584	756	2610528A11Rik	2	0.219219	12067833	756	2610528A11Rik	9	1.39735	8519528	756	2610528A11Rik	16	10.4482	2025621	756	2610528A11Rik	324	53.0655	8076275	756
2610528J11Rik	0	0	8167271	915	2610528J11Rik	0	0	9124413	915	2610528J11Rik	1	0.101917	10723386	915	2610528J11Rik	1	0.172726	6327356	915	2610528J11Rik	6	0.93909	6982693	915	2610528J11Rik	18	1.69185	11627584	915	2610528J11Rik	7	0.633939	12067833	915	2610528J11Rik	163	20.9099	8519528	915	2610528J11Rik	31	16.7256	2025621	915	2610528J11Rik	183	24.7639	8076275	915
2700029M09Rik	137	14.1794	8167271	1183	2700029M09Rik	120	11.1171	9124413	1183	2700029M09Rik	192	15.1351	10723386	1183	2700029M09Rik	91	12.1572	6327356	1183	2700029M09Rik	202	24.4536	6982693	1183	2700029M09Rik	274	19.9194	11627584	1183	2700029M09Rik	369	25.8471	12067833	1183	2700029M09Rik	57	5.65555	8519528	1183	2700029M09Rik	10	4.17308	2025621	1183	2700029M09Rik	55	5.75661	8076275	1183
2700038G22Rik	6	0.536233	8167271	1370	2700038G22Rik	3	0.239991	9124413	1370	2700038G22Rik	23	1.56558	10723386	1370	2700038G22Rik	13	1.49969	6327356	1370	2700038G22Rik	28	2.92694	6982693	1370	2700038G22Rik	32	2.00881	11627584	1370	2700038G22Rik	46	2.78233	12067833	1370	2700038G22Rik	5	0.428385	8519528	1370	2700038G22Rik	0	0	2025621	1370	2700038G22Rik	4	0.361517	8076275	1370
2700046A07Rik	7	0.401819	8167271	2133	2700046A07Rik	17	0.87348	9124413	2133	2700046A07Rik	13	0.568356	10723386	2133	2700046A07Rik	6	0.444568	6327356	2133	2700046A07Rik	4	0.268563	6982693	2133	2700046A07Rik	28	1.12896	11627584	2133	2700046A07Rik	7	0.271943	12067833	2133	2700046A07Rik	7	0.385205	8519528	2133	2700046A07Rik	0	0	2025621	2133	2700046A07Rik	0	0	8076275	2133
2700046G09Rik	25	1.86532	8167271	1641	2700046G09Rik	26	1.73644	9124413	1641	2700046G09Rik	37	2.10262	10723386	1641	2700046G09Rik	18	1.73357	6327356	1641	2700046G09Rik	5	0.436354	6982693	1641	2700046G09Rik	12	0.628902	11627584	1641	2700046G09Rik	7	0.353476	12067833	1641	2700046G09Rik	3	0.214584	8519528	1641	2700046G09Rik	4	1.20335	2025621	1641	2700046G09Rik	18	1.35817	8076275	1641
2700049A03Rik	136	2.88944	8167271	5763	2700049A03Rik	288	5.47695	9124413	5763	2700049A03Rik	208	3.36576	10723386	5763	2700049A03Rik	91	2.49557	6327356	5763	2700049A03Rik	155	3.85177	6982693	5763	2700049A03Rik	254	3.79049	11627584	5763	2700049A03Rik	309	4.44304	12067833	5763	2700049A03Rik	100	2.03674	8519528	5763	2700049A03Rik	18	1.54193	2025621	5763	2700049A03Rik	87	1.86922	8076275	5763
2700054A10Rik	18	0.506881	8167271	4348	2700054A10Rik	19	0.478916	9124413	4348	2700054A10Rik	34	0.729218	10723386	4348	2700054A10Rik	21	0.763321	6327356	4348	2700054A10Rik	10	0.329373	6982693	4348	2700054A10Rik	18	0.356036	11627584	4348	2700054A10Rik	13	0.247756	12067833	4348	2700054A10Rik	21	0.56691	8519528	4348	2700054A10Rik	2	0.227082	2025621	4348	2700054A10Rik	9	0.256296	8076275	4348
2700060E02Rik	468	37.9483	8167271	1510	2700060E02Rik	456	33.0966	9124413	1510	2700060E02Rik	602	37.1781	10723386	1510	2700060E02Rik	370	38.726	6327356	1510	2700060E02Rik	507	48.0848	6982693	1510	2700060E02Rik	814	46.3616	11627584	1510	2700060E02Rik	931	51.0909	12067833	1510	2700060E02Rik	487	37.8562	8519528	1510	2700060E02Rik	102	33.3476	2025621	1510	2700060E02Rik	507	41.5738	8076275	1510
2700062C07Rik	39	4.62709	8167271	1032	2700062C07Rik	59	6.26567	9124413	1032	2700062C07Rik	51	4.60849	10723386	1032	2700062C07Rik	27	4.13487	6327356	1032	2700062C07Rik	43	5.96713	6982693	1032	2700062C07Rik	64	5.33348	11627584	1032	2700062C07Rik	75	6.02216	12067833	1032	2700062C07Rik	66	7.50669	8519528	1032	2700062C07Rik	9	4.30531	2025621	1032	2700062C07Rik	50	5.999	8076275	1032
2700069I18Rik	0	0	8167271	778	2700069I18Rik	0	0	9124413	778	2700069I18Rik	0	0	10723386	778	2700069I18Rik	0	0	6327356	778	2700069I18Rik	0	0	6982693	778	2700069I18Rik	0	0	11627584	778	2700069I18Rik	0	0	12067833	778	2700069I18Rik	0	0	8519528	778	2700069I18Rik	0	0	2025621	778	2700069I18Rik	0	0	8076275	778
2700070H01Rik	19	1.33239	8167271	1746	2700070H01Rik	23	1.44371	9124413	1746	2700070H01Rik	35	1.86936	10723386	1746	2700070H01Rik	14	1.26725	6327356	1746	2700070H01Rik	0	0	6982693	1746	2700070H01Rik	5	0.246284	11627584	1746	2700070H01Rik	0	0	12067833	1746	2700070H01Rik	3	0.201679	8519528	1746	2700070H01Rik	2	0.565493	2025621	1746	2700070H01Rik	4	0.283664	8076275	1746
2700081O15Rik	615	15.0933	8167271	4989	2700081O15Rik	607	13.3343	9124413	4989	2700081O15Rik	900	16.8228	10723386	4989	2700081O15Rik	551	17.4548	6327356	4989	2700081O15Rik	197	5.65496	6982693	4989	2700081O15Rik	364	6.27478	11627584	4989	2700081O15Rik	409	6.7933	12067833	4989	2700081O15Rik	185	4.35254	8519528	4989	2700081O15Rik	105	10.39	2025621	4989	2700081O15Rik	218	5.41043	8076275	4989
2700086A05Rik	0	0	8167271	835	2700086A05Rik	0	0	9124413	835	2700086A05Rik	1	0.111682	10723386	835	2700086A05Rik	0	0	6327356	835	2700086A05Rik	0	0	6982693	835	2700086A05Rik	11	1.13297	11627584	835	2700086A05Rik	0	0	12067833	835	2700086A05Rik	0	0	8519528	835	2700086A05Rik	0	0	2025621	835	2700086A05Rik	6	0.889721	8076275	835
2700089E24Rik	356	15.9199	8167271	2738	2700089E24Rik	399	15.9711	9124413	2738	2700089E24Rik	623	21.2189	10723386	2738	2700089E24Rik	323	18.6443	6327356	2738	2700089E24Rik	135	7.06118	6982693	2738	2700089E24Rik	286	8.98345	11627584	2738	2700089E24Rik	257	7.77804	12067833	2738	2700089E24Rik	548	23.4926	8519528	2738	2700089E24Rik	84	15.1456	2025621	2738	2700089E24Rik	642	29.0329	8076275	2738
2700089I24Rik	0	0	8167271	1827	2700089I24Rik	0	0	9124413	1827	2700089I24Rik	0	0	10723386	1827	2700089I24Rik	0	0	6327356	1827	2700089I24Rik	0	0	6982693	1827	2700089I24Rik	0	0	11627584	1827	2700089I24Rik	0	0	12067833	1827	2700089I24Rik	0	0	8519528	1827	2700089I24Rik	0	0	2025621	1827	2700089I24Rik	0	0	8076275	1827
2700094K13Rik	279	50.3104	8167271	679	2700094K13Rik	434	70.0511	9124413	679	2700094K13Rik	528	72.5157	10723386	679	2700094K13Rik	302	70.2935	6327356	679	2700094K13Rik	387	81.6241	6982693	679	2700094K13Rik	491	62.1902	11627584	679	2700094K13Rik	649	79.2037	12067833	679	2700094K13Rik	124	21.4356	8519528	679	2700094K13Rik	39	28.3555	2025621	679	2700094K13Rik	111	20.2415	8076275	679
2700097O09Rik	13	1.34096	8167271	1187	2700097O09Rik	36	3.32389	9124413	1187	2700097O09Rik	43	3.3782	10723386	1187	2700097O09Rik	23	3.06235	6327356	1187	2700097O09Rik	50	6.03249	6982693	1187	2700097O09Rik	74	5.36156	11627584	1187	2700097O09Rik	87	6.0735	12067833	1187	2700097O09Rik	24	2.37326	8519528	1187	2700097O09Rik	9	3.74312	2025621	1187	2700097O09Rik	14	1.46038	8076275	1187
2700099C18Rik	33	3.16903	8167271	1275	2700099C18Rik	23	1.97703	9124413	1275	2700099C18Rik	43	3.14504	10723386	1275	2700099C18Rik	32	3.96659	6327356	1275	2700099C18Rik	30	3.36968	6982693	1275	2700099C18Rik	50	3.37264	11627584	1275	2700099C18Rik	58	3.76954	12067833	1275	2700099C18Rik	1	0.0920607	8519528	1275	2700099C18Rik	3	1.16159	2025621	1275	2700099C18Rik	4	0.388453	8076275	1275
2810001G20Rik	25	3.39733	8167271	901	2810001G20Rik	31	3.77079	9124413	901	2810001G20Rik	41	4.24353	10723386	901	2810001G20Rik	31	5.43769	6327356	901	2810001G20Rik	21	3.33789	6982693	901	2810001G20Rik	33	3.14992	11627584	901	2810001G20Rik	32	2.94304	12067833	901	2810001G20Rik	20	2.60549	8519528	901	2810001G20Rik	2	1.09584	2025621	901	2810001G20Rik	5	0.687122	8076275	901
2810002D19Rik	42	3.46996	8167271	1482	2810002D19Rik	29	2.14459	9124413	1482	2810002D19Rik	65	4.09009	10723386	1482	2810002D19Rik	20	2.13285	6327356	1482	2810002D19Rik	28	2.70575	6982693	1482	2810002D19Rik	31	1.79897	11627584	1482	2810002D19Rik	39	2.18066	12067833	1482	2810002D19Rik	24	1.90085	8519528	1482	2810002D19Rik	0	0	2025621	1482	2810002D19Rik	33	2.75711	8076275	1482
2810004N23Rik	320	28.3508	8167271	1382	2810004N23Rik	329	26.0905	9124413	1382	2810004N23Rik	389	26.2488	10723386	1382	2810004N23Rik	230	26.3025	6327356	1382	2810004N23Rik	428	44.352	6982693	1382	2810004N23Rik	553	34.4134	11627584	1382	2810004N23Rik	647	38.7942	12067833	1382	2810004N23Rik	165	14.0139	8519528	1382	2810004N23Rik	26	9.28768	2025621	1382	2810004N23Rik	129	11.5577	8076275	1382
2810006K23Rik	174	7.39741	8167271	2880	2810006K23Rik	117	4.45234	9124413	2880	2810006K23Rik	157	5.08365	10723386	2880	2810006K23Rik	98	5.37788	6327356	2880	2810006K23Rik	125	6.21576	6982693	2880	2810006K23Rik	182	5.43487	11627584	2880	2810006K23Rik	175	5.03519	12067833	2880	2810006K23Rik	81	3.30124	8519528	2880	2810006K23Rik	11	1.88557	2025621	2880	2810006K23Rik	37	1.59074	8076275	2880
2810007J24Rik	0	0	8167271	2243	2810007J24Rik	0	0	9124413	2243	2810007J24Rik	0	0	10723386	2243	2810007J24Rik	0	0	6327356	2243	2810007J24Rik	0	0	6982693	2243	2810007J24Rik	0	0	11627584	2243	2810007J24Rik	0	0	12067833	2243	2810007J24Rik	17	0.889619	8519528	2243	2810007J24Rik	0	0	2025621	2243	2810007J24Rik	29	1.60088	8076275	2243
2810008D09Rik	8	1.63253	8167271	600	2810008D09Rik	13	2.37458	9124413	600	2810008D09Rik	13	2.02051	10723386	600	2810008D09Rik	8	2.10725	6327356	600	2810008D09Rik	10	2.38685	6982693	600	2810008D09Rik	43	6.1635	11627584	600	2810008D09Rik	20	2.76216	12067833	600	2810008D09Rik	18	3.52132	8519528	600	2810008D09Rik	1	0.822793	2025621	600	2810008D09Rik	5	1.03183	8076275	600
2810013P06Rik	47	2.83761	8167271	2028	2810013P06Rik	55	2.97228	9124413	2028	2810013P06Rik	64	2.94293	10723386	2028	2810013P06Rik	52	4.05241	6327356	2028	2810013P06Rik	52	3.67208	6982693	2028	2810013P06Rik	101	4.28316	11627584	2028	2810013P06Rik	80	3.26883	12067833	2028	2810013P06Rik	45	2.60453	8519528	2028	2810013P06Rik	16	3.89488	2025621	2028	2810013P06Rik	52	3.17486	8076275	2028
2810021J22Rik	42	1.0512	8167271	4892	2810021J22Rik	75	1.68023	9124413	4892	2810021J22Rik	92	1.75376	10723386	4892	2810021J22Rik	52	1.67994	6327356	4892	2810021J22Rik	65	1.90285	6982693	4892	2810021J22Rik	100	1.75802	11627584	4892	2810021J22Rik	118	1.99879	12067833	4892	2810021J22Rik	54	1.29566	8519528	4892	2810021J22Rik	5	0.504575	2025621	4892	2810021J22Rik	37	0.936492	8076275	4892
2810025M15Rik	207	21.227	8167271	1194	2810025M15Rik	267	24.5077	9124413	1194	2810025M15Rik	291	22.7278	10723386	1194	2810025M15Rik	184	24.3552	6327356	1194	2810025M15Rik	228	27.3469	6982693	1194	2810025M15Rik	306	22.0408	11627584	1194	2810025M15Rik	387	26.8582	12067833	1194	2810025M15Rik	29	2.85087	8519528	1194	2810025M15Rik	6	2.48078	2025621	1194	2810025M15Rik	43	4.45916	8076275	1194
2810029C07Rik	4	0.250645	8167271	1954	2810029C07Rik	28	1.57047	9124413	1954	2810029C07Rik	6	0.286348	10723386	1954	2810029C07Rik	6	0.485293	6327356	1954	2810029C07Rik	7	0.513039	6982693	1954	2810029C07Rik	14	0.616189	11627584	1954	2810029C07Rik	5	0.212039	12067833	1954	2810029C07Rik	5	0.300352	8519528	1954	2810029C07Rik	1	0.252649	2025621	1954	2810029C07Rik	3	0.190102	8076275	1954
2810032G03Rik	1	0.097329	8167271	1258	2810032G03Rik	1	0.0871193	9124413	1258	2810032G03Rik	1	0.0741289	10723386	1258	2810032G03Rik	4	0.502524	6327356	1258	2810032G03Rik	2	0.227681	6982693	1258	2810032G03Rik	6	0.410186	11627584	1258	2810032G03Rik	2	0.131741	12067833	1258	2810032G03Rik	0	0	8519528	1258	2810032G03Rik	0	0	2025621	1258	2810032G03Rik	2	0.196851	8076275	1258
2810047C21Rik1	7	0.521338	8167271	1644	2810047C21Rik1	7	0.46665	9124413	1644	2810047C21Rik1	6	0.340344	10723386	1644	2810047C21Rik1	2	0.192268	6327356	1644	2810047C21Rik1	0	0	6982693	1644	2810047C21Rik1	5	0.261564	11627584	1644	2810047C21Rik1	1	0.0504045	12067833	1644	2810047C21Rik1	2	0.142795	8519528	1644	2810047C21Rik1	0	0	2025621	1644	2810047C21Rik1	2	0.150632	8076275	1644
2810049E08Rik	0	0	8167271	1102	2810049E08Rik	0	0	9124413	1102	2810049E08Rik	0	0	10723386	1102	2810049E08Rik	0	0	6327356	1102	2810049E08Rik	0	0	6982693	1102	2810049E08Rik	0	0	11627584	1102	2810049E08Rik	0	0	12067833	1102	2810049E08Rik	0	0	8519528	1102	2810049E08Rik	0	0	2025621	1102	2810049E08Rik	0	0	8076275	1102
2810055G20Rik	4	0.15543	8167271	3151	2810055G20Rik	5	0.173907	9124413	3151	2810055G20Rik	5	0.147975	10723386	3151	2810055G20Rik	6	0.30094	6327356	3151	2810055G20Rik	0	0	6982693	3151	2810055G20Rik	0	0	11627584	3151	2810055G20Rik	0	0	12067833	3151	2810055G20Rik	1	0.0372508	8519528	3151	2810055G20Rik	0	0	2025621	3151	2810055G20Rik	0	0	8076275	3151
2810403A07Rik	237	9.67598	8167271	2999	2810403A07Rik	244	8.91679	9124413	2999	2810403A07Rik	390	12.1271	10723386	2999	2810403A07Rik	220	11.5938	6327356	2999	2810403A07Rik	340	16.236	6982693	2999	2810403A07Rik	592	16.9768	11627584	2999	2810403A07Rik	553	15.2799	12067833	2999	2810403A07Rik	354	13.8552	8519528	2999	2810403A07Rik	89	14.6506	2025621	2999	2810403A07Rik	334	13.7898	8076275	2999
2810403D21Rik	0	0	8167271	1005	2810403D21Rik	3	0.327153	9124413	1005	2810403D21Rik	5	0.463951	10723386	1005	2810403D21Rik	3	0.471773	6327356	1005	2810403D21Rik	3	0.427496	6982693	1005	2810403D21Rik	7	0.599022	11627584	1005	2810403D21Rik	7	0.577169	12067833	1005	2810403D21Rik	2	0.233587	8519528	1005	2810403D21Rik	0	0	2025621	1005	2810403D21Rik	3	0.36961	8076275	1005
2810404M03Rik	0	0	8167271	1245	2810404M03Rik	0	0	9124413	1245	2810404M03Rik	0	0	10723386	1245	2810404M03Rik	0	0	6327356	1245	2810404M03Rik	0	0	6982693	1245	2810404M03Rik	0	0	11627584	1245	2810404M03Rik	0	0	12067833	1245	2810404M03Rik	0	0	8519528	1245	2810404M03Rik	0	0	2025621	1245	2810404M03Rik	0	0	8076275	1245
2810405F15Rik	0	0	8167271	1549	2810405F15Rik	1	0.0707528	9124413	1549	2810405F15Rik	2	0.120406	10723386	1549	2810405F15Rik	0	0	6327356	1549	2810405F15Rik	0	0	6982693	1549	2810405F15Rik	0	0	11627584	1549	2810405F15Rik	0	0	12067833	1549	2810405F15Rik	4	0.303105	8519528	1549	2810405F15Rik	0	0	2025621	1549	2810405F15Rik	0	0	8076275	1549
2810408A11Rik	31	2.26741	8167271	1674	2810408A11Rik	76	4.97569	9124413	1674	2810408A11Rik	25	1.39268	10723386	1674	2810408A11Rik	15	1.41616	6327356	1674	2810408A11Rik	44	3.76421	6982693	1674	2810408A11Rik	91	4.67516	11627584	1674	2810408A11Rik	81	4.00959	12067833	1674	2810408A11Rik	17	1.192	8519528	1674	2810408A11Rik	10	2.94908	2025621	1674	2810408A11Rik	17	1.25743	8076275	1674
2810408I11Rik	18	3.09105	8167271	713	2810408I11Rik	35	5.37989	9124413	713	2810408I11Rik	45	5.8856	10723386	713	2810408I11Rik	30	6.64981	6327356	713	2810408I11Rik	24	4.82057	6982693	713	2810408I11Rik	30	3.61861	11627584	713	2810408I11Rik	44	5.11368	12067833	713	2810408I11Rik	2	0.329249	8519528	713	2810408I11Rik	3	2.07718	2025621	713	2810408I11Rik	1	0.17366	8076275	713
2810408M09Rik	102	6.68569	8167271	1868	2810408M09Rik	129	7.56847	9124413	1868	2810408M09Rik	147	7.33852	10723386	1868	2810408M09Rik	80	6.76848	6327356	1868	2810408M09Rik	154	11.8065	6982693	1868	2810408M09Rik	212	9.76044	11627584	1868	2810408M09Rik	314	13.9291	12067833	1868	2810408M09Rik	100	6.28359	8519528	1868	2810408M09Rik	48	12.6855	2025621	1868	2810408M09Rik	96	6.36331	8076275	1868
2810410L24Rik	27	1.93666	8167271	1707	2810410L24Rik	25	1.6051	9124413	1707	2810410L24Rik	39	2.13059	10723386	1707	2810410L24Rik	39	3.61084	6327356	1707	2810410L24Rik	6	0.503379	6982693	1707	2810410L24Rik	38	1.91452	11627584	1707	2810410L24Rik	10	0.485442	12067833	1707	2810410L24Rik	4	0.27505	8519528	1707	2810410L24Rik	3	0.86762	2025621	1707	2810410L24Rik	6	0.435218	8076275	1707
2810417H13Rik	502	25.7498	8167271	2387	2810417H13Rik	552	25.3444	9124413	2387	2810417H13Rik	929	36.2937	10723386	2387	2810417H13Rik	425	28.1394	6327356	2387	2810417H13Rik	815	48.897	6982693	2387	2810417H13Rik	930	33.5074	11627584	2387	2810417H13Rik	1136	39.4363	12067833	2387	2810417H13Rik	41	2.01612	8519528	2387	2810417H13Rik	23	4.75683	2025621	2387	2810417H13Rik	131	6.79529	8076275	2387
2810428I15Rik	132	24.5998	8167271	657	2810428I15Rik	120	20.0176	9124413	657	2810428I15Rik	166	23.5619	10723386	657	2810428I15Rik	87	20.9282	6327356	657	2810428I15Rik	94	20.4899	6982693	657	2810428I15Rik	151	19.7662	11627584	657	2810428I15Rik	156	19.6757	12067833	657	2810428I15Rik	83	14.8285	8519528	657	2810428I15Rik	28	21.0395	2025621	657	2810428I15Rik	83	15.6423	8076275	657
2810429I04Rik	7	1.46509	8167271	585	2810429I04Rik	7	1.31141	9124413	585	2810429I04Rik	14	2.23172	10723386	585	2810429I04Rik	27	7.29433	6327356	585	2810429I04Rik	10	2.44806	6982693	585	2810429I04Rik	12	1.76415	11627584	585	2810429I04Rik	12	1.69979	12067833	585	2810429I04Rik	1	0.200645	8519528	585	2810429I04Rik	0	0	2025621	585	2810429I04Rik	0	0	8076275	585
2810433D01Rik	2	0.183568	8167271	1334	2810433D01Rik	5	0.41078	9124413	1334	2810433D01Rik	6	0.419434	10723386	1334	2810433D01Rik	2	0.236947	6327356	1334	2810433D01Rik	0	0	6982693	1334	2810433D01Rik	1	0.0644696	11627584	1334	2810433D01Rik	0	0	12067833	1334	2810433D01Rik	4	0.351956	8519528	1334	2810433D01Rik	0	0	2025621	1334	2810433D01Rik	1	0.0928182	8076275	1334
2810442I21Rik	5	0.338232	8167271	1810	2810442I21Rik	8	0.484403	9124413	1810	2810442I21Rik	9	0.463695	10723386	1810	2810442I21Rik	2	0.174634	6327356	1810	2810442I21Rik	2	0.158244	6982693	1810	2810442I21Rik	2	0.0950303	11627584	1810	2810442I21Rik	3	0.137345	12067833	1810	2810442I21Rik	3	0.194548	8519528	1810	2810442I21Rik	0	0	2025621	1810	2810442I21Rik	3	0.205226	8076275	1810
2810442N19Rik	5	0.666158	8167271	919	2810442N19Rik	2	0.238512	9124413	919	2810442N19Rik	1	0.101473	10723386	919	2810442N19Rik	0	0	6327356	919	2810442N19Rik	0	0	6982693	919	2810442N19Rik	0	0	11627584	919	2810442N19Rik	0	0	12067833	919	2810442N19Rik	4	0.510892	8519528	919	2810442N19Rik	0	0	2025621	919	2810442N19Rik	0	0	8076275	919
2810454H06Rik	12	0.520099	8167271	2825	2810454H06Rik	9	0.349156	9124413	2825	2810454H06Rik	7	0.231072	10723386	2825	2810454H06Rik	3	0.167834	6327356	2825	2810454H06Rik	4	0.202777	6982693	2825	2810454H06Rik	10	0.304433	11627584	2825	2810454H06Rik	4	0.117331	12067833	2825	2810454H06Rik	1	0.0415495	8519528	2825	2810454H06Rik	2	0.349505	2025621	2825	2810454H06Rik	1	0.0438299	8076275	2825
2810459M11Rik	3	0.110273	8167271	3331	2810459M11Rik	6	0.197411	9124413	3331	2810459M11Rik	3	0.0839875	10723386	3331	2810459M11Rik	2	0.0948928	6327356	3331	2810459M11Rik	0	0	6982693	3331	2810459M11Rik	70	1.80732	11627584	3331	2810459M11Rik	9	0.223892	12067833	3331	2810459M11Rik	461	16.2447	8519528	3331	2810459M11Rik	47	6.9657	2025621	3331	2810459M11Rik	327	12.1552	8076275	3331
2810468N07Rik	21	1.90603	8167271	1349	2810468N07Rik	20	1.62485	9124413	1349	2810468N07Rik	15	1.03693	10723386	1349	2810468N07Rik	19	2.22597	6327356	1349	2810468N07Rik	9	0.955449	6982693	1349	2810468N07Rik	10	0.637527	11627584	1349	2810468N07Rik	14	0.859977	12067833	1349	2810468N07Rik	3	0.261032	8519528	1349	2810468N07Rik	1	0.365957	2025621	1349	2810468N07Rik	5	0.458931	8076275	1349
2810471M01Rik	0	0	8167271	1597	2810471M01Rik	0	0	9124413	1597	2810471M01Rik	0	0	10723386	1597	2810471M01Rik	0	0	6327356	1597	2810471M01Rik	0	0	6982693	1597	2810471M01Rik	0	0	11627584	1597	2810471M01Rik	0	0	12067833	1597	2810471M01Rik	0	0	8519528	1597	2810471M01Rik	0	0	2025621	1597	2810471M01Rik	0	0	8076275	1597
2810474O19Rik	212	4.22138	8167271	6149	2810474O19Rik	234	4.17068	9124413	6149	2810474O19Rik	395	5.99047	10723386	6149	2810474O19Rik	198	5.08907	6327356	6149	2810474O19Rik	572	13.322	6982693	6149	2810474O19Rik	827	11.5668	11627584	6149	2810474O19Rik	866	11.6704	12067833	6149	2810474O19Rik	404	7.7119	8519528	6149	2810474O19Rik	86	6.90456	2025621	6149	2810474O19Rik	352	7.08805	8076275	6149
2900005J15Rik	0	0	8167271	2033	2900005J15Rik	6	0.323451	9124413	2033	2900005J15Rik	1	0.0458702	10723386	2033	2900005J15Rik	5	0.388696	6327356	2033	2900005J15Rik	2	0.140887	6982693	2033	2900005J15Rik	23	0.972973	11627584	2033	2900005J15Rik	2	0.0815198	12067833	2033	2900005J15Rik	3	0.173208	8519528	2033	2900005J15Rik	3	0.728494	2025621	2033	2900005J15Rik	2	0.12181	8076275	2033
2900008C10Rik	22	1.98065	8167271	1360	2900008C10Rik	31	2.49815	9124413	1360	2900008C10Rik	31	2.12565	10723386	1360	2900008C10Rik	8	0.92967	6327356	1360	2900008C10Rik	7	0.737117	6982693	1360	2900008C10Rik	9	0.569133	11627584	1360	2900008C10Rik	7	0.426511	12067833	1360	2900008C10Rik	9	0.776762	8519528	1360	2900008C10Rik	4	1.45199	2025621	1360	2900008C10Rik	8	0.72835	8076275	1360
2900009J06Rik	11	2.90267	8167271	464	2900009J06Rik	7	1.65339	9124413	464	2900009J06Rik	6	1.20587	10723386	464	2900009J06Rik	5	1.70306	6327356	464	2900009J06Rik	3	0.925935	6982693	464	2900009J06Rik	0	0	11627584	464	2900009J06Rik	2	0.357176	12067833	464	2900009J06Rik	0	0	8519528	464	2900009J06Rik	1	1.06396	2025621	464	2900009J06Rik	7	1.86797	8076275	464
2900011O08Rik	43	2.23563	8167271	2355	2900011O08Rik	4	0.18615	9124413	2355	2900011O08Rik	8	0.316787	10723386	2355	2900011O08Rik	4	0.26844	6327356	2355	2900011O08Rik	3	0.182435	6982693	2355	2900011O08Rik	1	0.0365191	11627584	2355	2900011O08Rik	4	0.140747	12067833	2355	2900011O08Rik	2	0.0996836	8519528	2355	2900011O08Rik	3	0.628886	2025621	2355	2900011O08Rik	2	0.105155	8076275	2355
2900026A02Rik	717	15.0376	8167271	5838	2900026A02Rik	779	14.6241	9124413	5838	2900026A02Rik	885	14.1367	10723386	5838	2900026A02Rik	595	16.1076	6327356	5838	2900026A02Rik	134	3.28714	6982693	5838	2900026A02Rik	299	4.40471	11627584	5838	2900026A02Rik	214	3.03753	12067833	5838	2900026A02Rik	749	15.0592	8519528	5838	2900026A02Rik	123	10.4012	2025621	5838	2900026A02Rik	699	14.8252	8076275	5838
2900041M22Rik	0	0	8167271	1344	2900041M22Rik	0	0	9124413	1344	2900041M22Rik	0	0	10723386	1344	2900041M22Rik	4	0.470369	6327356	1344	2900041M22Rik	0	0	6982693	1344	2900041M22Rik	1	0.0639899	11627584	1344	2900041M22Rik	1	0.0616554	12067833	1344	2900041M22Rik	0	0	8519528	1344	2900041M22Rik	0	0	2025621	1344	2900041M22Rik	1	0.0921276	8076275	1344
2900052N01Rik	0	0	8167271	2585	2900052N01Rik	1	0.0423969	9124413	2585	2900052N01Rik	3	0.108225	10723386	2585	2900052N01Rik	0	0	6327356	2585	2900052N01Rik	5	0.277004	6982693	2585	2900052N01Rik	5	0.166349	11627584	2585	2900052N01Rik	6	0.192336	12067833	2585	2900052N01Rik	1	0.0454071	8519528	2585	2900052N01Rik	0	0	2025621	2585	2900052N01Rik	0	0	8076275	2585
2900055J20Rik	1	0.16865	8167271	726	2900055J20Rik	1	0.150959	9124413	726	2900055J20Rik	0	0	10723386	726	2900055J20Rik	0	0	6327356	726	2900055J20Rik	0	0	6982693	726	2900055J20Rik	0	0	11627584	726	2900055J20Rik	0	0	12067833	726	2900055J20Rik	2	0.323354	8519528	726	2900055J20Rik	0	0	2025621	726	2900055J20Rik	1	0.17055	8076275	726
2900056M20Rik	24	0.690126	8167271	4258	2900056M20Rik	42	1.08103	9124413	4258	2900056M20Rik	51	1.11695	10723386	4258	2900056M20Rik	24	0.890806	6327356	4258	2900056M20Rik	30	1.009	6982693	4258	2900056M20Rik	40	0.807913	11627584	4258	2900056M20Rik	35	0.681135	12067833	4258	2900056M20Rik	18	0.496194	8519528	4258	2900056M20Rik	21	2.43476	2025621	4258	2900056M20Rik	30	0.872378	8076275	4258
2900057B20Rik	0	0	8167271	1016	2900057B20Rik	1	0.10787	9124413	1016	2900057B20Rik	0	0	10723386	1016	2900057B20Rik	0	0	6327356	1016	2900057B20Rik	0	0	6982693	1016	2900057B20Rik	0	0	11627584	1016	2900057B20Rik	0	0	12067833	1016	2900057B20Rik	0	0	8519528	1016	2900057B20Rik	0	0	2025621	1016	2900057B20Rik	0	0	8076275	1016
2900060B14Rik	0	0	8167271	597	2900060B14Rik	0	0	9124413	597	2900060B14Rik	0	0	10723386	597	2900060B14Rik	0	0	6327356	597	2900060B14Rik	0	0	6982693	597	2900060B14Rik	0	0	11627584	597	2900060B14Rik	0	0	12067833	597	2900060B14Rik	0	0	8519528	597	2900060B14Rik	0	0	2025621	597	2900060B14Rik	0	0	8076275	597
2900076A07Rik	23	3.29756	8167271	854	2900076A07Rik	29	3.72165	9124413	854	2900076A07Rik	31	3.3851	10723386	854	2900076A07Rik	24	4.44151	6327356	854	2900076A07Rik	2	0.335389	6982693	854	2900076A07Rik	2	0.201411	11627584	854	2900076A07Rik	4	0.388126	12067833	854	2900076A07Rik	2	0.274889	8519528	854	2900076A07Rik	3	1.73422	2025621	854	2900076A07Rik	5	0.724938	8076275	854
2900079G21Rik	1	0.0182311	8167271	6716	2900079G21Rik	0	0	9124413	6716	2900079G21Rik	0	0	10723386	6716	2900079G21Rik	0	0	6327356	6716	2900079G21Rik	0	0	6982693	6716	2900079G21Rik	0	0	11627584	6716	2900079G21Rik	0	0	12067833	6716	2900079G21Rik	0	0	8519528	6716	2900079G21Rik	0	0	2025621	6716	2900079G21Rik	0	0	8076275	6716
2900092C05Rik	0	0	8167271	851	2900092C05Rik	20	2.5757	9124413	851	2900092C05Rik	0	0	10723386	851	2900092C05Rik	0	0	6327356	851	2900092C05Rik	0	0	6982693	851	2900092C05Rik	0	0	11627584	851	2900092C05Rik	0	0	12067833	851	2900092C05Rik	0	0	8519528	851	2900092C05Rik	1	0.580113	2025621	851	2900092C05Rik	0	0	8076275	851
2900092D14Rik	5	0.215487	8167271	2841	2900092D14Rik	0	0	9124413	2841	2900092D14Rik	2	0.0656488	10723386	2841	2900092D14Rik	0	0	6327356	2841	2900092D14Rik	2	0.100817	6982693	2841	2900092D14Rik	22	0.665981	11627584	2841	2900092D14Rik	0	0	12067833	2841	2900092D14Rik	0	0	8519528	2841	2900092D14Rik	0	0	2025621	2841	2900092D14Rik	1	0.0435831	8076275	2841
2900097C17Rik	1028	25.5986	8167271	4917	2900097C17Rik	1246	27.7724	9124413	4917	2900097C17Rik	1685	31.9571	10723386	4917	2900097C17Rik	875	28.1245	6327356	4917	2900097C17Rik	1159	33.7567	6982693	4917	2900097C17Rik	1583	27.688	11627584	4917	2900097C17Rik	1764	29.7282	12067833	4917	2900097C17Rik	1070	25.5428	8519528	4917	2900097C17Rik	277	27.8113	2025621	4917	2900097C17Rik	1046	26.3403	8076275	4917
3000002C10Rik	130	12.4548	8167271	1278	3000002C10Rik	93	7.9753	9124413	1278	3000002C10Rik	136	9.92376	10723386	1278	3000002C10Rik	88	10.8825	6327356	1278	3000002C10Rik	110	12.3265	6982693	1278	3000002C10Rik	163	10.969	11627584	1278	3000002C10Rik	156	10.115	12067833	1278	3000002C10Rik	111	10.1948	8519528	1278	3000002C10Rik	27	10.4298	2025621	1278	3000002C10Rik	103	9.97919	8076275	1278
3010001F23Rik	5	0.532347	8167271	1150	3010001F23Rik	5	0.476505	9124413	1150	3010001F23Rik	8	0.648724	10723386	1150	3010001F23Rik	1	0.137429	6327356	1150	3010001F23Rik	3	0.373594	6982693	1150	3010001F23Rik	2	0.149569	11627584	1150	3010001F23Rik	2	0.144113	12067833	1150	3010001F23Rik	0	0	8519528	1150	3010001F23Rik	0	0	2025621	1150	3010001F23Rik	2	0.215338	8076275	1150
3010026O09Rik	56	6.01459	8167271	1140	3010026O09Rik	54	5.19139	9124413	1140	3010026O09Rik	54	4.4173	10723386	1140	3010026O09Rik	34	4.71359	6327356	1140	3010026O09Rik	54	6.78369	6982693	1140	3010026O09Rik	61	4.60188	11627584	1140	3010026O09Rik	99	7.19616	12067833	1140	3010026O09Rik	33	3.39777	8519528	1140	3010026O09Rik	2	0.866098	2025621	1140	3010026O09Rik	24	2.60673	8076275	1140
3010033K07Rik	0	0	8167271	894	3010033K07Rik	0	0	9124413	894	3010033K07Rik	0	0	10723386	894	3010033K07Rik	0	0	6327356	894	3010033K07Rik	0	0	6982693	894	3010033K07Rik	0	0	11627584	894	3010033K07Rik	0	0	12067833	894	3010033K07Rik	0	0	8519528	894	3010033K07Rik	0	0	2025621	894	3010033K07Rik	0	0	8076275	894
3100003L05Rik	0	0	8167271	664	3100003L05Rik	0	0	9124413	664	3100003L05Rik	0	0	10723386	664	3100003L05Rik	1	0.238018	6327356	664	3100003L05Rik	0	0	6982693	664	3100003L05Rik	0	0	11627584	664	3100003L05Rik	0	0	12067833	664	3100003L05Rik	0	0	8519528	664	3100003L05Rik	0	0	2025621	664	3100003L05Rik	0	0	8076275	664
3110001I22Rik	29	2.20407	8167271	1611	3110001I22Rik	17	1.15651	9124413	1611	3110001I22Rik	26	1.50503	10723386	1611	3110001I22Rik	20	1.96206	6327356	1611	3110001I22Rik	29	2.57798	6982693	1611	3110001I22Rik	67	3.57676	11627584	1611	3110001I22Rik	67	3.44628	12067833	1611	3110001I22Rik	6	0.43716	8519528	1611	3110001I22Rik	1	0.306441	2025621	1611	3110001I22Rik	16	1.22974	8076275	1611
3110002H16Rik	71	4.08325	8167271	2129	3110002H16Rik	80	4.11822	9124413	2129	3110002H16Rik	91	3.98597	10723386	2129	3110002H16Rik	67	4.97367	6327356	2129	3110002H16Rik	59	3.96875	6982693	2129	3110002H16Rik	101	4.07996	11627584	2129	3110002H16Rik	117	4.55387	12067833	2129	3110002H16Rik	69	3.80415	8519528	2129	3110002H16Rik	18	4.17387	2025621	2129	3110002H16Rik	75	4.36189	8076275	2129
3110007F17Rik	8	1.06469	8167271	920	3110007F17Rik	18	2.14427	9124413	920	3110007F17Rik	8	0.810905	10723386	920	3110007F17Rik	4	0.687147	6327356	920	3110007F17Rik	2	0.311329	6982693	920	3110007F17Rik	2	0.186962	11627584	920	3110007F17Rik	2	0.180141	12067833	920	3110007F17Rik	1	0.127584	8519528	920	3110007F17Rik	0	0	2025621	920	3110007F17Rik	1	0.134586	8076275	920
3110009E18Rik	7	0.787033	8167271	1089	3110009E18Rik	12	1.20767	9124413	1089	3110009E18Rik	9	0.770695	10723386	1089	3110009E18Rik	5	0.725638	6327356	1089	3110009E18Rik	11	1.44658	6982693	1089	3110009E18Rik	13	1.02666	11627584	1089	3110009E18Rik	25	1.90232	12067833	1089	3110009E18Rik	6	0.646707	8519528	1089	3110009E18Rik	0	0	2025621	1089	3110009E18Rik	2	0.2274	8076275	1089
3110009F21Rik	0	0	8167271	1621	3110009F21Rik	0	0	9124413	1621	3110009F21Rik	0	0	10723386	1621	3110009F21Rik	0	0	6327356	1621	3110009F21Rik	0	0	6982693	1621	3110009F21Rik	0	0	11627584	1621	3110009F21Rik	0	0	12067833	1621	3110009F21Rik	0	0	8519528	1621	3110009F21Rik	0	0	2025621	1621	3110009F21Rik	0	0	8076275	1621
3110015C05Rik	0	0	8167271	938	3110015C05Rik	0	0	9124413	938	3110015C05Rik	0	0	10723386	938	3110015C05Rik	0	0	6327356	938	3110015C05Rik	0	0	6982693	938	3110015C05Rik	0	0	11627584	938	3110015C05Rik	0	0	12067833	938	3110015C05Rik	0	0	8519528	938	3110015C05Rik	0	0	2025621	938	3110015C05Rik	0	0	8076275	938
3110021A11Rik	0	0	8167271	824	3110021A11Rik	0	0	9124413	824	3110021A11Rik	3	0.339517	10723386	824	3110021A11Rik	1	0.191801	6327356	824	3110021A11Rik	3	0.5214	6982693	824	3110021A11Rik	3	0.313115	11627584	824	3110021A11Rik	2	0.201128	12067833	824	3110021A11Rik	0	0	8519528	824	3110021A11Rik	0	0	2025621	824	3110021A11Rik	1	0.150266	8076275	824
3110021N24Rik	17	1.14872	8167271	1812	3110021N24Rik	24	1.4516	9124413	1812	3110021N24Rik	24	1.23515	10723386	1812	3110021N24Rik	33	2.87828	6327356	1812	3110021N24Rik	25	1.97587	6982693	1812	3110021N24Rik	61	2.89522	11627584	1812	3110021N24Rik	46	2.10363	12067833	1812	3110021N24Rik	25	1.61945	8519528	1812	3110021N24Rik	3	0.817344	2025621	1812	3110021N24Rik	13	0.888329	8076275	1812
3110035E14Rik	5	0.192093	8167271	3187	3110035E14Rik	2	0.068777	9124413	3187	3110035E14Rik	1	0.0292608	10723386	3187	3110035E14Rik	0	0	6327356	3187	3110035E14Rik	0	0	6982693	3187	3110035E14Rik	0	0	11627584	3187	3110035E14Rik	0	0	12067833	3187	3110035E14Rik	5	0.18415	8519528	3187	3110035E14Rik	1	0.154903	2025621	3187	3110035E14Rik	0	0	8076275	3187
3110039I08Rik	0	0	8167271	728	3110039I08Rik	1	0.150544	9124413	728	3110039I08Rik	0	0	10723386	728	3110039I08Rik	1	0.217093	6327356	728	3110039I08Rik	0	0	6982693	728	3110039I08Rik	0	0	11627584	728	3110039I08Rik	0	0	12067833	728	3110039I08Rik	0	0	8519528	728	3110039I08Rik	0	0	2025621	728	3110039I08Rik	0	0	8076275	728
3110039M20Rik	0	0	8167271	854	3110039M20Rik	0	0	9124413	854	3110039M20Rik	0	0	10723386	854	3110039M20Rik	0	0	6327356	854	3110039M20Rik	0	0	6982693	854	3110039M20Rik	0	0	11627584	854	3110039M20Rik	0	0	12067833	854	3110039M20Rik	0	0	8519528	854	3110039M20Rik	0	0	2025621	854	3110039M20Rik	0	0	8076275	854
3110040N11Rik	25	3.57176	8167271	857	3110040N11Rik	23	2.94132	9124413	857	3110040N11Rik	43	4.67903	10723386	857	3110040N11Rik	21	3.87272	6327356	857	3110040N11Rik	30	5.01323	6982693	857	3110040N11Rik	52	5.21835	11627584	857	3110040N11Rik	34	3.28752	12067833	857	3110040N11Rik	41	5.61549	8519528	857	3110040N11Rik	14	8.06471	2025621	857	3110040N11Rik	24	3.46752	8076275	857
3110043O21Rik	179	6.85327	8167271	3198	3110043O21Rik	199	6.81977	9124413	3198	3110043O21Rik	291	8.4856	10723386	3198	3110043O21Rik	135	6.67165	6327356	3198	3110043O21Rik	78	3.49296	6982693	3198	3110043O21Rik	138	3.71117	11627584	3198	3110043O21Rik	123	3.18711	12067833	3198	3110043O21Rik	361	13.2499	8519528	3198	3110043O21Rik	60	9.26221	2025621	3198	3110043O21Rik	266	10.2989	8076275	3198
3110045C21Rik	9	0.970889	8167271	1135	3110045C21Rik	9	0.869044	9124413	1135	3110045C21Rik	18	1.47892	10723386	1135	3110045C21Rik	7	0.97472	6327356	1135	3110045C21Rik	16	2.01884	6982693	1135	3110045C21Rik	10	0.75773	11627584	1135	3110045C21Rik	20	1.46017	12067833	1135	3110045C21Rik	5	0.517081	8519528	1135	3110045C21Rik	1	0.434957	2025621	1135	3110045C21Rik	11	1.20001	8076275	1135
3110047P20Rik	2	0.0286879	8167271	8536	3110047P20Rik	3	0.0385178	9124413	8536	3110047P20Rik	6	0.0655488	10723386	8536	3110047P20Rik	0	0	6327356	8536	3110047P20Rik	0	0	6982693	8536	3110047P20Rik	0	0	11627584	8536	3110047P20Rik	0	0	12067833	8536	3110047P20Rik	9	0.123758	8519528	8536	3110047P20Rik	0	0	2025621	8536	3110047P20Rik	0	0	8076275	8536
3110052M02Rik	13	0.364488	8167271	4367	3110052M02Rik	18	0.451736	9124413	4367	3110052M02Rik	38	0.811463	10723386	4367	3110052M02Rik	18	0.651429	6327356	4367	3110052M02Rik	23	0.754261	6982693	4367	3110052M02Rik	29	0.571117	11627584	4367	3110052M02Rik	32	0.607208	12067833	4367	3110052M02Rik	13	0.349417	8519528	4367	3110052M02Rik	0	0	2025621	4367	3110052M02Rik	32	0.90731	8076275	4367
3110056K07Rik	8	0.616826	8167271	1588	3110056K07Rik	16	1.10424	9124413	1588	3110056K07Rik	20	1.17449	10723386	1588	3110056K07Rik	20	1.99048	6327356	1588	3110056K07Rik	7	0.631284	6982693	1588	3110056K07Rik	12	0.649892	11627584	1588	3110056K07Rik	19	0.991457	12067833	1588	3110056K07Rik	12	0.886983	8519528	1588	3110056K07Rik	0	0	2025621	1588	3110056K07Rik	10	0.77972	8076275	1588
3110057O12Rik	56	2.75146	8167271	2492	3110057O12Rik	62	2.72671	9124413	2492	3110057O12Rik	83	3.10598	10723386	2492	3110057O12Rik	25	1.58551	6327356	2492	3110057O12Rik	34	1.95393	6982693	2492	3110057O12Rik	46	1.58752	11627584	2492	3110057O12Rik	44	1.4631	12067833	2492	3110057O12Rik	27	1.27175	8519528	2492	3110057O12Rik	4	0.792417	2025621	2492	3110057O12Rik	36	1.78872	8076275	2492
3110062M04Rik	19	0.624526	8167271	3725	3110062M04Rik	34	1.00034	9124413	3725	3110062M04Rik	32	0.801109	10723386	3725	3110062M04Rik	12	0.509135	6327356	3725	3110062M04Rik	22	0.845811	6982693	3725	3110062M04Rik	36	0.831164	11627584	3725	3110062M04Rik	27	0.600632	12067833	3725	3110062M04Rik	22	0.693236	8519528	3725	3110062M04Rik	7	0.927713	2025621	3725	3110062M04Rik	15	0.498602	8076275	3725
3110070M22Rik	7	0.759822	8167271	1128	3110070M22Rik	26	2.52615	9124413	1128	3110070M22Rik	11	0.909393	10723386	1128	3110070M22Rik	23	3.22253	6327356	1128	3110070M22Rik	6	0.761762	6982693	1128	3110070M22Rik	6	0.45746	11627584	1128	3110070M22Rik	11	0.80808	12067833	1128	3110070M22Rik	1	0.104058	8519528	1128	3110070M22Rik	1	0.437656	2025621	1128	3110070M22Rik	5	0.548845	8076275	1128
3110079O15Rik	0	0	8167271	462	3110079O15Rik	0	0	9124413	462	3110079O15Rik	0	0	10723386	462	3110079O15Rik	0	0	6327356	462	3110079O15Rik	0	0	6982693	462	3110079O15Rik	1	0.186152	11627584	462	3110079O15Rik	0	0	12067833	462	3110079O15Rik	0	0	8519528	462	3110079O15Rik	0	0	2025621	462	3110079O15Rik	0	0	8076275	462
3110082I17Rik	104	8.71578	8167271	1461	3110082I17Rik	98	7.35141	9124413	1461	3110082I17Rik	137	8.74457	10723386	1461	3110082I17Rik	77	8.32949	6327356	1461	3110082I17Rik	196	19.2125	6982693	1461	3110082I17Rik	292	17.1887	11627584	1461	3110082I17Rik	345	19.5677	12067833	1461	3110082I17Rik	67	5.38281	8519528	1461	3110082I17Rik	18	6.08225	2025621	1461	3110082I17Rik	93	7.88173	8076275	1461
3110082J24Rik	0	0	8167271	767	3110082J24Rik	0	0	9124413	767	3110082J24Rik	0	0	10723386	767	3110082J24Rik	0	0	6327356	767	3110082J24Rik	0	0	6982693	767	3110082J24Rik	0	0	11627584	767	3110082J24Rik	0	0	12067833	767	3110082J24Rik	0	0	8519528	767	3110082J24Rik	0	0	2025621	767	3110082J24Rik	0	0	8076275	767
3110099E03Rik	0	0	8167271	2644	3110099E03Rik	2	0.0829017	9124413	2644	3110099E03Rik	0	0	10723386	2644	3110099E03Rik	0	0	6327356	2644	3110099E03Rik	0	0	6982693	2644	3110099E03Rik	0	0	11627584	2644	3110099E03Rik	0	0	12067833	2644	3110099E03Rik	0	0	8519528	2644	3110099E03Rik	0	0	2025621	2644	3110099E03Rik	0	0	8076275	2644
3200001D21Rik	0	0	8167271	2283	3200001D21Rik	5	0.240026	9124413	2283	3200001D21Rik	0	0	10723386	2283	3200001D21Rik	1	0.0692264	6327356	2283	3200001D21Rik	1	0.0627294	6982693	2283	3200001D21Rik	1	0.0376708	11627584	2283	3200001D21Rik	3	0.10889	12067833	2283	3200001D21Rik	0	0	8519528	2283	3200001D21Rik	0	0	2025621	2283	3200001D21Rik	1	0.0542354	8076275	2283
3300002I08Rik	0	0	8167271	648	3300002I08Rik	0	0	9124413	648	3300002I08Rik	1	0.143911	10723386	648	3300002I08Rik	1	0.243895	6327356	648	3300002I08Rik	0	0	6982693	648	3300002I08Rik	2	0.265439	11627584	648	3300002I08Rik	2	0.255756	12067833	648	3300002I08Rik	2	0.362276	8519528	648	3300002I08Rik	0	0	2025621	648	3300002I08Rik	2	0.382159	8076275	648
3300005D01Rik	0	0	8167271	1281	3300005D01Rik	1	0.0855551	9124413	1281	3300005D01Rik	0	0	10723386	1281	3300005D01Rik	0	0	6327356	1281	3300005D01Rik	0	0	6982693	1281	3300005D01Rik	0	0	11627584	1281	3300005D01Rik	0	0	12067833	1281	3300005D01Rik	5	0.458148	8519528	1281	3300005D01Rik	6	2.3123	2025621	1281	3300005D01Rik	20	1.93317	8076275	1281
3425401B19Rik	425	9.3811	8167271	5547	3425401B19Rik	458	9.04904	9124413	5547	3425401B19Rik	494	8.30495	10723386	5547	3425401B19Rik	283	8.06317	6327356	5547	3425401B19Rik	9	0.23236	6982693	5547	3425401B19Rik	12	0.186052	11627584	5547	3425401B19Rik	13	0.194203	12067833	5547	3425401B19Rik	11	0.232766	8519528	5547	3425401B19Rik	9	0.800988	2025621	5547	3425401B19Rik	13	0.290184	8076275	5547
3632451O06Rik	909	40.5014	8167271	2748	3632451O06Rik	913	36.4124	9124413	2748	3632451O06Rik	1337	45.3715	10723386	2748	3632451O06Rik	626	36.0027	6327356	2748	3632451O06Rik	268	13.9667	6982693	2748	3632451O06Rik	663	20.7495	11627584	2748	3632451O06Rik	366	11.0366	12067833	2748	3632451O06Rik	43	1.83669	8519528	2748	3632451O06Rik	38	6.82667	2025621	2748	3632451O06Rik	124	5.5872	8076275	2748
3632454L22Rik	1	0.0233842	8167271	5236	3632454L22Rik	0	0	9124413	5236	3632454L22Rik	0	0	10723386	5236	3632454L22Rik	1	0.0301841	6327356	5236	3632454L22Rik	0	0	6982693	5236	3632454L22Rik	0	0	11627584	5236	3632454L22Rik	0	0	12067833	5236	3632454L22Rik	1	0.0224174	8519528	5236	3632454L22Rik	0	0	2025621	5236	3632454L22Rik	0	0	8076275	5236
3830403N18Rik	0	0	8167271	1020	3830403N18Rik	2	0.214894	9124413	1020	3830403N18Rik	7	0.639979	10723386	1020	3830403N18Rik	3	0.464835	6327356	1020	3830403N18Rik	1	0.140403	6982693	1020	3830403N18Rik	0	0	11627584	1020	3830403N18Rik	1	0.0812401	12067833	1020	3830403N18Rik	1	0.115076	8519528	1020	3830403N18Rik	0	0	2025621	1020	3830403N18Rik	1	0.121392	8076275	1020
3830406C13Rik	59	2.82296	8167271	2559	3830406C13Rik	87	3.72601	9124413	2559	3830406C13Rik	87	3.17042	10723386	2559	3830406C13Rik	46	2.84096	6327356	2559	3830406C13Rik	9	0.503674	6982693	2559	3830406C13Rik	69	2.31894	11627584	2559	3830406C13Rik	17	0.55049	12067833	2559	3830406C13Rik	73	3.3484	8519528	2559	3830406C13Rik	7	1.35042	2025621	2559	3830406C13Rik	91	4.40311	8076275	2559
3830408C21Rik	15	0.96765	8167271	1898	3830408C21Rik	4	0.230972	9124413	1898	3830408C21Rik	2	0.0982657	10723386	1898	3830408C21Rik	2	0.166537	6327356	1898	3830408C21Rik	1	0.0754538	6982693	1898	3830408C21Rik	7	0.317185	11627584	1898	3830408C21Rik	5	0.218295	12067833	1898	3830408C21Rik	1	0.0618427	8519528	1898	3830408C21Rik	0	0	2025621	1898	3830408C21Rik	4	0.260947	8076275	1898
3830417A13Rik	0	0	8167271	1649	3830417A13Rik	12	0.797546	9124413	1649	3830417A13Rik	2	0.113104	10723386	1649	3830417A13Rik	12	1.15011	6327356	1649	3830417A13Rik	0	0	6982693	1649	3830417A13Rik	5	0.260771	11627584	1649	3830417A13Rik	2	0.100503	12067833	1649	3830417A13Rik	0	0	8519528	1649	3830417A13Rik	0	0	2025621	1649	3830417A13Rik	0	0	8076275	1649
3930402G23Rik	6	0.25804	8167271	2847	3930402G23Rik	4	0.153981	9124413	2847	3930402G23Rik	3	0.0982657	10723386	2847	3930402G23Rik	3	0.166537	6327356	2847	3930402G23Rik	2	0.100605	6982693	2847	3930402G23Rik	3	0.0906242	11627584	2847	3930402G23Rik	3	0.0873181	12067833	2847	3930402G23Rik	4	0.164914	8519528	2847	3930402G23Rik	1	0.173402	2025621	2847	3930402G23Rik	6	0.260947	8076275	2847
4430402I18Rik	4	0.227583	8167271	2152	4430402I18Rik	107	5.44925	9124413	2152	4430402I18Rik	71	3.07669	10723386	2152	4430402I18Rik	28	2.05633	6327356	2152	4430402I18Rik	1	0.066548	6982693	2152	4430402I18Rik	30	1.19892	11627584	2152	4430402I18Rik	1	0.038506	12067833	2152	4430402I18Rik	9	0.490891	8519528	2152	4430402I18Rik	1	0.229403	2025621	2152	4430402I18Rik	3	0.172611	8076275	2152
4631405J19Rik	0	0	8167271	1231	4631405J19Rik	0	0	9124413	1231	4631405J19Rik	0	0	10723386	1231	4631405J19Rik	0	0	6327356	1231	4631405J19Rik	0	0	6982693	1231	4631405J19Rik	1	0.0698638	11627584	1231	4631405J19Rik	0	0	12067833	1231	4631405J19Rik	3	0.286054	8519528	1231	4631405J19Rik	0	0	2025621	1231	4631405J19Rik	0	0	8076275	1231
4632415L05Rik	89	2.6488	8167271	4114	4632415L05Rik	102	2.71726	9124413	4114	4632415L05Rik	155	3.51346	10723386	4114	4632415L05Rik	65	2.49705	6327356	4114	4632415L05Rik	109	3.79437	6982693	4114	4632415L05Rik	123	2.57129	11627584	4114	4632415L05Rik	142	2.86019	12067833	4114	4632415L05Rik	57	1.62628	8519528	4114	4632415L05Rik	9	1.07999	2025621	4114	4632415L05Rik	84	2.52816	8076275	4114
4632427E13Rik	3	0.549058	8167271	669	4632427E13Rik	0	0	9124413	669	4632427E13Rik	5	0.696967	10723386	669	4632427E13Rik	2	0.472478	6327356	669	4632427E13Rik	2	0.428135	6982693	669	4632427E13Rik	4	0.514215	11627584	669	4632427E13Rik	2	0.247728	12067833	669	4632427E13Rik	1	0.175452	8519528	669	4632427E13Rik	0	0	2025621	669	4632427E13Rik	2	0.370163	8076275	669
4632428C04Rik	11	0.554711	8167271	2428	4632428C04Rik	7	0.315969	9124413	2428	4632428C04Rik	9	0.34567	10723386	2428	4632428C04Rik	5	0.325461	6327356	2428	4632428C04Rik	2	0.117966	6982693	2428	4632428C04Rik	28	0.99179	11627584	2428	4632428C04Rik	1	0.0341289	12067833	2428	4632428C04Rik	13	0.628462	8519528	2428	4632428C04Rik	1	0.203326	2025621	2428	4632428C04Rik	9	0.458968	8076275	2428
4632428N05Rik	22	0.555856	8167271	4846	4632428N05Rik	34	0.768937	9124413	4846	4632428N05Rik	54	1.03915	10723386	4846	4632428N05Rik	27	0.880558	6327356	4846	4632428N05Rik	2	0.0591049	6982693	4846	4632428N05Rik	75	1.33103	11627584	4846	4632428N05Rik	7	0.119698	12067833	4846	4632428N05Rik	103	2.49481	8519528	4846	4632428N05Rik	55	5.60301	2025621	4846	4632428N05Rik	158	4.03704	8076275	4846
4632434I11Rik	55	1.95251	8167271	3449	4632434I11Rik	174	5.52906	9124413	3449	4632434I11Rik	157	4.24497	10723386	3449	4632434I11Rik	73	3.34509	6327356	3449	4632434I11Rik	141	5.85468	6982693	3449	4632434I11Rik	156	3.88993	11627584	3449	4632434I11Rik	221	5.3097	12067833	3449	4632434I11Rik	53	1.80371	8519528	3449	4632434I11Rik	8	1.14509	2025621	3449	4632434I11Rik	81	2.90791	8076275	3449
4732416N19Rik	0	0	8167271	551	4732416N19Rik	0	0	9124413	551	4732416N19Rik	0	0	10723386	551	4732416N19Rik	1	0.286831	6327356	551	4732416N19Rik	1	0.259911	6982693	551	4732416N19Rik	1	0.156084	11627584	551	4732416N19Rik	0	0	12067833	551	4732416N19Rik	0	0	8519528	551	4732416N19Rik	0	0	2025621	551	4732416N19Rik	0	0	8076275	551
4732456N10Rik	1	0.0483188	8167271	2534	4732456N10Rik	1	0.0432502	9124413	2534	4732456N10Rik	0	0	10723386	2534	4732456N10Rik	1	0.0623693	6327356	2534	4732456N10Rik	1	0.0565159	6982693	2534	4732456N10Rik	5	0.169697	11627584	2534	4732456N10Rik	6	0.196207	12067833	2534	4732456N10Rik	1	0.046321	8519528	2534	4732456N10Rik	0	0	2025621	2534	4732456N10Rik	0	0	8076275	2534
4732471J01Rik	0	0	8167271	4328	4732471J01Rik	26	0.658387	9124413	4328	4732471J01Rik	4	0.0861868	10723386	4328	4732471J01Rik	2	0.0730332	6327356	4328	4732471J01Rik	3	0.0992684	6982693	4328	4732471J01Rik	2	0.0397423	11627584	4328	4732471J01Rik	3	0.0574387	12067833	4328	4732471J01Rik	10	0.271205	8519528	4328	4732471J01Rik	1	0.114066	2025621	4328	4732471J01Rik	3	0.0858268	8076275	4328
4732490B19Rik	0	0	8167271	2446	4732490B19Rik	0	0	9124413	2446	4732490B19Rik	0	0	10723386	2446	4732490B19Rik	0	0	6327356	2446	4732490B19Rik	0	0	6982693	2446	4732490B19Rik	7	0.246123	11627584	2446	4732490B19Rik	0	0	12067833	2446	4732490B19Rik	16	0.7678	8519528	2446	4732490B19Rik	0	0	2025621	2446	4732490B19Rik	5	0.253106	8076275	2446
4732491K20Rik	29	1.1187	8167271	3174	4732491K20Rik	13	0.448881	9124413	3174	4732491K20Rik	18	0.528851	10723386	3174	4732491K20Rik	15	0.746899	6327356	3174	4732491K20Rik	3	0.13536	6982693	3174	4732491K20Rik	15	0.406439	11627584	3174	4732491K20Rik	8	0.208859	12067833	3174	4732491K20Rik	18	0.665656	8519528	3174	4732491K20Rik	6	0.933225	2025621	3174	4732491K20Rik	7	0.273074	8076275	3174
4831440E17Rik	2	0.0523583	8167271	4677	4831440E17Rik	2	0.046866	9124413	4677	4831440E17Rik	3	0.0598166	10723386	4677	4831440E17Rik	3	0.101375	6327356	4677	4831440E17Rik	1	0.0306203	6982693	4677	4831440E17Rik	12	0.22066	11627584	4677	4831440E17Rik	1	0.0177175	12067833	4677	4831440E17Rik	4	0.100387	8519528	4677	4831440E17Rik	3	0.316662	2025621	4677	4831440E17Rik	4	0.105896	8076275	4677
4833403I15Rik	3	0.11411	8167271	3219	4833403I15Rik	2	0.0680933	9124413	3219	4833403I15Rik	2	0.0579398	10723386	3219	4833403I15Rik	1	0.0490972	6327356	3219	4833403I15Rik	0	0	6982693	3219	4833403I15Rik	0	0	11627584	3219	4833403I15Rik	1	0.0257424	12067833	3219	4833403I15Rik	4	0.145856	8519528	3219	4833403I15Rik	0	0	2025621	3219	4833403I15Rik	0	0	8076275	3219
4833411C07Rik	0	0	8167271	1202	4833411C07Rik	2	0.182356	9124413	1202	4833411C07Rik	0	0	10723386	1202	4833411C07Rik	0	0	6327356	1202	4833411C07Rik	0	0	6982693	1202	4833411C07Rik	0	0	11627584	1202	4833411C07Rik	0	0	12067833	1202	4833411C07Rik	0	0	8519528	1202	4833411C07Rik	0	0	2025621	1202	4833411C07Rik	1	0.103011	8076275	1202
4833412C05Rik	41	4.63531	8167271	1083	4833412C05Rik	23	2.32753	9124413	1083	4833412C05Rik	56	4.822	10723386	1083	4833412C05Rik	22	3.21049	6327356	1083	4833412C05Rik	0	0	6982693	1083	4833412C05Rik	0	0	11627584	1083	4833412C05Rik	1	0.0765142	12067833	1083	4833412C05Rik	0	0	8519528	1083	4833412C05Rik	2	0.911682	2025621	1083	4833412C05Rik	0	0	8076275	1083
4833417C18Rik	0	0	8167271	1319	4833417C18Rik	7	0.581632	9124413	1319	4833417C18Rik	2	0.141401	10723386	1319	4833417C18Rik	2	0.239642	6327356	1319	4833417C18Rik	5	0.542878	6982693	1319	4833417C18Rik	19	1.23885	11627584	1319	4833417C18Rik	3	0.188472	12067833	1319	4833417C18Rik	5	0.444948	8519528	1319	4833417C18Rik	1	0.37428	2025621	1319	4833417C18Rik	1	0.0938737	8076275	1319
4833418N02Rik	3	0.240078	8167271	1530	4833418N02Rik	4	0.286526	9124413	1530	4833418N02Rik	0	0	10723386	1530	4833418N02Rik	2	0.206593	6327356	1530	4833418N02Rik	1	0.0936021	6982693	1530	4833418N02Rik	6	0.337264	11627584	1530	4833418N02Rik	4	0.21664	12067833	1530	4833418N02Rik	3	0.230152	8519528	1530	4833418N02Rik	0	0	2025621	1530	4833418N02Rik	9	0.72835	8076275	1530
4833419F23Rik	3	0.416935	8167271	881	4833419F23Rik	2	0.248799	9124413	881	4833419F23Rik	5	0.529252	10723386	881	4833419F23Rik	4	0.717566	6327356	881	4833419F23Rik	0	0	6982693	881	4833419F23Rik	2	0.195238	11627584	881	4833419F23Rik	2	0.188116	12067833	881	4833419F23Rik	10	1.33232	8519528	881	4833419F23Rik	4	2.24143	2025621	881	4833419F23Rik	10	1.40544	8076275	881
4833420G17Rik	106	4.8069	8167271	2700	4833420G17Rik	123	4.99271	9124413	2700	4833420G17Rik	224	7.73664	10723386	2700	4833420G17Rik	108	6.32176	6327356	2700	4833420G17Rik	191	10.1309	6982693	2700	4833420G17Rik	267	8.50468	11627584	2700	4833420G17Rik	372	11.4169	12067833	2700	4833420G17Rik	172	7.47737	8519528	2700	4833420G17Rik	26	4.75391	2025621	2700	4833420G17Rik	152	6.97058	8076275	2700
4833422C13Rik	5	0.10899	8167271	5617	4833422C13Rik	1	0.0195115	9124413	5617	4833422C13Rik	4	0.0664085	10723386	5617	4833422C13Rik	0	0	6327356	5617	4833422C13Rik	0	0	6982693	5617	4833422C13Rik	1	0.0153111	11627584	5617	4833422C13Rik	0	0	12067833	5617	4833422C13Rik	8	0.167174	8519528	5617	4833422C13Rik	5	0.439448	2025621	5617	4833422C13Rik	9	0.198393	8076275	5617
4833423E24Rik	0	0	8167271	1685	4833423E24Rik	0	0	9124413	1685	4833423E24Rik	0	0	10723386	1685	4833423E24Rik	0	0	6327356	1685	4833423E24Rik	0	0	6982693	1685	4833423E24Rik	1	0.05104	11627584	1685	4833423E24Rik	0	0	12067833	1685	4833423E24Rik	0	0	8519528	1685	4833423E24Rik	0	0	2025621	1685	4833423E24Rik	21	1.54315	8076275	1685
4833424O15Rik	125	3.78462	8167271	4044	4833424O15Rik	119	3.22501	9124413	4044	4833424O15Rik	176	4.05854	10723386	4044	4833424O15Rik	96	3.75178	6327356	4044	4833424O15Rik	0	0	6982693	4044	4833424O15Rik	0	0	11627584	4044	4833424O15Rik	0	0	12067833	4044	4833424O15Rik	0	0	8519528	4044	4833424O15Rik	4	0.488304	2025621	4044	4833424O15Rik	11	0.336799	8076275	4044
4833427F10Rik	0	0	8167271	1475	4833427F10Rik	0	0	9124413	1475	4833427F10Rik	0	0	10723386	1475	4833427F10Rik	0	0	6327356	1475	4833427F10Rik	0	0	6982693	1475	4833427F10Rik	0	0	11627584	1475	4833427F10Rik	0	0	12067833	1475	4833427F10Rik	3	0.238734	8519528	1475	4833427F10Rik	0	0	2025621	1475	4833427F10Rik	1	0.0839454	8076275	1475
4833427G06Rik	0	0	8167271	775	4833427G06Rik	40	5.65657	9124413	775	4833427G06Rik	2	0.240656	10723386	775	4833427G06Rik	0	0	6327356	775	4833427G06Rik	1	0.184789	6982693	775	4833427G06Rik	1	0.110971	11627584	775	4833427G06Rik	1	0.106922	12067833	775	4833427G06Rik	0	0	8519528	775	4833427G06Rik	0	0	2025621	775	4833427G06Rik	2	0.319534	8076275	775
4833428L15Rik	0	0	8167271	1259	4833428L15Rik	0	0	9124413	1259	4833428L15Rik	0	0	10723386	1259	4833428L15Rik	0	0	6327356	1259	4833428L15Rik	0	0	6982693	1259	4833428L15Rik	0	0	11627584	1259	4833428L15Rik	0	0	12067833	1259	4833428L15Rik	3	0.279692	8519528	1259	4833428L15Rik	0	0	2025621	1259	4833428L15Rik	2	0.196695	8076275	1259
4833439L19Rik	658	30.1292	8167271	2674	4833439L19Rik	661	27.0916	9124413	2674	4833439L19Rik	890	31.0382	10723386	2674	4833439L19Rik	452	26.715	6327356	2674	4833439L19Rik	550	29.4563	6982693	2674	4833439L19Rik	835	26.8556	11627584	2674	4833439L19Rik	1034	32.0428	12067833	2674	4833439L19Rik	661	29.0151	8519528	2674	4833439L19Rik	108	19.939	2025621	2674	4833439L19Rik	646	29.913	8076275	2674
4921501E09Rik	1	0.0312666	8167271	3916	4921501E09Rik	63	1.76316	9124413	3916	4921501E09Rik	8	0.190509	10723386	3916	4921501E09Rik	1	0.0403585	6327356	3916	4921501E09Rik	0	0	6982693	3916	4921501E09Rik	20	0.439236	11627584	3916	4921501E09Rik	1	0.0211606	12067833	3916	4921501E09Rik	0	0	8519528	3916	4921501E09Rik	0	0	2025621	3916	4921501E09Rik	11	0.347807	8076275	3916
4921504A21Rik	8	0.454323	8167271	2156	4921504A21Rik	15	0.762496	9124413	2156	4921504A21Rik	7	0.302773	10723386	2156	4921504A21Rik	6	0.439825	6327356	2156	4921504A21Rik	3	0.199274	6982693	2156	4921504A21Rik	14	0.558457	11627584	2156	4921504A21Rik	5	0.192173	12067833	2156	4921504A21Rik	7	0.381095	8519528	2156	4921504A21Rik	0	0	2025621	2156	4921504A21Rik	4	0.229721	8076275	2156
4921504E06Rik	0	0	8167271	2004	4921504E06Rik	24	1.31253	9124413	2004	4921504E06Rik	4	0.186136	10723386	2004	4921504E06Rik	0	0	6327356	2004	4921504E06Rik	0	0	6982693	2004	4921504E06Rik	0	0	11627584	2004	4921504E06Rik	0	0	12067833	2004	4921504E06Rik	0	0	8519528	2004	4921504E06Rik	0	0	2025621	2004	4921504E06Rik	0	0	8076275	2004
4921506M07Rik	0	0	8167271	1479	4921506M07Rik	12	0.889218	9124413	1479	4921506M07Rik	25	1.5763	10723386	1479	4921506M07Rik	0	0	6327356	1479	4921506M07Rik	0	0	6982693	1479	4921506M07Rik	7	0.407043	11627584	1479	4921506M07Rik	3	0.168083	12067833	1479	4921506M07Rik	3	0.238088	8519528	1479	4921506M07Rik	2	0.66758	2025621	1479	4921506M07Rik	0	0	8076275	1479
4921507L20Rik	1	0.0789935	8167271	1550	4921507L20Rik	5	0.353536	9124413	1550	4921507L20Rik	1	0.060164	10723386	1550	4921507L20Rik	1	0.101964	6327356	1550	4921507L20Rik	0	0	6982693	1550	4921507L20Rik	0	0	11627584	1550	4921507L20Rik	0	0	12067833	1550	4921507L20Rik	0	0	8519528	1550	4921507L20Rik	0	0	2025621	1550	4921507L20Rik	0	0	8076275	1550
4921507P07Rik	8	0.419674	8167271	2334	4921507P07Rik	226	10.6121	9124413	2334	4921507P07Rik	20	0.799093	10723386	2334	4921507P07Rik	82	5.55253	6327356	2334	4921507P07Rik	7	0.429511	6982693	2334	4921507P07Rik	92	3.38998	11627584	2334	4921507P07Rik	5	0.177517	12067833	2334	4921507P07Rik	26	1.30755	8519528	2334	4921507P07Rik	2	0.42303	2025621	2334	4921507P07Rik	13	0.689654	8076275	2334
4921508D12Rik	0	0	8167271	1075	4921508D12Rik	0	0	9124413	1075	4921508D12Rik	0	0	10723386	1075	4921508D12Rik	0	0	6327356	1075	4921508D12Rik	0	0	6982693	1075	4921508D12Rik	0	0	11627584	1075	4921508D12Rik	0	0	12067833	1075	4921508D12Rik	0	0	8519528	1075	4921508D12Rik	0	0	2025621	1075	4921508D12Rik	0	0	8076275	1075
4921509C19Rik	0	0	8167271	2682	4921509C19Rik	9	0.367772	9124413	2682	4921509C19Rik	6	0.208622	10723386	2682	4921509C19Rik	23	1.35534	6327356	2682	4921509C19Rik	0	0	6982693	2682	4921509C19Rik	4	0.128266	11627584	2682	4921509C19Rik	0	0	12067833	2682	4921509C19Rik	0	0	8519528	2682	4921509C19Rik	0	0	2025621	2682	4921509C19Rik	0	0	8076275	2682
4921509O07Rik	0	0	8167271	2567	4921509O07Rik	0	0	9124413	2567	4921509O07Rik	0	0	10723386	2567	4921509O07Rik	0	0	6327356	2567	4921509O07Rik	0	0	6982693	2567	4921509O07Rik	0	0	11627584	2567	4921509O07Rik	0	0	12067833	2567	4921509O07Rik	0	0	8519528	2567	4921509O07Rik	0	0	2025621	2567	4921509O07Rik	0	0	8076275	2567
4921511C10Rik	0	0	8167271	1463	4921511C10Rik	0	0	9124413	1463	4921511C10Rik	1	0.0637417	10723386	1463	4921511C10Rik	0	0	6327356	1463	4921511C10Rik	0	0	6982693	1463	4921511C10Rik	0	0	11627584	1463	4921511C10Rik	1	0.0566404	12067833	1463	4921511C10Rik	0	0	8519528	1463	4921511C10Rik	3	1.01232	2025621	1463	4921511C10Rik	0	0	8076275	1463
4921511C20Rik	0	0	8167271	1606	4921511C20Rik	10	0.682417	9124413	1606	4921511C20Rik	0	0	10723386	1606	4921511C20Rik	4	0.393634	6327356	1606	4921511C20Rik	0	0	6982693	1606	4921511C20Rik	0	0	11627584	1606	4921511C20Rik	0	0	12067833	1606	4921511C20Rik	0	0	8519528	1606	4921511C20Rik	0	0	2025621	1606	4921511C20Rik	0	0	8076275	1606
4921511H03Rik	0	0	8167271	1046	4921511H03Rik	59	6.18181	9124413	1046	4921511H03Rik	21	1.87221	10723386	1046	4921511H03Rik	25	3.77734	6327356	1046	4921511H03Rik	0	0	6982693	1046	4921511H03Rik	1	0.0822203	11627584	1046	4921511H03Rik	0	0	12067833	1046	4921511H03Rik	0	0	8519528	1046	4921511H03Rik	0	0	2025621	1046	4921511H03Rik	0	0	8076275	1046
4921511I17Rik	0	0	8167271	1341	4921511I17Rik	0	0	9124413	1341	4921511I17Rik	0	0	10723386	1341	4921511I17Rik	0	0	6327356	1341	4921511I17Rik	0	0	6982693	1341	4921511I17Rik	0	0	11627584	1341	4921511I17Rik	0	0	12067833	1341	4921511I17Rik	0	0	8519528	1341	4921511I17Rik	0	0	2025621	1341	4921511I17Rik	0	0	8076275	1341
4921511M17Rik	0	0	8167271	984	4921511M17Rik	0	0	9124413	984	4921511M17Rik	0	0	10723386	984	4921511M17Rik	0	0	6327356	984	4921511M17Rik	0	0	6982693	984	4921511M17Rik	0	0	11627584	984	4921511M17Rik	0	0	12067833	984	4921511M17Rik	0	0	8519528	984	4921511M17Rik	0	0	2025621	984	4921511M17Rik	0	0	8076275	984
4921513I03Rik	0	0	8167271	1747	4921513I03Rik	16	1.00374	9124413	1747	4921513I03Rik	0	0	10723386	1747	4921513I03Rik	8	0.723727	6327356	1747	4921513I03Rik	0	0	6982693	1747	4921513I03Rik	0	0	11627584	1747	4921513I03Rik	0	0	12067833	1747	4921513I03Rik	0	0	8519528	1747	4921513I03Rik	0	0	2025621	1747	4921513I03Rik	0	0	8076275	1747
4921515E04Rik	0	0	8167271	2309	4921515E04Rik	0	0	9124413	2309	4921515E04Rik	0	0	10723386	2309	4921515E04Rik	0	0	6327356	2309	4921515E04Rik	0	0	6982693	2309	4921515E04Rik	0	0	11627584	2309	4921515E04Rik	0	0	12067833	2309	4921515E04Rik	1	0.0508347	8519528	2309	4921515E04Rik	0	0	2025621	2309	4921515E04Rik	0	0	8076275	2309
4921517D22Rik	0	0	8167271	3142	4921517D22Rik	7	0.244167	9124413	3142	4921517D22Rik	1	0.0296799	10723386	3142	4921517D22Rik	3	0.150901	6327356	3142	4921517D22Rik	0	0	6982693	3142	4921517D22Rik	15	0.410578	11627584	3142	4921517D22Rik	0	0	12067833	3142	4921517D22Rik	1	0.0373575	8519528	3142	4921517D22Rik	0	0	2025621	3142	4921517D22Rik	1	0.0394078	8076275	3142
4921524J17Rik	146	11.2077	8167271	1595	4921524J17Rik	115	7.90191	9124413	1595	4921524J17Rik	192	11.2256	10723386	1595	4921524J17Rik	116	11.4941	6327356	1595	4921524J17Rik	80	7.18301	6982693	1595	4921524J17Rik	157	8.46544	11627584	1595	4921524J17Rik	137	7.11755	12067833	1595	4921524J17Rik	70	5.15136	8519528	1595	4921524J17Rik	20	6.19029	2025621	1595	4921524J17Rik	73	5.66697	8076275	1595
4921524L21Rik	0	0	8167271	1480	4921524L21Rik	34	2.51775	9124413	1480	4921524L21Rik	0	0	10723386	1480	4921524L21Rik	0	0	6327356	1480	4921524L21Rik	0	0	6982693	1480	4921524L21Rik	0	0	11627584	1480	4921524L21Rik	0	0	12067833	1480	4921524L21Rik	0	0	8519528	1480	4921524L21Rik	0	0	2025621	1480	4921524L21Rik	0	0	8076275	1480
4921525O09Rik	0	0	8167271	3272	4921525O09Rik	36	1.20582	9124413	3272	4921525O09Rik	3	0.085502	10723386	3272	4921525O09Rik	0	0	6327356	3272	4921525O09Rik	3	0.131306	6982693	3272	4921525O09Rik	5	0.131422	11627584	3272	4921525O09Rik	6	0.151953	12067833	3272	4921525O09Rik	0	0	8519528	3272	4921525O09Rik	0	0	2025621	3272	4921525O09Rik	0	0	8076275	3272
4921529L05Rik	0	0	8167271	1518	4921529L05Rik	0	0	9124413	1518	4921529L05Rik	2	0.122864	10723386	1518	4921529L05Rik	1	0.104113	6327356	1518	4921529L05Rik	0	0	6982693	1518	4921529L05Rik	1	0.0566551	11627584	1518	4921529L05Rik	0	0	12067833	1518	4921529L05Rik	0	0	8519528	1518	4921529L05Rik	0	0	2025621	1518	4921529L05Rik	0	0	8076275	1518
4921530L21Rik	0	0	8167271	1156	4921530L21Rik	11	1.04287	9124413	1156	4921530L21Rik	8	0.645357	10723386	1156	4921530L21Rik	15	2.05074	6327356	1156	4921530L21Rik	0	0	6982693	1156	4921530L21Rik	7	0.520776	11627584	1156	4921530L21Rik	0	0	12067833	1156	4921530L21Rik	0	0	8519528	1156	4921530L21Rik	0	0	2025621	1156	4921530L21Rik	0	0	8076275	1156
4921531C22Rik	18	1.15691	8167271	1905	4921531C22Rik	16	0.920492	9124413	1905	4921531C22Rik	27	1.32171	10723386	1905	4921531C22Rik	16	1.3274	6327356	1905	4921531C22Rik	2	0.150353	6982693	1905	4921531C22Rik	8	0.361165	11627584	1905	4921531C22Rik	7	0.304491	12067833	1905	4921531C22Rik	6	0.369693	8519528	1905	4921531C22Rik	1	0.259147	2025621	1905	4921531C22Rik	7	0.45498	8076275	1905
4921531P14Rik	0	0	8167271	522	4921531P14Rik	0	0	9124413	522	4921531P14Rik	0	0	10723386	522	4921531P14Rik	0	0	6327356	522	4921531P14Rik	0	0	6982693	522	4921531P14Rik	0	0	11627584	522	4921531P14Rik	0	0	12067833	522	4921531P14Rik	0	0	8519528	522	4921531P14Rik	0	0	2025621	522	4921531P14Rik	0	0	8076275	522
4921533I20Rik	18	2.20392	8167271	1000	4921533I20Rik	4	0.438384	9124413	1000	4921533I20Rik	16	1.49207	10723386	1000	4921533I20Rik	6	0.948263	6327356	1000	4921533I20Rik	13	1.86175	6982693	1000	4921533I20Rik	31	2.66607	11627584	1000	4921533I20Rik	24	1.98876	12067833	1000	4921533I20Rik	23	2.69968	8519528	1000	4921533I20Rik	7	3.45573	2025621	1000	4921533I20Rik	8	0.990556	8076275	1000
4921534H16Rik	0	0	8167271	2838	4921534H16Rik	5	0.193087	9124413	2838	4921534H16Rik	3	0.0985773	10723386	2838	4921534H16Rik	0	0	6327356	2838	4921534H16Rik	0	0	6982693	2838	4921534H16Rik	0	0	11627584	2838	4921534H16Rik	0	0	12067833	2838	4921534H16Rik	0	0	8519528	2838	4921534H16Rik	0	0	2025621	2838	4921534H16Rik	0	0	8076275	2838
4921536K21Rik	0	0	8167271	2618	4921536K21Rik	75	3.13969	9124413	2618	4921536K21Rik	20	0.712407	10723386	2618	4921536K21Rik	3	0.181105	6327356	2618	4921536K21Rik	12	0.65643	6982693	2618	4921536K21Rik	30	0.985512	11627584	2618	4921536K21Rik	18	0.569736	12067833	2618	4921536K21Rik	3	0.134504	8519528	2618	4921536K21Rik	2	0.37714	2025621	2618	4921536K21Rik	2	0.0945909	8076275	2618
4921539E11Rik	0	0	8167271	2448	4921539E11Rik	42	1.88033	9124413	2448	4921539E11Rik	14	0.533316	10723386	2448	4921539E11Rik	11	0.710165	6327356	2448	4921539E11Rik	0	0	6982693	2448	4921539E11Rik	18	0.632371	11627584	2448	4921539E11Rik	13	0.440051	12067833	2448	4921539E11Rik	0	0	8519528	2448	4921539E11Rik	0	0	2025621	2448	4921539E11Rik	4	0.202319	8076275	2448
4922501C03Rik	100	2.31237	8167271	5295	4922501C03Rik	107	2.21469	9124413	5295	4922501C03Rik	138	2.43042	10723386	5295	4922501C03Rik	118	3.52204	6327356	5295	4922501C03Rik	117	3.16444	6982693	5295	4922501C03Rik	186	3.02105	11627584	5295	4922501C03Rik	235	3.67767	12067833	5295	4922501C03Rik	64	1.41873	8519528	5295	4922501C03Rik	14	1.30528	2025621	5295	4922501C03Rik	97	2.26827	8076275	5295
4922502D21Rik	0	0	8167271	1566	4922502D21Rik	640	44.7902	9124413	1566	4922502D21Rik	231	13.7559	10723386	1566	4922502D21Rik	59	5.9544	6327356	1566	4922502D21Rik	0	0	6982693	1566	4922502D21Rik	151	8.2927	11627584	1566	4922502D21Rik	0	0	12067833	1566	4922502D21Rik	1	0.0749536	8519528	1566	4922502D21Rik	0	0	2025621	1566	4922502D21Rik	0	0	8076275	1566
4922502H24Rik	0	0	8167271	405	4922502H24Rik	1	0.270608	9124413	405	4922502H24Rik	0	0	10723386	405	4922502H24Rik	0	0	6327356	405	4922502H24Rik	0	0	6982693	405	4922502H24Rik	0	0	11627584	405	4922502H24Rik	0	0	12067833	405	4922502H24Rik	0	0	8519528	405	4922502H24Rik	0	0	2025621	405	4922502H24Rik	0	0	8076275	405
4922502N22Rik	0	0	8167271	1149	4922502N22Rik	0	0	9124413	1149	4922502N22Rik	2	0.162322	10723386	1149	4922502N22Rik	0	0	6327356	1149	4922502N22Rik	1	0.12464	6982693	1149	4922502N22Rik	0	0	11627584	1149	4922502N22Rik	0	0	12067833	1149	4922502N22Rik	0	0	8519528	1149	4922502N22Rik	0	0	2025621	1149	4922502N22Rik	0	0	8076275	1149
4922505E12Rik	0	0	8167271	2055	4922505E12Rik	41	2.18659	9124413	2055	4922505E12Rik	15	0.680687	10723386	2055	4922505E12Rik	9	0.692163	6327356	2055	4922505E12Rik	0	0	6982693	2055	4922505E12Rik	32	1.33921	11627584	2055	4922505E12Rik	0	0	12067833	2055	4922505E12Rik	0	0	8519528	2055	4922505E12Rik	0	0	2025621	2055	4922505E12Rik	0	0	8076275	2055
4930401C15Rik	0	0	8167271	865	4930401C15Rik	0	0	9124413	865	4930401C15Rik	0	0	10723386	865	4930401C15Rik	0	0	6327356	865	4930401C15Rik	0	0	6982693	865	4930401C15Rik	0	0	11627584	865	4930401C15Rik	0	0	12067833	865	4930401C15Rik	0	0	8519528	865	4930401C15Rik	0	0	2025621	865	4930401C15Rik	0	0	8076275	865
4930401O10Rik	0	0	8167271	787	4930401O10Rik	0	0	9124413	787	4930401O10Rik	0	0	10723386	787	4930401O10Rik	0	0	6327356	787	4930401O10Rik	0	0	6982693	787	4930401O10Rik	0	0	11627584	787	4930401O10Rik	0	0	12067833	787	4930401O10Rik	0	0	8519528	787	4930401O10Rik	0	0	2025621	787	4930401O10Rik	0	0	8076275	787
4930401O12Rik	0	0	8167271	841	4930401O12Rik	0	0	9124413	841	4930401O12Rik	0	0	10723386	841	4930401O12Rik	0	0	6327356	841	4930401O12Rik	0	0	6982693	841	4930401O12Rik	18	1.84072	11627584	841	4930401O12Rik	0	0	12067833	841	4930401O12Rik	0	0	8519528	841	4930401O12Rik	0	0	2025621	841	4930401O12Rik	0	0	8076275	841
4930402F06Rik	0	0	8167271	1371	4930402F06Rik	0	0	9124413	1371	4930402F06Rik	0	0	10723386	1371	4930402F06Rik	0	0	6327356	1371	4930402F06Rik	0	0	6982693	1371	4930402F06Rik	0	0	11627584	1371	4930402F06Rik	0	0	12067833	1371	4930402F06Rik	0	0	8519528	1371	4930402F06Rik	0	0	2025621	1371	4930402F06Rik	0	0	8076275	1371
4930402F11Rik	0	0	8167271	1000	4930402F11Rik	0	0	9124413	1000	4930402F11Rik	0	0	10723386	1000	4930402F11Rik	0	0	6327356	1000	4930402F11Rik	0	0	6982693	1000	4930402F11Rik	0	0	11627584	1000	4930402F11Rik	0	0	12067833	1000	4930402F11Rik	0	0	8519528	1000	4930402F11Rik	0	0	2025621	1000	4930402F11Rik	0	0	8076275	1000
4930402H24Rik	439	10.8566	8167271	4951	4930402H24Rik	530	11.7322	9124413	4951	4930402H24Rik	742	13.9759	10723386	4951	4930402H24Rik	377	12.0344	6327356	4951	4930402H24Rik	69	1.99587	6982693	4951	4930402H24Rik	137	2.37979	11627584	4951	4930402H24Rik	151	2.52729	12067833	4951	4930402H24Rik	422	10.0047	8519528	4951	4930402H24Rik	97	9.6721	2025621	4951	4930402H24Rik	338	8.45304	8076275	4951
4930402K13Rik	0	0	8167271	1781	4930402K13Rik	2	0.123073	9124413	1781	4930402K13Rik	16	0.837769	10723386	1781	4930402K13Rik	0	0	6327356	1781	4930402K13Rik	0	0	6982693	1781	4930402K13Rik	0	0	11627584	1781	4930402K13Rik	0	0	12067833	1781	4930402K13Rik	0	0	8519528	1781	4930402K13Rik	0	0	2025621	1781	4930402K13Rik	0	0	8076275	1781
4930404A05Rik	0	0	8167271	712	4930404A05Rik	0	0	9124413	712	4930404A05Rik	0	0	10723386	712	4930404A05Rik	0	0	6327356	712	4930404A05Rik	0	0	6982693	712	4930404A05Rik	0	0	11627584	712	4930404A05Rik	0	0	12067833	712	4930404A05Rik	0	0	8519528	712	4930404A05Rik	0	0	2025621	712	4930404A05Rik	0	0	8076275	712
4930404A10Rik	0	0	8167271	1398	4930404A10Rik	17	1.33271	9124413	1398	4930404A10Rik	0	0	10723386	1398	4930404A10Rik	0	0	6327356	1398	4930404A10Rik	0	0	6982693	1398	4930404A10Rik	0	0	11627584	1398	4930404A10Rik	0	0	12067833	1398	4930404A10Rik	0	0	8519528	1398	4930404A10Rik	0	0	2025621	1398	4930404A10Rik	0	0	8076275	1398
4930404H11Rik	0	0	8167271	767	4930404H11Rik	4	0.571557	9124413	767	4930404H11Rik	0	0	10723386	767	4930404H11Rik	0	0	6327356	767	4930404H11Rik	0	0	6982693	767	4930404H11Rik	0	0	11627584	767	4930404H11Rik	0	0	12067833	767	4930404H11Rik	0	0	8519528	767	4930404H11Rik	0	0	2025621	767	4930404H11Rik	0	0	8076275	767
4930404I05Rik	0	0	8167271	978	4930404I05Rik	16	1.79298	9124413	978	4930404I05Rik	2	0.190704	10723386	978	4930404I05Rik	0	0	6327356	978	4930404I05Rik	0	0	6982693	978	4930404I05Rik	0	0	11627584	978	4930404I05Rik	0	0	12067833	978	4930404I05Rik	0	0	8519528	978	4930404I05Rik	1	0.504781	2025621	978	4930404I05Rik	0	0	8076275	978
4930404N11Rik	16	2.81876	8167271	695	4930404N11Rik	50	7.88461	9124413	695	4930404N11Rik	27	3.62282	10723386	695	4930404N11Rik	23	5.23023	6327356	695	4930404N11Rik	35	7.21208	6982693	695	4930404N11Rik	70	8.66211	11627584	695	4930404N11Rik	49	5.84227	12067833	695	4930404N11Rik	60	10.1333	8519528	695	4930404N11Rik	10	7.10325	2025621	695	4930404N11Rik	52	9.26419	8076275	695
4930405A10Rik	0	0	8167271	976	4930405A10Rik	0	0	9124413	976	4930405A10Rik	0	0	10723386	976	4930405A10Rik	0	0	6327356	976	4930405A10Rik	0	0	6982693	976	4930405A10Rik	0	0	11627584	976	4930405A10Rik	0	0	12067833	976	4930405A10Rik	0	0	8519528	976	4930405A10Rik	0	0	2025621	976	4930405A10Rik	0	0	8076275	976
4930405A21Rik	1	0.123055	8167271	995	4930405A21Rik	11	1.21162	9124413	995	4930405A21Rik	6	0.562336	10723386	995	4930405A21Rik	2	0.317676	6327356	995	4930405A21Rik	3	0.431793	6982693	995	4930405A21Rik	12	1.03721	11627584	995	4930405A21Rik	2	0.166563	12067833	995	4930405A21Rik	2	0.235934	8519528	995	4930405A21Rik	0	0	2025621	995	4930405A21Rik	0	0	8076275	995
4930405D11Rik	0	0	8167271	649	4930405D11Rik	2	0.337738	9124413	649	4930405D11Rik	1	0.143689	10723386	649	4930405D11Rik	0	0	6327356	649	4930405D11Rik	0	0	6982693	649	4930405D11Rik	9	1.19264	11627584	649	4930405D11Rik	0	0	12067833	649	4930405D11Rik	0	0	8519528	649	4930405D11Rik	0	0	2025621	649	4930405D11Rik	0	0	8076275	649
4930405J17Rik	0	0	8167271	629	4930405J17Rik	0	0	9124413	629	4930405J17Rik	0	0	10723386	629	4930405J17Rik	0	0	6327356	629	4930405J17Rik	0	0	6982693	629	4930405J17Rik	0	0	11627584	629	4930405J17Rik	0	0	12067833	629	4930405J17Rik	0	0	8519528	629	4930405J17Rik	0	0	2025621	629	4930405J17Rik	0	0	8076275	629
4930405L22Rik	0	0	8167271	581	4930405L22Rik	0	0	9124413	581	4930405L22Rik	0	0	10723386	581	4930405L22Rik	0	0	6327356	581	4930405L22Rik	0	0	6982693	581	4930405L22Rik	0	0	11627584	581	4930405L22Rik	0	0	12067833	581	4930405L22Rik	0	0	8519528	581	4930405L22Rik	0	0	2025621	581	4930405L22Rik	0	0	8076275	581
4930406D18Rik	0	0	8167271	691	4930406D18Rik	3	0.475815	9124413	691	4930406D18Rik	4	0.539821	10723386	691	4930406D18Rik	3	0.686153	6327356	691	4930406D18Rik	0	0	6982693	691	4930406D18Rik	0	0	11627584	691	4930406D18Rik	0	0	12067833	691	4930406D18Rik	0	0	8519528	691	4930406D18Rik	0	0	2025621	691	4930406D18Rik	0	0	8076275	691
4930407I10Rik	0	0	8167271	4673	4930407I10Rik	156	3.65868	9124413	4673	4930407I10Rik	45	0.898017	10723386	4673	4930407I10Rik	52	1.75867	6327356	4673	4930407I10Rik	0	0	6982693	4673	4930407I10Rik	66	1.21467	11627584	4673	4930407I10Rik	0	0	12067833	4673	4930407I10Rik	0	0	8519528	4673	4930407I10Rik	1	0.105644	2025621	4673	4930407I10Rik	2	0.0529936	8076275	4673
4930412B13Rik	0	0	8167271	1276	4930412B13Rik	0	0	9124413	1276	4930412B13Rik	0	0	10723386	1276	4930412B13Rik	0	0	6327356	1276	4930412B13Rik	0	0	6982693	1276	4930412B13Rik	0	0	11627584	1276	4930412B13Rik	0	0	12067833	1276	4930412B13Rik	0	0	8519528	1276	4930412B13Rik	0	0	2025621	1276	4930412B13Rik	0	0	8076275	1276
4930412C18Rik	2	0.0616981	8167271	3969	4930412C18Rik	12	0.331356	9124413	3969	4930412C18Rik	14	0.328939	10723386	3969	4930412C18Rik	5	0.199098	6327356	3969	4930412C18Rik	0	0	6982693	3969	4930412C18Rik	9	0.195017	11627584	3969	4930412C18Rik	5	0.10439	12067833	3969	4930412C18Rik	2	0.0591471	8519528	3969	4930412C18Rik	0	0	2025621	3969	4930412C18Rik	1	0.0311966	8076275	3969
4930412D23Rik	0	0	8167271	820	4930412D23Rik	0	0	9124413	820	4930412D23Rik	0	0	10723386	820	4930412D23Rik	0	0	6327356	820	4930412D23Rik	0	0	6982693	820	4930412D23Rik	0	0	11627584	820	4930412D23Rik	0	0	12067833	820	4930412D23Rik	0	0	8519528	820	4930412D23Rik	0	0	2025621	820	4930412D23Rik	0	0	8076275	820
4930412O13Rik	7	0.212201	8167271	4039	4930412O13Rik	23	0.624093	9124413	4039	4930412O13Rik	17	0.392503	10723386	4039	4930412O13Rik	3	0.117388	6327356	4039	4930412O13Rik	11	0.390028	6982693	4039	4930412O13Rik	60	1.27758	11627584	4039	4930412O13Rik	41	0.841164	12067833	4039	4930412O13Rik	5	0.145305	8519528	4039	4930412O13Rik	0	0	2025621	4039	4930412O13Rik	6	0.183936	8076275	4039
4930413E15Rik	0	0	8167271	1290	4930413E15Rik	0	0	9124413	1290	4930413E15Rik	0	0	10723386	1290	4930413E15Rik	0	0	6327356	1290	4930413E15Rik	0	0	6982693	1290	4930413E15Rik	0	0	11627584	1290	4930413E15Rik	0	0	12067833	1290	4930413E15Rik	0	0	8519528	1290	4930413E15Rik	0	0	2025621	1290	4930413E15Rik	0	0	8076275	1290
4930413F20Rik	2	0.223431	8167271	1096	4930413F20Rik	0	0	9124413	1096	4930413F20Rik	1	0.0850859	10723386	1096	4930413F20Rik	1	0.144201	6327356	1096	4930413F20Rik	0	0	6982693	1096	4930413F20Rik	2	0.156939	11627584	1096	4930413F20Rik	0	0	12067833	1096	4930413F20Rik	2	0.214192	8519528	1096	4930413F20Rik	0	0	2025621	1096	4930413F20Rik	1	0.112974	8076275	1096
4930413G21Rik	58	5.06527	8167271	1402	4930413G21Rik	84	6.56638	9124413	1402	4930413G21Rik	93	6.1859	10723386	1402	4930413G21Rik	66	7.44001	6327356	1402	4930413G21Rik	41	4.18806	6982693	1402	4930413G21Rik	75	4.6007	11627584	1402	4930413G21Rik	67	3.96002	12067833	1402	4930413G21Rik	54	4.52096	8519528	1402	4930413G21Rik	11	3.87335	2025621	1402	4930413G21Rik	45	3.97423	8076275	1402
4930413M19Rik	0	0	8167271	600	4930413M19Rik	0	0	9124413	600	4930413M19Rik	0	0	10723386	600	4930413M19Rik	0	0	6327356	600	4930413M19Rik	0	0	6982693	600	4930413M19Rik	0	0	11627584	600	4930413M19Rik	0	0	12067833	600	4930413M19Rik	0	0	8519528	600	4930413M19Rik	0	0	2025621	600	4930413M19Rik	0	0	8076275	600
4930414L22Rik	33	2.09028	8167271	1933	4930414L22Rik	35	1.98441	9124413	1933	4930414L22Rik	32	1.54378	10723386	1933	4930414L22Rik	26	2.12578	6327356	1933	4930414L22Rik	15	1.11131	6982693	1933	4930414L22Rik	32	1.42373	11627584	1933	4930414L22Rik	31	1.32893	12067833	1933	4930414L22Rik	22	1.3359	8519528	1933	4930414L22Rik	2	0.510787	2025621	1933	4930414L22Rik	32	2.04978	8076275	1933
4930414N06Rik	0	0	8167271	610	4930414N06Rik	21	3.77298	9124413	610	4930414N06Rik	6	0.917254	10723386	610	4930414N06Rik	6	1.55453	6327356	610	4930414N06Rik	1	0.234772	6982693	610	4930414N06Rik	2	0.281975	11627584	610	4930414N06Rik	2	0.271688	12067833	610	4930414N06Rik	1	0.192422	8519528	610	4930414N06Rik	1	0.809305	2025621	610	4930414N06Rik	0	0	8076275	610
4930415F15Rik	0	0	8167271	753	4930415F15Rik	8	1.16437	9124413	753	4930415F15Rik	1	0.123843	10723386	753	4930415F15Rik	10	2.09886	6327356	753	4930415F15Rik	2	0.380375	6982693	753	4930415F15Rik	1	0.114213	11627584	753	4930415F15Rik	3	0.330139	12067833	753	4930415F15Rik	0	0	8519528	753	4930415F15Rik	0	0	2025621	753	4930415F15Rik	0	0	8076275	753
4930415L06Rik	0	0	8167271	2618	4930415L06Rik	0	0	9124413	2618	4930415L06Rik	0	0	10723386	2618	4930415L06Rik	0	0	6327356	2618	4930415L06Rik	0	0	6982693	2618	4930415L06Rik	0	0	11627584	2618	4930415L06Rik	0	0	12067833	2618	4930415L06Rik	0	0	8519528	2618	4930415L06Rik	0	0	2025621	2618	4930415L06Rik	0	0	8076275	2618
4930415O20Rik	1	0.216325	8167271	566	4930415O20Rik	4	0.774531	9124413	566	4930415O20Rik	6	0.98856	10723386	566	4930415O20Rik	1	0.27923	6327356	566	4930415O20Rik	1	0.253023	6982693	566	4930415O20Rik	3	0.455843	11627584	566	4930415O20Rik	2	0.292809	12067833	566	4930415O20Rik	2	0.414761	8519528	566	4930415O20Rik	0	0	2025621	566	4930415O20Rik	5	1.09381	8076275	566
4930417O13Rik	0	0	8167271	1093	4930417O13Rik	0	0	9124413	1093	4930417O13Rik	0	0	10723386	1093	4930417O13Rik	0	0	6327356	1093	4930417O13Rik	0	0	6982693	1093	4930417O13Rik	0	0	11627584	1093	4930417O13Rik	0	0	12067833	1093	4930417O13Rik	1	0.10739	8519528	1093	4930417O13Rik	0	0	2025621	1093	4930417O13Rik	0	0	8076275	1093
4930417O22Rik	0	0	8167271	1185	4930417O22Rik	0	0	9124413	1185	4930417O22Rik	0	0	10723386	1185	4930417O22Rik	0	0	6327356	1185	4930417O22Rik	0	0	6982693	1185	4930417O22Rik	1	0.0725759	11627584	1185	4930417O22Rik	0	0	12067833	1185	4930417O22Rik	0	0	8519528	1185	4930417O22Rik	0	0	2025621	1185	4930417O22Rik	0	0	8076275	1185
4930419G24Rik	0	0	8167271	1058	4930419G24Rik	0	0	9124413	1058	4930419G24Rik	0	0	10723386	1058	4930419G24Rik	0	0	6327356	1058	4930419G24Rik	0	0	6982693	1058	4930419G24Rik	0	0	11627584	1058	4930419G24Rik	0	0	12067833	1058	4930419G24Rik	0	0	8519528	1058	4930419G24Rik	0	0	2025621	1058	4930419G24Rik	0	0	8076275	1058
4930423M02Rik	0	0	8167271	1205	4930423M02Rik	5	0.454756	9124413	1205	4930423M02Rik	0	0	10723386	1205	4930423M02Rik	0	0	6327356	1205	4930423M02Rik	0	0	6982693	1205	4930423M02Rik	0	0	11627584	1205	4930423M02Rik	0	0	12067833	1205	4930423M02Rik	0	0	8519528	1205	4930423M02Rik	0	0	2025621	1205	4930423M02Rik	0	0	8076275	1205
4930425K10Rik	0	0	8167271	741	4930425K10Rik	0	0	9124413	741	4930425K10Rik	0	0	10723386	741	4930425K10Rik	0	0	6327356	741	4930425K10Rik	0	0	6982693	741	4930425K10Rik	0	0	11627584	741	4930425K10Rik	0	0	12067833	741	4930425K10Rik	0	0	8519528	741	4930425K10Rik	0	0	2025621	741	4930425K10Rik	0	0	8076275	741
4930425O10Rik	0	0	8167271	1418	4930425O10Rik	0	0	9124413	1418	4930425O10Rik	0	0	10723386	1418	4930425O10Rik	0	0	6327356	1418	4930425O10Rik	0	0	6982693	1418	4930425O10Rik	0	0	11627584	1418	4930425O10Rik	0	0	12067833	1418	4930425O10Rik	0	0	8519528	1418	4930425O10Rik	0	0	2025621	1418	4930425O10Rik	0	0	8076275	1418
4930426D05Rik	1	0.0755336	8167271	1621	4930426D05Rik	14	0.946542	9124413	1621	4930426D05Rik	0	0	10723386	1621	4930426D05Rik	1	0.0974978	6327356	1621	4930426D05Rik	0	0	6982693	1621	4930426D05Rik	9	0.477496	11627584	1621	4930426D05Rik	4	0.204479	12067833	1621	4930426D05Rik	0	0	8519528	1621	4930426D05Rik	0	0	2025621	1621	4930426D05Rik	0	0	8076275	1621
4930426L09Rik	2	0.164791	8167271	1486	4930426L09Rik	4	0.29501	9124413	1486	4930426L09Rik	2	0.12551	10723386	1486	4930426L09Rik	3	0.319066	6327356	1486	4930426L09Rik	3	0.289121	6982693	1486	4930426L09Rik	2	0.11575	11627584	1486	4930426L09Rik	3	0.167291	12067833	1486	4930426L09Rik	2	0.157978	8519528	1486	4930426L09Rik	5	1.66109	2025621	1486	4930426L09Rik	1	0.083324	8076275	1486
4930427A07Rik	109	3.97793	8167271	3355	4930427A07Rik	157	5.12864	9124413	3355	4930427A07Rik	154	4.28052	10723386	3355	4930427A07Rik	72	3.3917	6327356	3355	4930427A07Rik	139	5.93334	6982693	3355	4930427A07Rik	186	4.76794	11627584	3355	4930427A07Rik	250	6.17473	12067833	3355	4930427A07Rik	36	1.25949	8519528	3355	4930427A07Rik	22	3.23722	2025621	3355	4930427A07Rik	64	2.36198	8076275	3355
4930428D18Rik	0	0	8167271	1103	4930428D18Rik	3	0.298085	9124413	1103	4930428D18Rik	0	0	10723386	1103	4930428D18Rik	4	0.573142	6327356	1103	4930428D18Rik	0	0	6982693	1103	4930428D18Rik	0	0	11627584	1103	4930428D18Rik	0	0	12067833	1103	4930428D18Rik	0	0	8519528	1103	4930428D18Rik	0	0	2025621	1103	4930428D18Rik	0	0	8076275	1103
4930428E07Rik	0	0	8167271	919	4930428E07Rik	0	0	9124413	919	4930428E07Rik	0	0	10723386	919	4930428E07Rik	0	0	6327356	919	4930428E07Rik	0	0	6982693	919	4930428E07Rik	0	0	11627584	919	4930428E07Rik	0	0	12067833	919	4930428E07Rik	0	0	8519528	919	4930428E07Rik	0	0	2025621	919	4930428E07Rik	0	0	8076275	919
4930428G15Rik	1	0.151722	8167271	807	4930428G15Rik	0	0	9124413	807	4930428G15Rik	0	0	10723386	807	4930428G15Rik	0	0	6327356	807	4930428G15Rik	0	0	6982693	807	4930428G15Rik	0	0	11627584	807	4930428G15Rik	0	0	12067833	807	4930428G15Rik	0	0	8519528	807	4930428G15Rik	0	0	2025621	807	4930428G15Rik	0	0	8076275	807
4930428O21Rik	0	0	8167271	1740	4930428O21Rik	3	0.188959	9124413	1740	4930428O21Rik	0	0	10723386	1740	4930428O21Rik	0	0	6327356	1740	4930428O21Rik	0	0	6982693	1740	4930428O21Rik	0	0	11627584	1740	4930428O21Rik	0	0	12067833	1740	4930428O21Rik	0	0	8519528	1740	4930428O21Rik	0	0	2025621	1740	4930428O21Rik	0	0	8076275	1740
4930429B21Rik	4	0.251159	8167271	1950	4930429B21Rik	12	0.674437	9124413	1950	4930429B21Rik	17	0.812985	10723386	1950	4930429B21Rik	11	0.89153	6327356	1950	4930429B21Rik	7	0.514092	6982693	1950	4930429B21Rik	7	0.308727	11627584	1950	4930429B21Rik	10	0.424948	12067833	1950	4930429B21Rik	14	0.842709	8519528	1950	4930429B21Rik	5	1.26584	2025621	1950	4930429B21Rik	4	0.253989	8076275	1950
4930429D17Rik	0	0	8167271	1624	4930429D17Rik	0	0	9124413	1624	4930429D17Rik	0	0	10723386	1624	4930429D17Rik	0	0	6327356	1624	4930429D17Rik	0	0	6982693	1624	4930429D17Rik	4	0.211829	11627584	1624	4930429D17Rik	0	0	12067833	1624	4930429D17Rik	0	0	8519528	1624	4930429D17Rik	0	0	2025621	1624	4930429D17Rik	0	0	8076275	1624
4930429F11Rik	0	0	8167271	1616	4930429F11Rik	0	0	9124413	1616	4930429F11Rik	0	0	10723386	1616	4930429F11Rik	0	0	6327356	1616	4930429F11Rik	0	0	6982693	1616	4930429F11Rik	1	0.0532193	11627584	1616	4930429F11Rik	0	0	12067833	1616	4930429F11Rik	0	0	8519528	1616	4930429F11Rik	0	0	2025621	1616	4930429F11Rik	0	0	8076275	1616
4930429F24Rik	23	1.85271	8167271	1520	4930429F24Rik	9	0.648924	9124413	1520	4930429F24Rik	42	2.57676	10723386	1520	4930429F24Rik	16	1.66362	6327356	1520	4930429F24Rik	0	0	6982693	1520	4930429F24Rik	0	0	11627584	1520	4930429F24Rik	1	0.0545164	12067833	1520	4930429F24Rik	0	0	8519528	1520	4930429F24Rik	0	0	2025621	1520	4930429F24Rik	0	0	8076275	1520
4930430A15Rik	1	0.0666158	8167271	1838	4930430A15Rik	49	2.92177	9124413	1838	4930430A15Rik	17	0.862525	10723386	1838	4930430A15Rik	1	0.0859869	6327356	1838	4930430A15Rik	0	0	6982693	1838	4930430A15Rik	5	0.233956	11627584	1838	4930430A15Rik	0	0	12067833	1838	4930430A15Rik	0	0	8519528	1838	4930430A15Rik	0	0	2025621	1838	4930430A15Rik	0	0	8076275	1838
4930430D24Rik	1	0.102546	8167271	1194	4930430D24Rik	5	0.458945	9124413	1194	4930430D24Rik	7	0.546716	10723386	1194	4930430D24Rik	2	0.26473	6327356	1194	4930430D24Rik	1	0.119942	6982693	1194	4930430D24Rik	1	0.0720288	11627584	1194	4930430D24Rik	3	0.208203	12067833	1194	4930430D24Rik	9	0.884754	8519528	1194	4930430D24Rik	2	0.826928	2025621	1194	4930430D24Rik	6	0.622208	8076275	1194
4930430F08Rik	43	2.17648	8167271	2419	4930430F08Rik	42	1.90287	9124413	2419	4930430F08Rik	48	1.85043	10723386	2419	4930430F08Rik	32	2.0907	6327356	2419	4930430F08Rik	50	2.96013	6982693	2419	4930430F08Rik	86	3.05755	11627584	2419	4930430F08Rik	91	3.11728	12067833	2419	4930430F08Rik	38	1.84388	8519528	2419	4930430F08Rik	5	1.02041	2025621	2419	4930430F08Rik	37	1.89389	8076275	2419
4930430F21Rik	0	0	8167271	804	4930430F21Rik	0	0	9124413	804	4930430F21Rik	0	0	10723386	804	4930430F21Rik	0	0	6327356	804	4930430F21Rik	0	0	6982693	804	4930430F21Rik	0	0	11627584	804	4930430F21Rik	0	0	12067833	804	4930430F21Rik	0	0	8519528	804	4930430F21Rik	0	0	2025621	804	4930430F21Rik	0	0	8076275	804
4930430J02Rik	0	0	8167271	448	4930430J02Rik	0	0	9124413	448	4930430J02Rik	0	0	10723386	448	4930430J02Rik	0	0	6327356	448	4930430J02Rik	0	0	6982693	448	4930430J02Rik	0	0	11627584	448	4930430J02Rik	0	0	12067833	448	4930430J02Rik	0	0	8519528	448	4930430J02Rik	0	0	2025621	448	4930430J02Rik	0	0	8076275	448
4930431F12Rik	0	0	8167271	2262	4930431F12Rik	0	0	9124413	2262	4930431F12Rik	0	0	10723386	2262	4930431F12Rik	0	0	6327356	2262	4930431F12Rik	0	0	6982693	2262	4930431F12Rik	2	0.076041	11627584	2262	4930431F12Rik	0	0	12067833	2262	4930431F12Rik	0	0	8519528	2262	4930431F12Rik	0	0	2025621	2262	4930431F12Rik	0	0	8076275	2262
4930431P03Rik	0	0	8167271	2282	4930431P03Rik	0	0	9124413	2282	4930431P03Rik	0	0	10723386	2282	4930431P03Rik	0	0	6327356	2282	4930431P03Rik	0	0	6982693	2282	4930431P03Rik	7	0.263811	11627584	2282	4930431P03Rik	0	0	12067833	2282	4930431P03Rik	0	0	8519528	2282	4930431P03Rik	0	0	2025621	2282	4930431P03Rik	0	0	8076275	2282
4930432J09Rik	2	0.0781864	8167271	3132	4930432J09Rik	0	0	9124413	3132	4930432J09Rik	0	0	10723386	3132	4930432J09Rik	3	0.151383	6327356	3132	4930432J09Rik	0	0	6982693	3132	4930432J09Rik	0	0	11627584	3132	4930432J09Rik	0	0	12067833	3132	4930432J09Rik	0	0	8519528	3132	4930432J09Rik	0	0	2025621	3132	4930432J09Rik	1	0.0395337	8076275	3132
4930432K21Rik	11	0.540032	8167271	2494	4930432K21Rik	28	1.23043	9124413	2494	4930432K21Rik	28	1.04696	10723386	2494	4930432K21Rik	9	0.570327	6327356	2494	4930432K21Rik	5	0.287112	6982693	2494	4930432K21Rik	4	0.137935	11627584	2494	4930432K21Rik	8	0.265806	12067833	2494	4930432K21Rik	8	0.376511	8519528	2494	4930432K21Rik	0	0	2025621	2494	4930432K21Rik	2	0.0992939	8076275	2494
4930432M17Rik	0	0	8167271	1127	4930432M17Rik	0	0	9124413	1127	4930432M17Rik	0	0	10723386	1127	4930432M17Rik	0	0	6327356	1127	4930432M17Rik	0	0	6982693	1127	4930432M17Rik	0	0	11627584	1127	4930432M17Rik	0	0	12067833	1127	4930432M17Rik	0	0	8519528	1127	4930432M17Rik	0	0	2025621	1127	4930432M17Rik	0	0	8076275	1127
4930433B08Rik	0	0	8167271	646	4930433B08Rik	0	0	9124413	646	4930433B08Rik	0	0	10723386	646	4930433B08Rik	0	0	6327356	646	4930433B08Rik	0	0	6982693	646	4930433B08Rik	0	0	11627584	646	4930433B08Rik	0	0	12067833	646	4930433B08Rik	0	0	8519528	646	4930433B08Rik	0	0	2025621	646	4930433B08Rik	0	0	8076275	646
4930433I11Rik	0	0	8167271	2022	4930433I11Rik	24	1.30084	9124413	2022	4930433I11Rik	2	0.0922395	10723386	2022	4930433I11Rik	0	0	6327356	2022	4930433I11Rik	0	0	6982693	2022	4930433I11Rik	0	0	11627584	2022	4930433I11Rik	0	0	12067833	2022	4930433I11Rik	0	0	8519528	2022	4930433I11Rik	0	0	2025621	2022	4930433I11Rik	0	0	8076275	2022
4930433N12Rik	0	0	8167271	1382	4930433N12Rik	17	1.34814	9124413	1382	4930433N12Rik	3	0.202433	10723386	1382	4930433N12Rik	2	0.228718	6327356	1382	4930433N12Rik	0	0	6982693	1382	4930433N12Rik	4	0.248922	11627584	1382	4930433N12Rik	2	0.11992	12067833	1382	4930433N12Rik	0	0	8519528	1382	4930433N12Rik	0	0	2025621	1382	4930433N12Rik	3	0.268783	8076275	1382
4930434J06Rik	0	0	8167271	1548	4930434J06Rik	10	0.707985	9124413	1548	4930434J06Rik	0	0	10723386	1548	4930434J06Rik	0	0	6327356	1548	4930434J06Rik	0	0	6982693	1548	4930434J06Rik	2	0.111114	11627584	1548	4930434J06Rik	0	0	12067833	1548	4930434J06Rik	0	0	8519528	1548	4930434J06Rik	0	0	2025621	1548	4930434J06Rik	0	0	8076275	1548
4930435E12Rik	0	0	8167271	1368	4930435E12Rik	11	0.881255	9124413	1368	4930435E12Rik	4	0.272673	10723386	1368	4930435E12Rik	13	1.50188	6327356	1368	4930435E12Rik	0	0	6982693	1368	4930435E12Rik	15	0.943009	11627584	1368	4930435E12Rik	0	0	12067833	1368	4930435E12Rik	0	0	8519528	1368	4930435E12Rik	0	0	2025621	1368	4930435E12Rik	0	0	8076275	1368
4930438E09Rik	0	0	8167271	776	4930438E09Rik	0	0	9124413	776	4930438E09Rik	0	0	10723386	776	4930438E09Rik	0	0	6327356	776	4930438E09Rik	0	0	6982693	776	4930438E09Rik	0	0	11627584	776	4930438E09Rik	0	0	12067833	776	4930438E09Rik	0	0	8519528	776	4930438E09Rik	0	0	2025621	776	4930438E09Rik	0	0	8076275	776
4930440C22Rik	0	0	8167271	1565	4930440C22Rik	1	0.0700295	9124413	1565	4930440C22Rik	3	0.178762	10723386	1565	4930440C22Rik	0	0	6327356	1565	4930440C22Rik	0	0	6982693	1565	4930440C22Rik	0	0	11627584	1565	4930440C22Rik	0	0	12067833	1565	4930440C22Rik	0	0	8519528	1565	4930440C22Rik	0	0	2025621	1565	4930440C22Rik	0	0	8076275	1565
4930440I19Rik	0	0	8167271	1038	4930440I19Rik	2	0.211168	9124413	1038	4930440I19Rik	1	0.0898402	10723386	1038	4930440I19Rik	0	0	6327356	1038	4930440I19Rik	0	0	6982693	1038	4930440I19Rik	0	0	11627584	1038	4930440I19Rik	0	0	12067833	1038	4930440I19Rik	0	0	8519528	1038	4930440I19Rik	0	0	2025621	1038	4930440I19Rik	0	0	8076275	1038
4930441J16Rik	0	0	8167271	516	4930441J16Rik	0	0	9124413	516	4930441J16Rik	0	0	10723386	516	4930441J16Rik	0	0	6327356	516	4930441J16Rik	0	0	6982693	516	4930441J16Rik	0	0	11627584	516	4930441J16Rik	0	0	12067833	516	4930441J16Rik	0	0	8519528	516	4930441J16Rik	0	0	2025621	516	4930441J16Rik	0	0	8076275	516
4930442J19Rik	0	0	8167271	1466	4930442J19Rik	9	0.672827	9124413	1466	4930442J19Rik	0	0	10723386	1466	4930442J19Rik	0	0	6327356	1466	4930442J19Rik	0	0	6982693	1466	4930442J19Rik	0	0	11627584	1466	4930442J19Rik	0	0	12067833	1466	4930442J19Rik	0	0	8519528	1466	4930442J19Rik	0	0	2025621	1466	4930442J19Rik	0	0	8076275	1466
4930442L01Rik	0	0	8167271	2051	4930442L01Rik	42	2.24429	9124413	2051	4930442L01Rik	11	0.500144	10723386	2051	4930442L01Rik	11	0.847627	6327356	2051	4930442L01Rik	0	0	6982693	2051	4930442L01Rik	58	2.43205	11627584	2051	4930442L01Rik	0	0	12067833	2051	4930442L01Rik	0	0	8519528	2051	4930442L01Rik	1	0.2407	2025621	2051	4930442L01Rik	0	0	8076275	2051
4930443O20Rik	0	0	8167271	1443	4930443O20Rik	1	0.0759502	9124413	1443	4930443O20Rik	1	0.0646252	10723386	1443	4930443O20Rik	0	0	6327356	1443	4930443O20Rik	0	0	6982693	1443	4930443O20Rik	0	0	11627584	1443	4930443O20Rik	0	0	12067833	1443	4930443O20Rik	0	0	8519528	1443	4930443O20Rik	0	0	2025621	1443	4930443O20Rik	0	0	8076275	1443
4930444F02Rik	0	0	8167271	4202	4930444F02Rik	80	2.08655	9124413	4202	4930444F02Rik	22	0.488242	10723386	4202	4930444F02Rik	0	0	6327356	4202	4930444F02Rik	2	0.0681634	6982693	4202	4930444F02Rik	0	0	11627584	4202	4930444F02Rik	3	0.0591611	12067833	4202	4930444F02Rik	0	0	8519528	4202	4930444F02Rik	0	0	2025621	4202	4930444F02Rik	0	0	8076275	4202
4930444G20Rik	0	0	8167271	1771	4930444G20Rik	44	2.72288	9124413	1771	4930444G20Rik	0	0	10723386	1771	4930444G20Rik	1	0.0892399	6327356	1771	4930444G20Rik	0	0	6982693	1771	4930444G20Rik	7	0.33993	11627584	1771	4930444G20Rik	0	0	12067833	1771	4930444G20Rik	0	0	8519528	1771	4930444G20Rik	0	0	2025621	1771	4930444G20Rik	0	0	8076275	1771
4930444M15Rik	0	0	8167271	1658	4930444M15Rik	5	0.330507	9124413	1658	4930444M15Rik	4	0.22498	10723386	1658	4930444M15Rik	2	0.190644	6327356	1658	4930444M15Rik	0	0	6982693	1658	4930444M15Rik	2	0.103742	11627584	1658	4930444M15Rik	0	0	12067833	1658	4930444M15Rik	0	0	8519528	1658	4930444M15Rik	0	0	2025621	1658	4930444M15Rik	0	0	8076275	1658
4930444P10Rik	0	0	8167271	717	4930444P10Rik	11	1.68139	9124413	717	4930444P10Rik	0	0	10723386	717	4930444P10Rik	6	1.32254	6327356	717	4930444P10Rik	0	0	6982693	717	4930444P10Rik	2	0.239895	11627584	717	4930444P10Rik	1	0.115572	12067833	717	4930444P10Rik	0	0	8519528	717	4930444P10Rik	0	0	2025621	717	4930444P10Rik	0	0	8076275	717
4930447A16Rik	0	0	8167271	587	4930447A16Rik	0	0	9124413	587	4930447A16Rik	0	0	10723386	587	4930447A16Rik	0	0	6327356	587	4930447A16Rik	0	0	6982693	587	4930447A16Rik	0	0	11627584	587	4930447A16Rik	0	0	12067833	587	4930447A16Rik	0	0	8519528	587	4930447A16Rik	0	0	2025621	587	4930447A16Rik	0	0	8076275	587
4930447C04Rik	1	0.0641047	8167271	1910	4930447C04Rik	19	1.09022	9124413	1910	4930447C04Rik	1	0.0488242	10723386	1910	4930447C04Rik	2	0.165491	6327356	1910	4930447C04Rik	1	0.0749797	6982693	1910	4930447C04Rik	1	0.0450274	11627584	1910	4930447C04Rik	5	0.216924	12067833	1910	4930447C04Rik	0	0	8519528	1910	4930447C04Rik	0	0	2025621	1910	4930447C04Rik	0	0	8076275	1910
4930447J18Rik	0	0	8167271	825	4930447J18Rik	0	0	9124413	825	4930447J18Rik	0	0	10723386	825	4930447J18Rik	0	0	6327356	825	4930447J18Rik	0	0	6982693	825	4930447J18Rik	0	0	11627584	825	4930447J18Rik	0	0	12067833	825	4930447J18Rik	0	0	8519528	825	4930447J18Rik	0	0	2025621	825	4930447J18Rik	0	0	8076275	825
4930447K03Rik	3	0.355585	8167271	1033	4930447K03Rik	2	0.21219	9124413	1033	4930447K03Rik	4	0.3611	10723386	1033	4930447K03Rik	1	0.152995	6327356	1033	4930447K03Rik	0	0	6982693	1033	4930447K03Rik	1	0.083255	11627584	1033	4930447K03Rik	0	0	12067833	1033	4930447K03Rik	14	1.59079	8519528	1033	4930447K03Rik	5	2.38952	2025621	1033	4930447K03Rik	14	1.6781	8076275	1033
4930447N08Rik	0	0	8167271	1156	4930447N08Rik	0	0	9124413	1156	4930447N08Rik	1	0.0806697	10723386	1156	4930447N08Rik	0	0	6327356	1156	4930447N08Rik	1	0.123885	6982693	1156	4930447N08Rik	0	0	11627584	1156	4930447N08Rik	2	0.143365	12067833	1156	4930447N08Rik	0	0	8519528	1156	4930447N08Rik	0	0	2025621	1156	4930447N08Rik	1	0.10711	8076275	1156
4930448C13Rik	0	0	8167271	806	4930448C13Rik	2	0.271951	9124413	806	4930448C13Rik	0	0	10723386	806	4930448C13Rik	0	0	6327356	806	4930448C13Rik	0	0	6982693	806	4930448C13Rik	0	0	11627584	806	4930448C13Rik	0	0	12067833	806	4930448C13Rik	0	0	8519528	806	4930448C13Rik	0	0	2025621	806	4930448C13Rik	0	0	8076275	806
4930448F12Rik	0	0	8167271	859	4930448F12Rik	0	0	9124413	859	4930448F12Rik	0	0	10723386	859	4930448F12Rik	0	0	6327356	859	4930448F12Rik	0	0	6982693	859	4930448F12Rik	0	0	11627584	859	4930448F12Rik	0	0	12067833	859	4930448F12Rik	0	0	8519528	859	4930448F12Rik	0	0	2025621	859	4930448F12Rik	0	0	8076275	859
4930448H16Rik	0	0	8167271	604	4930448H16Rik	0	0	9124413	604	4930448H16Rik	0	0	10723386	604	4930448H16Rik	0	0	6327356	604	4930448H16Rik	0	0	6982693	604	4930448H16Rik	0	0	11627584	604	4930448H16Rik	0	0	12067833	604	4930448H16Rik	0	0	8519528	604	4930448H16Rik	0	0	2025621	604	4930448H16Rik	0	0	8076275	604
4930448I06Rik	0	0	8167271	573	4930448I06Rik	0	0	9124413	573	4930448I06Rik	0	0	10723386	573	4930448I06Rik	0	0	6327356	573	4930448I06Rik	0	0	6982693	573	4930448I06Rik	0	0	11627584	573	4930448I06Rik	0	0	12067833	573	4930448I06Rik	0	0	8519528	573	4930448I06Rik	0	0	2025621	573	4930448I06Rik	0	0	8076275	573
4930448I18Rik	0	0	8167271	733	4930448I18Rik	0	0	9124413	733	4930448I18Rik	2	0.254445	10723386	733	4930448I18Rik	0	0	6327356	733	4930448I18Rik	0	0	6982693	733	4930448I18Rik	0	0	11627584	733	4930448I18Rik	0	0	12067833	733	4930448I18Rik	0	0	8519528	733	4930448I18Rik	0	0	2025621	733	4930448I18Rik	0	0	8076275	733
4930448K20Rik	0	0	8167271	1433	4930448K20Rik	7	0.535361	9124413	1433	4930448K20Rik	3	0.195228	10723386	1433	4930448K20Rik	4	0.441155	6327356	1433	4930448K20Rik	0	0	6982693	1433	4930448K20Rik	9	0.540141	11627584	1433	4930448K20Rik	0	0	12067833	1433	4930448K20Rik	1	0.0819103	8519528	1433	4930448K20Rik	1	0.344505	2025621	1433	4930448K20Rik	0	0	8076275	1433
4930449E01Rik	0	0	8167271	601	4930449E01Rik	0	0	9124413	601	4930449E01Rik	0	0	10723386	601	4930449E01Rik	0	0	6327356	601	4930449E01Rik	1	0.238288	6982693	601	4930449E01Rik	0	0	11627584	601	4930449E01Rik	1	0.137878	12067833	601	4930449E01Rik	0	0	8519528	601	4930449E01Rik	0	0	2025621	601	4930449E01Rik	0	0	8076275	601
4930449E18Rik	0	0	8167271	391	4930449E18Rik	0	0	9124413	391	4930449E18Rik	0	0	10723386	391	4930449E18Rik	0	0	6327356	391	4930449E18Rik	0	0	6982693	391	4930449E18Rik	0	0	11627584	391	4930449E18Rik	0	0	12067833	391	4930449E18Rik	0	0	8519528	391	4930449E18Rik	0	0	2025621	391	4930449E18Rik	2	0.633348	8076275	391
4930449I24Rik	0	0	8167271	1168	4930449I24Rik	1	0.0938323	9124413	1168	4930449I24Rik	2	0.159682	10723386	1168	4930449I24Rik	0	0	6327356	1168	4930449I24Rik	0	0	6982693	1168	4930449I24Rik	1	0.0736322	11627584	1168	4930449I24Rik	0	0	12067833	1168	4930449I24Rik	0	0	8519528	1168	4930449I24Rik	0	0	2025621	1168	4930449I24Rik	0	0	8076275	1168
4930451C15Rik	2	0.109762	8167271	2231	4930451C15Rik	1	0.0491242	9124413	2231	4930451C15Rik	1	0.0417993	10723386	2231	4930451C15Rik	1	0.0708399	6327356	2231	4930451C15Rik	4	0.256766	6982693	2231	4930451C15Rik	9	0.346939	11627584	2231	4930451C15Rik	0	0	12067833	2231	4930451C15Rik	9	0.473508	8519528	2231	4930451C15Rik	0	0	2025621	2231	4930451C15Rik	9	0.499496	8076275	2231
4930451G09Rik	12	0.518813	8167271	2832	4930451G09Rik	33	1.27707	9124413	2832	4930451G09Rik	23	0.75736	10723386	2832	4930451G09Rik	6	0.334839	6327356	2832	4930451G09Rik	8	0.404551	6982693	2832	4930451G09Rik	30	0.911042	11627584	2832	4930451G09Rik	21	0.614464	12067833	2832	4930451G09Rik	13	0.538809	8519528	2832	4930451G09Rik	0	0	2025621	2832	4930451G09Rik	8	0.349772	8076275	2832
4930451I11Rik	0	0	8167271	475	4930451I11Rik	0	0	9124413	475	4930451I11Rik	0	0	10723386	475	4930451I11Rik	8	2.66179	6327356	475	4930451I11Rik	0	0	6982693	475	4930451I11Rik	0	0	11627584	475	4930451I11Rik	0	0	12067833	475	4930451I11Rik	0	0	8519528	475	4930451I11Rik	0	0	2025621	475	4930451I11Rik	0	0	8076275	475
4930452A19Rik	0	0	8167271	590	4930452A19Rik	0	0	9124413	590	4930452A19Rik	0	0	10723386	590	4930452A19Rik	0	0	6327356	590	4930452A19Rik	0	0	6982693	590	4930452A19Rik	0	0	11627584	590	4930452A19Rik	0	0	12067833	590	4930452A19Rik	0	0	8519528	590	4930452A19Rik	0	0	2025621	590	4930452A19Rik	0	0	8076275	590
4930452B06Rik	162	7.2102	8167271	2751	4930452B06Rik	156	6.21483	9124413	2751	4930452B06Rik	216	7.32203	10723386	2751	4930452B06Rik	130	7.46845	6327356	2751	4930452B06Rik	146	7.60045	6982693	2751	4930452B06Rik	213	6.65885	11627584	2751	4930452B06Rik	282	8.49433	12067833	2751	4930452B06Rik	23	0.981345	8519528	2751	4930452B06Rik	2	0.358906	2025621	2751	4930452B06Rik	14	0.630124	8076275	2751
4930452G13Rik	0	0	8167271	1080	4930452G13Rik	21	2.13104	9124413	1080	4930452G13Rik	5	0.431732	10723386	1080	4930452G13Rik	0	0	6327356	1080	4930452G13Rik	0	0	6982693	1080	4930452G13Rik	0	0	11627584	1080	4930452G13Rik	0	0	12067833	1080	4930452G13Rik	0	0	8519528	1080	4930452G13Rik	0	0	2025621	1080	4930452G13Rik	0	0	8076275	1080
4930452N14Rik	0	0	8167271	613	4930452N14Rik	0	0	9124413	613	4930452N14Rik	0	0	10723386	613	4930452N14Rik	0	0	6327356	613	4930452N14Rik	0	0	6982693	613	4930452N14Rik	0	0	11627584	613	4930452N14Rik	0	0	12067833	613	4930452N14Rik	0	0	8519528	613	4930452N14Rik	0	0	2025621	613	4930452N14Rik	0	0	8076275	613
4930453H23Rik	0	0	8167271	1719	4930453H23Rik	3	0.191267	9124413	1719	4930453H23Rik	6	0.325494	10723386	1719	4930453H23Rik	0	0	6327356	1719	4930453H23Rik	0	0	6982693	1719	4930453H23Rik	2	0.100061	11627584	1719	4930453H23Rik	0	0	12067833	1719	4930453H23Rik	0	0	8519528	1719	4930453H23Rik	0	0	2025621	1719	4930453H23Rik	2	0.14406	8076275	1719
4930453L07Rik	3	0.25526	8167271	1439	4930453L07Rik	8	0.60929	9124413	1439	4930453L07Rik	8	0.518439	10723386	1439	4930453L07Rik	3	0.329487	6327356	1439	4930453L07Rik	0	0	6982693	1439	4930453L07Rik	0	0	11627584	1439	4930453L07Rik	0	0	12067833	1439	4930453L07Rik	0	0	8519528	1439	4930453L07Rik	0	0	2025621	1439	4930453L07Rik	0	0	8076275	1439
4930453N24Rik	171	15.7304	8167271	1331	4930453N24Rik	491	40.4295	9124413	1331	4930453N24Rik	288	20.1782	10723386	1331	4930453N24Rik	161	19.1173	6327356	1331	4930453N24Rik	151	16.2471	6982693	1331	4930453N24Rik	266	17.1876	11627584	1331	4930453N24Rik	295	18.366	12067833	1331	4930453N24Rik	127	11.1998	8519528	1331	4930453N24Rik	25	9.27265	2025621	1331	4930453N24Rik	127	11.8145	8076275	1331
4930455B14Rik	2	0.223227	8167271	1097	4930455B14Rik	30	2.99716	9124413	1097	4930455B14Rik	0	0	10723386	1097	4930455B14Rik	1	0.144069	6327356	1097	4930455B14Rik	0	0	6982693	1097	4930455B14Rik	0	0	11627584	1097	4930455B14Rik	0	0	12067833	1097	4930455B14Rik	0	0	8519528	1097	4930455B14Rik	0	0	2025621	1097	4930455B14Rik	0	0	8076275	1097
4930455C13Rik	2	0.241023	8167271	1016	4930455C13Rik	4	0.431481	9124413	1016	4930455C13Rik	7	0.642499	10723386	1016	4930455C13Rik	1	0.155555	6327356	1016	4930455C13Rik	5	0.70478	6982693	1016	4930455C13Rik	7	0.592536	11627584	1016	4930455C13Rik	8	0.65248	12067833	1016	4930455C13Rik	11	1.27082	8519528	1016	4930455C13Rik	0	0	2025621	1016	4930455C13Rik	1	0.12187	8076275	1016
4930455D15Rik	0	0	8167271	1616	4930455D15Rik	0	0	9124413	1616	4930455D15Rik	0	0	10723386	1616	4930455D15Rik	0	0	6327356	1616	4930455D15Rik	0	0	6982693	1616	4930455D15Rik	0	0	11627584	1616	4930455D15Rik	0	0	12067833	1616	4930455D15Rik	0	0	8519528	1616	4930455D15Rik	0	0	2025621	1616	4930455D15Rik	0	0	8076275	1616
4930455F16Rik	0	0	8167271	936	4930455F16Rik	0	0	9124413	936	4930455F16Rik	0	0	10723386	936	4930455F16Rik	0	0	6327356	936	4930455F16Rik	0	0	6982693	936	4930455F16Rik	0	0	11627584	936	4930455F16Rik	0	0	12067833	936	4930455F16Rik	0	0	8519528	936	4930455F16Rik	0	0	2025621	936	4930455F16Rik	0	0	8076275	936
4930455H04Rik	1	0.0913049	8167271	1341	4930455H04Rik	0	0	9124413	1341	4930455H04Rik	2	0.139081	10723386	1341	4930455H04Rik	0	0	6327356	1341	4930455H04Rik	0	0	6982693	1341	4930455H04Rik	0	0	11627584	1341	4930455H04Rik	0	0	12067833	1341	4930455H04Rik	3	0.262589	8519528	1341	4930455H04Rik	0	0	2025621	1341	4930455H04Rik	0	0	8076275	1341
4930455J16Rik	0	0	8167271	1627	4930455J16Rik	7	0.471526	9124413	1627	4930455J16Rik	3	0.17195	10723386	1627	4930455J16Rik	0	0	6327356	1627	4930455J16Rik	0	0	6982693	1627	4930455J16Rik	0	0	11627584	1627	4930455J16Rik	0	0	12067833	1627	4930455J16Rik	0	0	8519528	1627	4930455J16Rik	0	0	2025621	1627	4930455J16Rik	0	0	8076275	1627
4930456L15Rik	0	0	8167271	1185	4930456L15Rik	0	0	9124413	1185	4930456L15Rik	0	0	10723386	1185	4930456L15Rik	0	0	6327356	1185	4930456L15Rik	0	0	6982693	1185	4930456L15Rik	0	0	11627584	1185	4930456L15Rik	0	0	12067833	1185	4930456L15Rik	0	0	8519528	1185	4930456L15Rik	0	0	2025621	1185	4930456L15Rik	0	0	8076275	1185
4930459C07Rik	0	0	8167271	1207	4930459C07Rik	4	0.363202	9124413	1207	4930459C07Rik	8	0.618089	10723386	1207	4930459C07Rik	0	0	6327356	1207	4930459C07Rik	0	0	6982693	1207	4930459C07Rik	0	0	11627584	1207	4930459C07Rik	0	0	12067833	1207	4930459C07Rik	0	0	8519528	1207	4930459C07Rik	0	0	2025621	1207	4930459C07Rik	0	0	8076275	1207
4930459L07Rik	0	0	8167271	418	4930459L07Rik	0	0	9124413	418	4930459L07Rik	0	0	10723386	418	4930459L07Rik	0	0	6327356	418	4930459L07Rik	0	0	6982693	418	4930459L07Rik	0	0	11627584	418	4930459L07Rik	0	0	12067833	418	4930459L07Rik	0	0	8519528	418	4930459L07Rik	0	0	2025621	418	4930459L07Rik	0	0	8076275	418
4930461G14Rik	0	0	8167271	780	4930461G14Rik	5	0.702539	9124413	780	4930461G14Rik	0	0	10723386	780	4930461G14Rik	0	0	6327356	780	4930461G14Rik	5	0.918021	6982693	780	4930461G14Rik	2	0.220519	11627584	780	4930461G14Rik	2	0.212474	12067833	780	4930461G14Rik	0	0	8519528	780	4930461G14Rik	0	0	2025621	780	4930461G14Rik	0	0	8076275	780
4930465K10Rik	1	0.0970205	8167271	1262	4930465K10Rik	28	2.43161	9124413	1262	4930465K10Rik	5	0.36947	10723386	1262	4930465K10Rik	2	0.250466	6327356	1262	4930465K10Rik	3	0.340439	6982693	1262	4930465K10Rik	2	0.136295	11627584	1262	4930465K10Rik	1	0.0656616	12067833	1262	4930465K10Rik	0	0	8519528	1262	4930465K10Rik	0	0	2025621	1262	4930465K10Rik	1	0.0981137	8076275	1262
4930465M20Rik	0	0	8167271	1443	4930465M20Rik	0	0	9124413	1443	4930465M20Rik	0	0	10723386	1443	4930465M20Rik	0	0	6327356	1443	4930465M20Rik	0	0	6982693	1443	4930465M20Rik	0	0	11627584	1443	4930465M20Rik	0	0	12067833	1443	4930465M20Rik	0	0	8519528	1443	4930465M20Rik	0	0	2025621	1443	4930465M20Rik	0	0	8076275	1443
4930467D21Rik	0	0	8167271	2995	4930467D21Rik	0	0	9124413	2995	4930467D21Rik	0	0	10723386	2995	4930467D21Rik	0	0	6327356	2995	4930467D21Rik	0	0	6982693	2995	4930467D21Rik	0	0	11627584	2995	4930467D21Rik	0	0	12067833	2995	4930467D21Rik	0	0	8519528	2995	4930467D21Rik	0	0	2025621	2995	4930467D21Rik	0	0	8076275	2995
4930467E23Rik	0	0	8167271	2589	4930467E23Rik	12	0.507977	9124413	2589	4930467E23Rik	2	0.0720387	10723386	2589	4930467E23Rik	0	0	6327356	2589	4930467E23Rik	0	0	6982693	2589	4930467E23Rik	0	0	11627584	2589	4930467E23Rik	0	0	12067833	2589	4930467E23Rik	0	0	8519528	2589	4930467E23Rik	0	0	2025621	2589	4930467E23Rik	0	0	8076275	2589
4930467K11Rik	0	0	8167271	723	4930467K11Rik	0	0	9124413	723	4930467K11Rik	0	0	10723386	723	4930467K11Rik	0	0	6327356	723	4930467K11Rik	0	0	6982693	723	4930467K11Rik	0	0	11627584	723	4930467K11Rik	0	0	12067833	723	4930467K11Rik	0	0	8519528	723	4930467K11Rik	0	0	2025621	723	4930467K11Rik	0	0	8076275	723
4930468A15Rik	0	0	8167271	1003	4930468A15Rik	1	0.109268	9124413	1003	4930468A15Rik	0	0	10723386	1003	4930468A15Rik	19	2.99385	6327356	1003	4930468A15Rik	0	0	6982693	1003	4930468A15Rik	0	0	11627584	1003	4930468A15Rik	0	0	12067833	1003	4930468A15Rik	0	0	8519528	1003	4930468A15Rik	0	0	2025621	1003	4930468A15Rik	0	0	8076275	1003
4930469G21Rik	0	0	8167271	954	4930469G21Rik	22	2.52737	9124413	954	4930469G21Rik	18	1.75951	10723386	954	4930469G21Rik	8	1.32532	6327356	954	4930469G21Rik	0	0	6982693	954	4930469G21Rik	9	0.811343	11627584	954	4930469G21Rik	0	0	12067833	954	4930469G21Rik	0	0	8519528	954	4930469G21Rik	0	0	2025621	954	4930469G21Rik	0	0	8076275	954
4930470H14Rik	0	0	8167271	1734	4930470H14Rik	0	0	9124413	1734	4930470H14Rik	0	0	10723386	1734	4930470H14Rik	0	0	6327356	1734	4930470H14Rik	0	0	6982693	1734	4930470H14Rik	0	0	11627584	1734	4930470H14Rik	0	0	12067833	1734	4930470H14Rik	0	0	8519528	1734	4930470H14Rik	0	0	2025621	1734	4930470H14Rik	0	0	8076275	1734
4930470P17Rik	0	0	8167271	1395	4930470P17Rik	10	0.785635	9124413	1395	4930470P17Rik	0	0	10723386	1395	4930470P17Rik	0	0	6327356	1395	4930470P17Rik	0	0	6982693	1395	4930470P17Rik	0	0	11627584	1395	4930470P17Rik	0	0	12067833	1395	4930470P17Rik	0	0	8519528	1395	4930470P17Rik	0	0	2025621	1395	4930470P17Rik	0	0	8076275	1395
4930471C04Rik	0	0	8167271	865	4930471C04Rik	0	0	9124413	865	4930471C04Rik	0	0	10723386	865	4930471C04Rik	1	0.18271	6327356	865	4930471C04Rik	0	0	6982693	865	4930471C04Rik	3	0.298274	11627584	865	4930471C04Rik	0	0	12067833	865	4930471C04Rik	0	0	8519528	865	4930471C04Rik	0	0	2025621	865	4930471C04Rik	0	0	8076275	865
4930471G03Rik	0	0	8167271	669	4930471G03Rik	53	8.6825	9124413	669	4930471G03Rik	27	3.76362	10723386	669	4930471G03Rik	6	1.41743	6327356	669	4930471G03Rik	0	0	6982693	669	4930471G03Rik	14	1.79975	11627584	669	4930471G03Rik	0	0	12067833	669	4930471G03Rik	0	0	8519528	669	4930471G03Rik	0	0	2025621	669	4930471G03Rik	0	0	8076275	669
4930471M09Rik	2	0.220216	8167271	1112	4930471M09Rik	0	0	9124413	1112	4930471M09Rik	5	0.419308	10723386	1112	4930471M09Rik	0	0	6327356	1112	4930471M09Rik	0	0	6982693	1112	4930471M09Rik	3	0.232021	11627584	1112	4930471M09Rik	0	0	12067833	1112	4930471M09Rik	0	0	8519528	1112	4930471M09Rik	0	0	2025621	1112	4930471M09Rik	0	0	8076275	1112
4930473A02Rik	31	2.69385	8167271	1409	4930473A02Rik	17	1.32231	9124413	1409	4930473A02Rik	18	1.19132	10723386	1409	4930473A02Rik	21	2.35552	6327356	1409	4930473A02Rik	12	1.21968	6982693	1409	4930473A02Rik	32	1.95321	11627584	1409	4930473A02Rik	25	1.47028	12067833	1409	4930473A02Rik	16	1.33289	8519528	1409	4930473A02Rik	2	0.700746	2025621	1409	4930473A02Rik	19	1.66967	8076275	1409
4930473O22Rik	0	0	8167271	1465	4930473O22Rik	7	0.523667	9124413	1465	4930473O22Rik	2	0.127309	10723386	1465	4930473O22Rik	0	0	6327356	1465	4930473O22Rik	0	0	6982693	1465	4930473O22Rik	0	0	11627584	1465	4930473O22Rik	0	0	12067833	1465	4930473O22Rik	0	0	8519528	1465	4930473O22Rik	0	0	2025621	1465	4930473O22Rik	0	0	8076275	1465
4930474G06Rik	0	0	8167271	2663	4930474G06Rik	0	0	9124413	2663	4930474G06Rik	0	0	10723386	2663	4930474G06Rik	0	0	6327356	2663	4930474G06Rik	0	0	6982693	2663	4930474G06Rik	0	0	11627584	2663	4930474G06Rik	0	0	12067833	2663	4930474G06Rik	0	0	8519528	2663	4930474G06Rik	0	0	2025621	2663	4930474G06Rik	0	0	8076275	2663
4930474H20Rik	0	0	8167271	1479	4930474H20Rik	0	0	9124413	1479	4930474H20Rik	0	0	10723386	1479	4930474H20Rik	0	0	6327356	1479	4930474H20Rik	0	0	6982693	1479	4930474H20Rik	0	0	11627584	1479	4930474H20Rik	0	0	12067833	1479	4930474H20Rik	0	0	8519528	1479	4930474H20Rik	0	0	2025621	1479	4930474H20Rik	0	0	8076275	1479
4930474M22Rik	1	0.199739	8167271	613	4930474M22Rik	2	0.357573	9124413	613	4930474M22Rik	5	0.760637	10723386	613	4930474M22Rik	0	0	6327356	613	4930474M22Rik	0	0	6982693	613	4930474M22Rik	14	1.96417	11627584	613	4930474M22Rik	0	0	12067833	613	4930474M22Rik	0	0	8519528	613	4930474M22Rik	0	0	2025621	613	4930474M22Rik	0	0	8076275	613
4930474N05Rik	0	0	8167271	839	4930474N05Rik	1	0.130627	9124413	839	4930474N05Rik	2	0.222298	10723386	839	4930474N05Rik	0	0	6327356	839	4930474N05Rik	0	0	6982693	839	4930474N05Rik	12	1.23007	11627584	839	4930474N05Rik	0	0	12067833	839	4930474N05Rik	0	0	8519528	839	4930474N05Rik	0	0	2025621	839	4930474N05Rik	0	0	8076275	839
4930474N09Rik	4	0.416462	8167271	1176	4930474N09Rik	0	0	9124413	1176	4930474N09Rik	0	0	10723386	1176	4930474N09Rik	0	0	6327356	1176	4930474N09Rik	0	0	6982693	1176	4930474N09Rik	0	0	11627584	1176	4930474N09Rik	0	0	12067833	1176	4930474N09Rik	0	0	8519528	1176	4930474N09Rik	0	0	2025621	1176	4930474N09Rik	0	0	8076275	1176
4930478L05Rik	0	0	8167271	1880	4930478L05Rik	0	0	9124413	1880	4930478L05Rik	0	0	10723386	1880	4930478L05Rik	0	0	6327356	1880	4930478L05Rik	0	0	6982693	1880	4930478L05Rik	0	0	11627584	1880	4930478L05Rik	0	0	12067833	1880	4930478L05Rik	0	0	8519528	1880	4930478L05Rik	0	0	2025621	1880	4930478L05Rik	0	0	8076275	1880
4930478P22Rik	0	0	8167271	2060	4930478P22Rik	6	0.319212	9124413	2060	4930478P22Rik	0	0	10723386	2060	4930478P22Rik	0	0	6327356	2060	4930478P22Rik	0	0	6982693	2060	4930478P22Rik	0	0	11627584	2060	4930478P22Rik	0	0	12067833	2060	4930478P22Rik	0	0	8519528	2060	4930478P22Rik	0	0	2025621	2060	4930478P22Rik	0	0	8076275	2060
4930479D17Rik	0	0	8167271	740	4930479D17Rik	4	0.592411	9124413	740	4930479D17Rik	0	0	10723386	740	4930479D17Rik	0	0	6327356	740	4930479D17Rik	0	0	6982693	740	4930479D17Rik	0	0	11627584	740	4930479D17Rik	0	0	12067833	740	4930479D17Rik	0	0	8519528	740	4930479D17Rik	0	0	2025621	740	4930479D17Rik	0	0	8076275	740
4930480E11Rik	0	0	8167271	1486	4930480E11Rik	0	0	9124413	1486	4930480E11Rik	0	0	10723386	1486	4930480E11Rik	0	0	6327356	1486	4930480E11Rik	0	0	6982693	1486	4930480E11Rik	0	0	11627584	1486	4930480E11Rik	0	0	12067833	1486	4930480E11Rik	0	0	8519528	1486	4930480E11Rik	0	0	2025621	1486	4930480E11Rik	0	0	8076275	1486
4930480G23Rik	0	0	8167271	1259	4930480G23Rik	3	0.26115	9124413	1259	4930480G23Rik	0	0	10723386	1259	4930480G23Rik	14	1.75744	6327356	1259	4930480G23Rik	0	0	6982693	1259	4930480G23Rik	0	0	11627584	1259	4930480G23Rik	0	0	12067833	1259	4930480G23Rik	0	0	8519528	1259	4930480G23Rik	0	0	2025621	1259	4930480G23Rik	0	0	8076275	1259
4930480K15Rik	0	0	8167271	2199	4930480K15Rik	0	0	9124413	2199	4930480K15Rik	0	0	10723386	2199	4930480K15Rik	0	0	6327356	2199	4930480K15Rik	0	0	6982693	2199	4930480K15Rik	0	0	11627584	2199	4930480K15Rik	0	0	12067833	2199	4930480K15Rik	0	0	8519528	2199	4930480K15Rik	0	0	2025621	2199	4930480K15Rik	0	0	8076275	2199
4930480M12Rik	0	0	8167271	550	4930480M12Rik	0	0	9124413	550	4930480M12Rik	0	0	10723386	550	4930480M12Rik	0	0	6327356	550	4930480M12Rik	0	0	6982693	550	4930480M12Rik	0	0	11627584	550	4930480M12Rik	0	0	12067833	550	4930480M12Rik	0	0	8519528	550	4930480M12Rik	0	0	2025621	550	4930480M12Rik	0	0	8076275	550
4930481A15Rik	12	0.678651	8167271	2165	4930481A15Rik	24	1.21492	9124413	2165	4930481A15Rik	18	0.775323	10723386	2165	4930481A15Rik	9	0.656995	6327356	2165	4930481A15Rik	7	0.463039	6982693	2165	4930481A15Rik	14	0.556136	11627584	2165	4930481A15Rik	13	0.497572	12067833	2165	4930481A15Rik	10	0.542159	8519528	2165	4930481A15Rik	4	0.912103	2025621	2165	4930481A15Rik	6	0.343149	8076275	2165
4930482G09Rik	0	0	8167271	828	4930482G09Rik	2	0.264725	9124413	828	4930482G09Rik	0	0	10723386	828	4930482G09Rik	0	0	6327356	828	4930482G09Rik	0	0	6982693	828	4930482G09Rik	0	0	11627584	828	4930482G09Rik	0	0	12067833	828	4930482G09Rik	0	0	8519528	828	4930482G09Rik	0	0	2025621	828	4930482G09Rik	0	0	8076275	828
4930483J18Rik	0	0	8167271	1094	4930483J18Rik	24	2.4043	9124413	1094	4930483J18Rik	0	0	10723386	1094	4930483J18Rik	0	0	6327356	1094	4930483J18Rik	0	0	6982693	1094	4930483J18Rik	1	0.0786128	11627584	1094	4930483J18Rik	0	0	12067833	1094	4930483J18Rik	0	0	8519528	1094	4930483J18Rik	0	0	2025621	1094	4930483J18Rik	0	0	8076275	1094
4930483K19Rik	0	0	8167271	1237	4930483K19Rik	0	0	9124413	1237	4930483K19Rik	5	0.376937	10723386	1237	4930483K19Rik	3	0.383292	6327356	1237	4930483K19Rik	11	1.2735	6982693	1237	4930483K19Rik	19	1.32097	11627584	1237	4930483K19Rik	10	0.669886	12067833	1237	4930483K19Rik	2	0.189778	8519528	1237	4930483K19Rik	0	0	2025621	1237	4930483K19Rik	5	0.500483	8076275	1237
4930483O08Rik	0	0	8167271	1030	4930483O08Rik	0	0	9124413	1030	4930483O08Rik	0	0	10723386	1030	4930483O08Rik	0	0	6327356	1030	4930483O08Rik	0	0	6982693	1030	4930483O08Rik	0	0	11627584	1030	4930483O08Rik	1	0.0804514	12067833	1030	4930483O08Rik	0	0	8519528	1030	4930483O08Rik	0	0	2025621	1030	4930483O08Rik	0	0	8076275	1030
4930486F22Rik	0	0	8167271	563	4930486F22Rik	1	0.194664	9124413	563	4930486F22Rik	0	0	10723386	563	4930486F22Rik	0	0	6327356	563	4930486F22Rik	0	0	6982693	563	4930486F22Rik	0	0	11627584	563	4930486F22Rik	0	0	12067833	563	4930486F22Rik	0	0	8519528	563	4930486F22Rik	0	0	2025621	563	4930486F22Rik	0	0	8076275	563
4930486I03Rik	0	0	8167271	786	4930486I03Rik	0	0	9124413	786	4930486I03Rik	1	0.118644	10723386	786	4930486I03Rik	0	0	6327356	786	4930486I03Rik	0	0	6982693	786	4930486I03Rik	0	0	11627584	786	4930486I03Rik	0	0	12067833	786	4930486I03Rik	0	0	8519528	786	4930486I03Rik	0	0	2025621	786	4930486I03Rik	0	0	8076275	786
4930486L24Rik	0	0	8167271	1373	4930486L24Rik	2	0.159645	9124413	1373	4930486L24Rik	0	0	10723386	1373	4930486L24Rik	1	0.115108	6327356	1373	4930486L24Rik	0	0	6982693	1373	4930486L24Rik	2	0.125277	11627584	1373	4930486L24Rik	0	0	12067833	1373	4930486L24Rik	2	0.170979	8519528	1373	4930486L24Rik	0	0	2025621	1373	4930486L24Rik	3	0.270545	8076275	1373
4930487D11Rik	0	0	8167271	341	4930487D11Rik	0	0	9124413	341	4930487D11Rik	0	0	10723386	341	4930487D11Rik	0	0	6327356	341	4930487D11Rik	0	0	6982693	341	4930487D11Rik	0	0	11627584	341	4930487D11Rik	0	0	12067833	341	4930487D11Rik	0	0	8519528	341	4930487D11Rik	0	0	2025621	341	4930487D11Rik	0	0	8076275	341
4930487H11Rik	0	0	8167271	895	4930487H11Rik	0	0	9124413	895	4930487H11Rik	0	0	10723386	895	4930487H11Rik	0	0	6327356	895	4930487H11Rik	0	0	6982693	895	4930487H11Rik	1	0.0960921	11627584	895	4930487H11Rik	0	0	12067833	895	4930487H11Rik	0	0	8519528	895	4930487H11Rik	0	0	2025621	895	4930487H11Rik	0	0	8076275	895
4930488B22Rik	0	0	8167271	1722	4930488B22Rik	6	0.381868	9124413	1722	4930488B22Rik	0	0	10723386	1722	4930488B22Rik	0	0	6327356	1722	4930488B22Rik	0	0	6982693	1722	4930488B22Rik	0	0	11627584	1722	4930488B22Rik	0	0	12067833	1722	4930488B22Rik	0	0	8519528	1722	4930488B22Rik	0	0	2025621	1722	4930488B22Rik	0	0	8076275	1722
4930488L21Rik	0	0	8167271	1862	4930488L21Rik	74	4.35559	9124413	1862	4930488L21Rik	9	0.450745	10723386	1862	4930488L21Rik	0	0	6327356	1862	4930488L21Rik	0	0	6982693	1862	4930488L21Rik	8	0.369505	11627584	1862	4930488L21Rik	0	0	12067833	1862	4930488L21Rik	0	0	8519528	1862	4930488L21Rik	0	0	2025621	1862	4930488L21Rik	0	0	8076275	1862
4930500F04Rik	0	0	8167271	576	4930500F04Rik	0	0	9124413	576	4930500F04Rik	0	0	10723386	576	4930500F04Rik	0	0	6327356	576	4930500F04Rik	0	0	6982693	576	4930500F04Rik	0	0	11627584	576	4930500F04Rik	0	0	12067833	576	4930500F04Rik	0	0	8519528	576	4930500F04Rik	0	0	2025621	576	4930500F04Rik	0	0	8076275	576
4930500J02Rik	0	0	8167271	1145	4930500J02Rik	20	1.91434	9124413	1145	4930500J02Rik	1	0.0814447	10723386	1145	4930500J02Rik	1	0.13803	6327356	1145	4930500J02Rik	15	1.87613	6982693	1145	4930500J02Rik	13	0.976446	11627584	1145	4930500J02Rik	25	1.80928	12067833	1145	4930500J02Rik	0	0	8519528	1145	4930500J02Rik	0	0	2025621	1145	4930500J02Rik	0	0	8076275	1145
4930500L23Rik	0	0	8167271	745	4930500L23Rik	0	0	9124413	745	4930500L23Rik	0	0	10723386	745	4930500L23Rik	0	0	6327356	745	4930500L23Rik	0	0	6982693	745	4930500L23Rik	0	0	11627584	745	4930500L23Rik	0	0	12067833	745	4930500L23Rik	0	0	8519528	745	4930500L23Rik	0	0	2025621	745	4930500L23Rik	0	0	8076275	745
4930502A04Rik	0	0	8167271	865	4930502A04Rik	0	0	9124413	865	4930502A04Rik	0	0	10723386	865	4930502A04Rik	0	0	6327356	865	4930502A04Rik	0	0	6982693	865	4930502A04Rik	0	0	11627584	865	4930502A04Rik	0	0	12067833	865	4930502A04Rik	0	0	8519528	865	4930502A04Rik	0	0	2025621	865	4930502A04Rik	0	0	8076275	865
4930502E09Rik	0	0	8167271	755	4930502E09Rik	0	0	9124413	755	4930502E09Rik	0	0	10723386	755	4930502E09Rik	0	0	6327356	755	4930502E09Rik	0	0	6982693	755	4930502E09Rik	0	0	11627584	755	4930502E09Rik	0	0	12067833	755	4930502E09Rik	0	0	8519528	755	4930502E09Rik	0	0	2025621	755	4930502E09Rik	0	0	8076275	755
4930502E18Rik	2	0.203558	8167271	1203	4930502E18Rik	0	0	9124413	1203	4930502E18Rik	0	0	10723386	1203	4930502E18Rik	0	0	6327356	1203	4930502E18Rik	0	0	6982693	1203	4930502E18Rik	1	0.0714899	11627584	1203	4930502E18Rik	0	0	12067833	1203	4930502E18Rik	1	0.0975706	8519528	1203	4930502E18Rik	0	0	2025621	1203	4930502E18Rik	3	0.308777	8076275	1203
4930503B20Rik	1	0.120749	8167271	1014	4930503B20Rik	9	0.972746	9124413	1014	4930503B20Rik	1	0.0919666	10723386	1014	4930503B20Rik	2	0.311724	6327356	1014	4930503B20Rik	0	0	6982693	1014	4930503B20Rik	0	0	11627584	1014	4930503B20Rik	0	0	12067833	1014	4930503B20Rik	0	0	8519528	1014	4930503B20Rik	0	0	2025621	1014	4930503B20Rik	2	0.24422	8076275	1014
4930503E14Rik	0	0	8167271	1289	4930503E14Rik	0	0	9124413	1289	4930503E14Rik	0	0	10723386	1289	4930503E14Rik	0	0	6327356	1289	4930503E14Rik	0	0	6982693	1289	4930503E14Rik	0	0	11627584	1289	4930503E14Rik	1	0.0642862	12067833	1289	4930503E14Rik	0	0	8519528	1289	4930503E14Rik	0	0	2025621	1289	4930503E14Rik	0	0	8076275	1289
4930503E24Rik	147	13.5024	8167271	1333	4930503E24Rik	155	12.7437	9124413	1333	4930503E24Rik	191	13.362	10723386	1333	4930503E24Rik	114	13.5161	6327356	1333	4930503E24Rik	242	25.9993	6982693	1333	4930503E24Rik	302	19.4844	11627584	1333	4930503E24Rik	413	25.6738	12067833	1333	4930503E24Rik	120	10.5666	8519528	1333	4930503E24Rik	16	5.92559	2025621	1333	4930503E24Rik	152	14.1189	8076275	1333
4930503H13Rik	0	0	8167271	635	4930503H13Rik	0	0	9124413	635	4930503H13Rik	0	0	10723386	635	4930503H13Rik	0	0	6327356	635	4930503H13Rik	0	0	6982693	635	4930503H13Rik	0	0	11627584	635	4930503H13Rik	0	0	12067833	635	4930503H13Rik	0	0	8519528	635	4930503H13Rik	0	0	2025621	635	4930503H13Rik	0	0	8076275	635
4930503L19Rik	54	2.88597	8167271	2291	4930503L19Rik	107	5.11863	9124413	2291	4930503L19Rik	125	5.08807	10723386	2291	4930503L19Rik	64	4.41502	6327356	2291	4930503L19Rik	71	4.43824	6982693	2291	4930503L19Rik	182	6.83214	11627584	2291	4930503L19Rik	111	4.01484	12067833	2291	4930503L19Rik	25	1.28085	8519528	2291	4930503L19Rik	10	2.15485	2025621	2291	4930503L19Rik	27	1.45924	8076275	2291
4930503O07Rik	0	0	8167271	578	4930503O07Rik	0	0	9124413	578	4930503O07Rik	0	0	10723386	578	4930503O07Rik	0	0	6327356	578	4930503O07Rik	0	0	6982693	578	4930503O07Rik	0	0	11627584	578	4930503O07Rik	0	0	12067833	578	4930503O07Rik	0	0	8519528	578	4930503O07Rik	0	0	2025621	578	4930503O07Rik	0	0	8076275	578
4930504O13Rik	0	0	8167271	598	4930504O13Rik	28	5.13159	9124413	598	4930504O13Rik	0	0	10723386	598	4930504O13Rik	2	0.528575	6327356	598	4930504O13Rik	0	0	6982693	598	4930504O13Rik	1	0.143817	11627584	598	4930504O13Rik	0	0	12067833	598	4930504O13Rik	0	0	8519528	598	4930504O13Rik	0	0	2025621	598	4930504O13Rik	0	0	8076275	598
4930505A04Rik	0	0	8167271	925	4930505A04Rik	31	3.67295	9124413	925	4930505A04Rik	14	1.41141	10723386	925	4930505A04Rik	0	0	6327356	925	4930505A04Rik	0	0	6982693	925	4930505A04Rik	2	0.185951	11627584	925	4930505A04Rik	0	0	12067833	925	4930505A04Rik	0	0	8519528	925	4930505A04Rik	0	0	2025621	925	4930505A04Rik	0	0	8076275	925
4930505G20Rik	0	0	8167271	561	4930505G20Rik	0	0	9124413	561	4930505G20Rik	0	0	10723386	561	4930505G20Rik	0	0	6327356	561	4930505G20Rik	0	0	6982693	561	4930505G20Rik	0	0	11627584	561	4930505G20Rik	0	0	12067833	561	4930505G20Rik	0	0	8519528	561	4930505G20Rik	0	0	2025621	561	4930505G20Rik	0	0	8076275	561
4930506C21Rik	0	0	8167271	975	4930506C21Rik	3	0.337219	9124413	975	4930506C21Rik	3	0.286936	10723386	975	4930506C21Rik	0	0	6327356	975	4930506C21Rik	0	0	6982693	975	4930506C21Rik	0	0	11627584	975	4930506C21Rik	0	0	12067833	975	4930506C21Rik	1	0.120387	8519528	975	4930506C21Rik	0	0	2025621	975	4930506C21Rik	3	0.380983	8076275	975
4930506M07Rik	51	1.53012	8167271	4081	4930506M07Rik	14	0.375973	9124413	4081	4930506M07Rik	16	0.365613	10723386	4081	4930506M07Rik	9	0.348541	6327356	4081	4930506M07Rik	16	0.561475	6982693	4081	4930506M07Rik	32	0.674363	11627584	4081	4930506M07Rik	28	0.568541	12067833	4081	4930506M07Rik	460	13.2305	8519528	4081	4930506M07Rik	58	7.01622	2025621	4081	4930506M07Rik	408	12.3789	8076275	4081
4930507D05Rik	7	0.390647	8167271	2194	4930507D05Rik	10	0.499526	9124413	2194	4930507D05Rik	12	0.51005	10723386	2194	4930507D05Rik	13	0.93645	6327356	2194	4930507D05Rik	8	0.522192	6982693	2194	4930507D05Rik	7	0.274392	11627584	2194	4930507D05Rik	8	0.302151	12067833	2194	4930507D05Rik	5	0.267496	8519528	2194	4930507D05Rik	0	0	2025621	2194	4930507D05Rik	1	0.0564355	8076275	2194
4930507D10Rik	0	0	8167271	1152	4930507D10Rik	0	0	9124413	1152	4930507D10Rik	0	0	10723386	1152	4930507D10Rik	1	0.137191	6327356	1152	4930507D10Rik	0	0	6982693	1152	4930507D10Rik	1	0.0746549	11627584	1152	4930507D10Rik	0	0	12067833	1152	4930507D10Rik	0	0	8519528	1152	4930507D10Rik	0	0	2025621	1152	4930507D10Rik	0	0	8076275	1152
4930509E16Rik	0	0	8167271	1191	4930509E16Rik	1	0.0920202	9124413	1191	4930509E16Rik	1	0.078299	10723386	1191	4930509E16Rik	0	0	6327356	1191	4930509E16Rik	1	0.120245	6982693	1191	4930509E16Rik	2	0.14442	11627584	1191	4930509E16Rik	1	0.0695759	12067833	1191	4930509E16Rik	0	0	8519528	1191	4930509E16Rik	0	0	2025621	1191	4930509E16Rik	0	0	8076275	1191
4930509J09Rik	0	0	8167271	1526	4930509J09Rik	0	0	9124413	1526	4930509J09Rik	0	0	10723386	1526	4930509J09Rik	0	0	6327356	1526	4930509J09Rik	0	0	6982693	1526	4930509J09Rik	0	0	11627584	1526	4930509J09Rik	0	0	12067833	1526	4930509J09Rik	0	0	8519528	1526	4930509J09Rik	0	0	2025621	1526	4930509J09Rik	0	0	8076275	1526
4930509K18Rik	0	0	8167271	1810	4930509K18Rik	0	0	9124413	1810	4930509K18Rik	0	0	10723386	1810	4930509K18Rik	0	0	6327356	1810	4930509K18Rik	0	0	6982693	1810	4930509K18Rik	0	0	11627584	1810	4930509K18Rik	0	0	12067833	1810	4930509K18Rik	0	0	8519528	1810	4930509K18Rik	0	0	2025621	1810	4930509K18Rik	0	0	8076275	1810
4930511A02Rik	0	0	8167271	1935	4930511A02Rik	10	0.566388	9124413	1935	4930511A02Rik	0	0	10723386	1935	4930511A02Rik	0	0	6327356	1935	4930511A02Rik	0	0	6982693	1935	4930511A02Rik	0	0	11627584	1935	4930511A02Rik	0	0	12067833	1935	4930511A02Rik	0	0	8519528	1935	4930511A02Rik	0	0	2025621	1935	4930511A02Rik	0	0	8076275	1935
4930511E03Rik	0	0	8167271	2232	4930511E03Rik	0	0	9124413	2232	4930511E03Rik	0	0	10723386	2232	4930511E03Rik	0	0	6327356	2232	4930511E03Rik	0	0	6982693	2232	4930511E03Rik	0	0	11627584	2232	4930511E03Rik	0	0	12067833	2232	4930511E03Rik	0	0	8519528	2232	4930511E03Rik	0	0	2025621	2232	4930511E03Rik	1	0.0554747	8076275	2232
4930511M06Rik	3	0.107028	8167271	3432	4930511M06Rik	7	0.223535	9124413	3432	4930511M06Rik	1	0.0271719	10723386	3432	4930511M06Rik	1	0.0460501	6327356	3432	4930511M06Rik	0	0	6982693	3432	4930511M06Rik	2	0.0501179	11627584	3432	4930511M06Rik	0	0	12067833	3432	4930511M06Rik	0	0	8519528	3432	4930511M06Rik	2	0.28769	2025621	3432	4930511M06Rik	3	0.108234	8076275	3432
4930512B01Rik	1	0.0861646	8167271	1421	4930512B01Rik	2	0.154252	9124413	1421	4930512B01Rik	2	0.131251	10723386	1421	4930512B01Rik	0	0	6327356	1421	4930512B01Rik	2	0.201564	6982693	1421	4930512B01Rik	4	0.24209	11627584	1421	4930512B01Rik	3	0.174944	12067833	1421	4930512B01Rik	1	0.082602	8519528	1421	4930512B01Rik	0	0	2025621	1421	4930512B01Rik	3	0.261406	8076275	1421
4930513D17Rik	0	0	8167271	1202	4930513D17Rik	0	0	9124413	1202	4930513D17Rik	0	0	10723386	1202	4930513D17Rik	0	0	6327356	1202	4930513D17Rik	0	0	6982693	1202	4930513D17Rik	0	0	11627584	1202	4930513D17Rik	0	0	12067833	1202	4930513D17Rik	0	0	8519528	1202	4930513D17Rik	0	0	2025621	1202	4930513D17Rik	0	0	8076275	1202
4930513N10Rik	40	1.74727	8167271	2803	4930513N10Rik	90	3.51896	9124413	2803	4930513N10Rik	48	1.59693	10723386	2803	4930513N10Rik	37	2.0862	6327356	2803	4930513N10Rik	22	1.12403	6982693	2803	4930513N10Rik	36	1.10456	11627584	2803	4930513N10Rik	40	1.18252	12067833	2803	4930513N10Rik	16	0.67001	8519528	2803	4930513N10Rik	6	1.05674	2025621	2803	4930513N10Rik	7	0.309217	8076275	2803
4930513O06Rik	0	0	8167271	802	4930513O06Rik	2	0.273307	9124413	802	4930513O06Rik	1	0.116277	10723386	802	4930513O06Rik	0	0	6327356	802	4930513O06Rik	0	0	6982693	802	4930513O06Rik	0	0	11627584	802	4930513O06Rik	0	0	12067833	802	4930513O06Rik	0	0	8519528	802	4930513O06Rik	0	0	2025621	802	4930513O06Rik	0	0	8076275	802
4930515B02Rik	0	0	8167271	593	4930515B02Rik	0	0	9124413	593	4930515B02Rik	0	0	10723386	593	4930515B02Rik	0	0	6327356	593	4930515B02Rik	0	0	6982693	593	4930515B02Rik	0	0	11627584	593	4930515B02Rik	0	0	12067833	593	4930515B02Rik	0	0	8519528	593	4930515B02Rik	0	0	2025621	593	4930515B02Rik	0	0	8076275	593
4930515G01Rik	7	0.685115	8167271	1251	4930515G01Rik	14	1.2265	9124413	1251	4930515G01Rik	10	0.745437	10723386	1251	4930515G01Rik	1	0.126334	6327356	1251	4930515G01Rik	3	0.343432	6982693	1251	4930515G01Rik	3	0.206241	11627584	1251	4930515G01Rik	4	0.264956	12067833	1251	4930515G01Rik	4	0.375307	8519528	1251	4930515G01Rik	0	0	2025621	1251	4930515G01Rik	4	0.395906	8076275	1251
4930515G16Rik	0	0	8167271	466	4930515G16Rik	0	0	9124413	466	4930515G16Rik	0	0	10723386	466	4930515G16Rik	0	0	6327356	466	4930515G16Rik	0	0	6982693	466	4930515G16Rik	0	0	11627584	466	4930515G16Rik	1	0.177822	12067833	466	4930515G16Rik	0	0	8519528	466	4930515G16Rik	0	0	2025621	466	4930515G16Rik	0	0	8076275	466
4930515L03Rik	0	0	8167271	485	4930515L03Rik	0	0	9124413	485	4930515L03Rik	0	0	10723386	485	4930515L03Rik	0	0	6327356	485	4930515L03Rik	0	0	6982693	485	4930515L03Rik	0	0	11627584	485	4930515L03Rik	0	0	12067833	485	4930515L03Rik	0	0	8519528	485	4930515L03Rik	0	0	2025621	485	4930515L03Rik	0	0	8076275	485
4930515L19Rik	0	0	8167271	769	4930515L19Rik	0	0	9124413	769	4930515L19Rik	0	0	10723386	769	4930515L19Rik	0	0	6327356	769	4930515L19Rik	0	0	6982693	769	4930515L19Rik	0	0	11627584	769	4930515L19Rik	0	0	12067833	769	4930515L19Rik	0	0	8519528	769	4930515L19Rik	0	0	2025621	769	4930515L19Rik	0	0	8076275	769
4930517E11Rik	0	0	8167271	1457	4930517E11Rik	0	0	9124413	1457	4930517E11Rik	0	0	10723386	1457	4930517E11Rik	0	0	6327356	1457	4930517E11Rik	0	0	6982693	1457	4930517E11Rik	0	0	11627584	1457	4930517E11Rik	0	0	12067833	1457	4930517E11Rik	0	0	8519528	1457	4930517E11Rik	0	0	2025621	1457	4930517E11Rik	0	0	8076275	1457
4930518P08Rik	0	0	8167271	1185	4930518P08Rik	0	0	9124413	1185	4930518P08Rik	0	0	10723386	1185	4930518P08Rik	0	0	6327356	1185	4930518P08Rik	0	0	6982693	1185	4930518P08Rik	0	0	11627584	1185	4930518P08Rik	0	0	12067833	1185	4930518P08Rik	0	0	8519528	1185	4930518P08Rik	0	0	2025621	1185	4930518P08Rik	0	0	8076275	1185
4930519D14Rik	0	0	8167271	1136	4930519D14Rik	7	0.675328	9124413	1136	4930519D14Rik	0	0	10723386	1136	4930519D14Rik	0	0	6327356	1136	4930519D14Rik	0	0	6982693	1136	4930519D14Rik	0	0	11627584	1136	4930519D14Rik	0	0	12067833	1136	4930519D14Rik	0	0	8519528	1136	4930519D14Rik	0	0	2025621	1136	4930519D14Rik	0	0	8076275	1136
4930519F09Rik	126	9.98539	8167271	1545	4930519F09Rik	118	8.37045	9124413	1545	4930519F09Rik	156	9.41595	10723386	1545	4930519F09Rik	78	7.97892	6327356	1545	4930519F09Rik	73	6.76661	6982693	1545	4930519F09Rik	125	6.95812	11627584	1545	4930519F09Rik	145	7.77697	12067833	1545	4930519F09Rik	47	3.5707	8519528	1545	4930519F09Rik	9	2.87578	2025621	1545	4930519F09Rik	68	5.44966	8076275	1545
4930519F16Rik	0	0	8167271	1166	4930519F16Rik	0	0	9124413	1166	4930519F16Rik	0	0	10723386	1166	4930519F16Rik	0	0	6327356	1166	4930519F16Rik	0	0	6982693	1166	4930519F16Rik	0	0	11627584	1166	4930519F16Rik	0	0	12067833	1166	4930519F16Rik	0	0	8519528	1166	4930519F16Rik	0	0	2025621	1166	4930519F16Rik	0	0	8076275	1166
4930519F24Rik	0	0	8167271	577	4930519F24Rik	0	0	9124413	577	4930519F24Rik	1	0.161619	10723386	577	4930519F24Rik	0	0	6327356	577	4930519F24Rik	0	0	6982693	577	4930519F24Rik	0	0	11627584	577	4930519F24Rik	0	0	12067833	577	4930519F24Rik	0	0	8519528	577	4930519F24Rik	0	0	2025621	577	4930519F24Rik	0	0	8076275	577
4930519G04Rik	0	0	8167271	2041	4930519G04Rik	8	0.429578	9124413	2041	4930519G04Rik	0	0	10723386	2041	4930519G04Rik	0	0	6327356	2041	4930519G04Rik	0	0	6982693	2041	4930519G04Rik	0	0	11627584	2041	4930519G04Rik	0	0	12067833	2041	4930519G04Rik	0	0	8519528	2041	4930519G04Rik	0	0	2025621	2041	4930519G04Rik	0	0	8076275	2041
4930519H02Rik	0	0	8167271	968	4930519H02Rik	7	0.792534	9124413	968	4930519H02Rik	0	0	10723386	968	4930519H02Rik	0	0	6327356	968	4930519H02Rik	0	0	6982693	968	4930519H02Rik	1	0.0888454	11627584	968	4930519H02Rik	0	0	12067833	968	4930519H02Rik	0	0	8519528	968	4930519H02Rik	0	0	2025621	968	4930519H02Rik	0	0	8076275	968
4930520O04Rik	2	0.195123	8167271	1255	4930520O04Rik	20	1.74655	9124413	1255	4930520O04Rik	6	0.445836	10723386	1255	4930520O04Rik	3	0.377794	6327356	1255	4930520O04Rik	1	0.114113	6982693	1255	4930520O04Rik	8	0.548222	11627584	1255	4930520O04Rik	0	0	12067833	1255	4930520O04Rik	0	0	8519528	1255	4930520O04Rik	0	0	2025621	1255	4930520O04Rik	0	0	8076275	1255
4930520P13Rik	0	0	8167271	505	4930520P13Rik	0	0	9124413	505	4930520P13Rik	0	0	10723386	505	4930520P13Rik	0	0	6327356	505	4930520P13Rik	0	0	6982693	505	4930520P13Rik	0	0	11627584	505	4930520P13Rik	0	0	12067833	505	4930520P13Rik	0	0	8519528	505	4930520P13Rik	0	0	2025621	505	4930520P13Rik	0	0	8076275	505
4930521E06Rik	0	0	8167271	906	4930521E06Rik	0	0	9124413	906	4930521E06Rik	0	0	10723386	906	4930521E06Rik	0	0	6327356	906	4930521E06Rik	0	0	6982693	906	4930521E06Rik	0	0	11627584	906	4930521E06Rik	0	0	12067833	906	4930521E06Rik	0	0	8519528	906	4930521E06Rik	0	0	2025621	906	4930521E06Rik	0	0	8076275	906
4930522H14Rik	0	0	8167271	968	4930522H14Rik	14	1.58507	9124413	968	4930522H14Rik	8	0.770695	10723386	968	4930522H14Rik	0	0	6327356	968	4930522H14Rik	0	0	6982693	968	4930522H14Rik	15	1.33268	11627584	968	4930522H14Rik	0	0	12067833	968	4930522H14Rik	6	0.727546	8519528	968	4930522H14Rik	1	0.509996	2025621	968	4930522H14Rik	0	0	8076275	968
4930522O17Rik	0	0	8167271	452	4930522O17Rik	1	0.242469	9124413	452	4930522O17Rik	6	1.23789	10723386	452	4930522O17Rik	0	0	6327356	452	4930522O17Rik	0	0	6982693	452	4930522O17Rik	0	0	11627584	452	4930522O17Rik	0	0	12067833	452	4930522O17Rik	0	0	8519528	452	4930522O17Rik	0	0	2025621	452	4930522O17Rik	0	0	8076275	452
4930523C07Rik	73	1.65828	8167271	5390	4930523C07Rik	56	1.13866	9124413	5390	4930523C07Rik	138	2.38758	10723386	5390	4930523C07Rik	49	1.43676	6327356	5390	4930523C07Rik	2	0.0531396	6982693	5390	4930523C07Rik	20	0.319118	11627584	5390	4930523C07Rik	6	0.092243	12067833	5390	4930523C07Rik	84	1.82926	8519528	5390	4930523C07Rik	25	2.28978	2025621	5390	4930523C07Rik	61	1.4013	8076275	5390
4930523O13Rik	0	0	8167271	1298	4930523O13Rik	1	0.0844346	9124413	1298	4930523O13Rik	0	0	10723386	1298	4930523O13Rik	0	0	6327356	1298	4930523O13Rik	0	0	6982693	1298	4930523O13Rik	0	0	11627584	1298	4930523O13Rik	0	0	12067833	1298	4930523O13Rik	0	0	8519528	1298	4930523O13Rik	0	0	2025621	1298	4930523O13Rik	0	0	8076275	1298
4930524B15Rik	1	0.0625012	8167271	1959	4930524B15Rik	24	1.34268	9124413	1959	4930524B15Rik	3	0.142809	10723386	1959	4930524B15Rik	2	0.161352	6327356	1959	4930524B15Rik	0	0	6982693	1959	4930524B15Rik	0	0	11627584	1959	4930524B15Rik	0	0	12067833	1959	4930524B15Rik	0	0	8519528	1959	4930524B15Rik	1	0.252004	2025621	1959	4930524B15Rik	0	0	8076275	1959
4930524C18Rik	0	0	8167271	1895	4930524C18Rik	0	0	9124413	1895	4930524C18Rik	0	0	10723386	1895	4930524C18Rik	0	0	6327356	1895	4930524C18Rik	0	0	6982693	1895	4930524C18Rik	0	0	11627584	1895	4930524C18Rik	0	0	12067833	1895	4930524C18Rik	0	0	8519528	1895	4930524C18Rik	0	0	2025621	1895	4930524C18Rik	0	0	8076275	1895
4930524N10Rik	0	0	8167271	919	4930524N10Rik	0	0	9124413	919	4930524N10Rik	0	0	10723386	919	4930524N10Rik	0	0	6327356	919	4930524N10Rik	0	0	6982693	919	4930524N10Rik	0	0	11627584	919	4930524N10Rik	0	0	12067833	919	4930524N10Rik	0	0	8519528	919	4930524N10Rik	0	0	2025621	919	4930524N10Rik	0	0	8076275	919
4930524O05Rik	0	0	8167271	592	4930524O05Rik	1	0.185129	9124413	592	4930524O05Rik	0	0	10723386	592	4930524O05Rik	0	0	6327356	592	4930524O05Rik	1	0.241911	6982693	592	4930524O05Rik	0	0	11627584	592	4930524O05Rik	0	0	12067833	592	4930524O05Rik	2	0.396545	8519528	592	4930524O05Rik	0	0	2025621	592	4930524O05Rik	0	0	8076275	592
4930524O08Rik	0	0	8167271	1451	4930524O08Rik	0	0	9124413	1451	4930524O08Rik	0	0	10723386	1451	4930524O08Rik	0	0	6327356	1451	4930524O08Rik	0	0	6982693	1451	4930524O08Rik	0	0	11627584	1451	4930524O08Rik	0	0	12067833	1451	4930524O08Rik	0	0	8519528	1451	4930524O08Rik	0	0	2025621	1451	4930524O08Rik	0	0	8076275	1451
4930525D18Rik	0	0	8167271	936	4930525D18Rik	23	2.69307	9124413	936	4930525D18Rik	0	0	10723386	936	4930525D18Rik	0	0	6327356	936	4930525D18Rik	0	0	6982693	936	4930525D18Rik	0	0	11627584	936	4930525D18Rik	0	0	12067833	936	4930525D18Rik	0	0	8519528	936	4930525D18Rik	0	0	2025621	936	4930525D18Rik	0	0	8076275	936
4930525G20Rik	7	0.286937	8167271	2987	4930525G20Rik	9	0.330219	9124413	2987	4930525G20Rik	11	0.34342	10723386	2987	4930525G20Rik	17	0.89948	6327356	2987	4930525G20Rik	0	0	6982693	2987	4930525G20Rik	0	0	11627584	2987	4930525G20Rik	3	0.0832256	12067833	2987	4930525G20Rik	4	0.157184	8519528	2987	4930525G20Rik	0	0	2025621	2987	4930525G20Rik	0	0	8076275	2987
4930525M21Rik	1	0.148412	8167271	825	4930525M21Rik	4	0.531375	9124413	825	4930525M21Rik	0	0	10723386	825	4930525M21Rik	3	0.574705	6327356	825	4930525M21Rik	7	1.21513	6982693	825	4930525M21Rik	1	0.104245	11627584	825	4930525M21Rik	4	0.401769	12067833	825	4930525M21Rik	7	0.995929	8519528	825	4930525M21Rik	5	2.99197	2025621	825	4930525M21Rik	2	0.300168	8076275	825
4930526I15Rik	64	6.44951	8167271	1215	4930526I15Rik	65	5.86317	9124413	1215	4930526I15Rik	83	6.37045	10723386	1215	4930526I15Rik	54	7.02417	6327356	1215	4930526I15Rik	45	5.30412	6982693	1215	4930526I15Rik	63	4.45938	11627584	1215	4930526I15Rik	73	4.97872	12067833	1215	4930526I15Rik	94	9.08105	8519528	1215	4930526I15Rik	26	10.5643	2025621	1215	4930526I15Rik	126	12.8405	8076275	1215
4930526L06Rik	0	0	8167271	1020	4930526L06Rik	5	0.537236	9124413	1020	4930526L06Rik	0	0	10723386	1020	4930526L06Rik	0	0	6327356	1020	4930526L06Rik	1	0.140403	6982693	1020	4930526L06Rik	1	0.0843161	11627584	1020	4930526L06Rik	1	0.0812401	12067833	1020	4930526L06Rik	0	0	8519528	1020	4930526L06Rik	0	0	2025621	1020	4930526L06Rik	0	0	8076275	1020
4930527F14Rik	0	0	8167271	734	4930527F14Rik	0	0	9124413	734	4930527F14Rik	0	0	10723386	734	4930527F14Rik	0	0	6327356	734	4930527F14Rik	0	0	6982693	734	4930527F14Rik	0	0	11627584	734	4930527F14Rik	1	0.112895	12067833	734	4930527F14Rik	0	0	8519528	734	4930527F14Rik	0	0	2025621	734	4930527F14Rik	0	0	8076275	734
4930527G23Rik	0	0	8167271	581	4930527G23Rik	1	0.188634	9124413	581	4930527G23Rik	0	0	10723386	581	4930527G23Rik	0	0	6327356	581	4930527G23Rik	0	0	6982693	581	4930527G23Rik	0	0	11627584	581	4930527G23Rik	0	0	12067833	581	4930527G23Rik	0	0	8519528	581	4930527G23Rik	0	0	2025621	581	4930527G23Rik	0	0	8076275	581
4930528A17Rik	3	0.173101	8167271	2122	4930528A17Rik	5	0.258238	9124413	2122	4930528A17Rik	1	0.0439463	10723386	2122	4930528A17Rik	2	0.148957	6327356	2122	4930528A17Rik	6	0.404933	6982693	2122	4930528A17Rik	0	0	11627584	2122	4930528A17Rik	6	0.234302	12067833	2122	4930528A17Rik	0	0	8519528	2122	4930528A17Rik	0	0	2025621	2122	4930528A17Rik	2	0.116701	8076275	2122
4930528D03Rik	0	0	8167271	1239	4930528D03Rik	10	0.884553	9124413	1239	4930528D03Rik	1	0.0752656	10723386	1239	4930528D03Rik	0	0	6327356	1239	4930528D03Rik	0	0	6982693	1239	4930528D03Rik	0	0	11627584	1239	4930528D03Rik	0	0	12067833	1239	4930528D03Rik	0	0	8519528	1239	4930528D03Rik	0	0	2025621	1239	4930528D03Rik	0	0	8076275	1239
4930528P14Rik	0	0	8167271	507	4930528P14Rik	0	0	9124413	507	4930528P14Rik	0	0	10723386	507	4930528P14Rik	0	0	6327356	507	4930528P14Rik	0	0	6982693	507	4930528P14Rik	0	0	11627584	507	4930528P14Rik	0	0	12067833	507	4930528P14Rik	0	0	8519528	507	4930528P14Rik	0	0	2025621	507	4930528P14Rik	0	0	8076275	507
4930529C04Rik	38	1.31768	8167271	3531	4930529C04Rik	32	0.993224	9124413	3531	4930529C04Rik	29	0.765893	10723386	3531	4930529C04Rik	25	1.11897	6327356	3531	4930529C04Rik	18	0.730049	6982693	3531	4930529C04Rik	45	1.09604	11627584	3531	4930529C04Rik	59	1.3846	12067833	3531	4930529C04Rik	15	0.49863	8519528	3531	4930529C04Rik	5	0.699059	2025621	3531	4930529C04Rik	19	0.666262	8076275	3531
4930529K09Rik	0	0	8167271	622	4930529K09Rik	18	3.17159	9124413	622	4930529K09Rik	0	0	10723386	622	4930529K09Rik	0	0	6327356	622	4930529K09Rik	0	0	6982693	622	4930529K09Rik	0	0	11627584	622	4930529K09Rik	0	0	12067833	622	4930529K09Rik	0	0	8519528	622	4930529K09Rik	0	0	2025621	622	4930529K09Rik	0	0	8076275	622
4930529L06Rik	0	0	8167271	297	4930529L06Rik	0	0	9124413	297	4930529L06Rik	0	0	10723386	297	4930529L06Rik	0	0	6327356	297	4930529L06Rik	0	0	6982693	297	4930529L06Rik	0	0	11627584	297	4930529L06Rik	0	0	12067833	297	4930529L06Rik	0	0	8519528	297	4930529L06Rik	0	0	2025621	297	4930529L06Rik	0	0	8076275	297
4930529M08Rik	0	0	8167271	1561	4930529M08Rik	3	0.210627	9124413	1561	4930529M08Rik	0	0	10723386	1561	4930529M08Rik	0	0	6327356	1561	4930529M08Rik	1	0.0917433	6982693	1561	4930529M08Rik	3	0.165283	11627584	1561	4930529M08Rik	3	0.159254	12067833	1561	4930529M08Rik	1	0.0751937	8519528	1561	4930529M08Rik	0	0	2025621	1561	4930529M08Rik	0	0	8076275	1561
4930532M18Rik	0	0	8167271	481	4930532M18Rik	0	0	9124413	481	4930532M18Rik	0	0	10723386	481	4930532M18Rik	0	0	6327356	481	4930532M18Rik	0	0	6982693	481	4930532M18Rik	0	0	11627584	481	4930532M18Rik	0	0	12067833	481	4930532M18Rik	0	0	8519528	481	4930532M18Rik	0	0	2025621	481	4930532M18Rik	0	0	8076275	481
4930533B01Rik	0	0	8167271	1029	4930533B01Rik	1	0.106507	9124413	1029	4930533B01Rik	0	0	10723386	1029	4930533B01Rik	0	0	6327356	1029	4930533B01Rik	0	0	6982693	1029	4930533B01Rik	0	0	11627584	1029	4930533B01Rik	0	0	12067833	1029	4930533B01Rik	0	0	8519528	1029	4930533B01Rik	0	0	2025621	1029	4930533B01Rik	0	0	8076275	1029
4930533P14Rik	0	0	8167271	583	4930533P14Rik	0	0	9124413	583	4930533P14Rik	0	0	10723386	583	4930533P14Rik	0	0	6327356	583	4930533P14Rik	0	0	6982693	583	4930533P14Rik	0	0	11627584	583	4930533P14Rik	0	0	12067833	583	4930533P14Rik	0	0	8519528	583	4930533P14Rik	0	0	2025621	583	4930533P14Rik	0	0	8076275	583
4930538K18Rik	0	0	8167271	1504	4930538K18Rik	11	0.801567	9124413	1504	4930538K18Rik	7	0.434029	10723386	1504	4930538K18Rik	12	1.26099	6327356	1504	4930538K18Rik	1	0.0952202	6982693	1504	4930538K18Rik	52	2.97349	11627584	1504	4930538K18Rik	1	0.0550964	12067833	1504	4930538K18Rik	2	0.156087	8519528	1504	4930538K18Rik	1	0.328242	2025621	1504	4930538K18Rik	0	0	8076275	1504
4930539C22Rik	0	0	8167271	970	4930539C22Rik	0	0	9124413	970	4930539C22Rik	0	0	10723386	970	4930539C22Rik	0	0	6327356	970	4930539C22Rik	0	0	6982693	970	4930539C22Rik	0	0	11627584	970	4930539C22Rik	0	0	12067833	970	4930539C22Rik	0	0	8519528	970	4930539C22Rik	0	0	2025621	970	4930539C22Rik	0	0	8076275	970
4930539E08Rik	2	0.0533043	8167271	4594	4930539E08Rik	4	0.0954254	9124413	4594	4930539E08Rik	2	0.0405982	10723386	4594	4930539E08Rik	10	0.344022	6327356	4594	4930539E08Rik	1	0.0311735	6982693	4594	4930539E08Rik	0	0	11627584	4594	4930539E08Rik	5	0.0901882	12067833	4594	4930539E08Rik	26	0.664304	8519528	4594	4930539E08Rik	7	0.752227	2025621	4594	4930539E08Rik	111	2.99172	8076275	4594
4930539J05Rik	31	7.60649	8167271	499	4930539J05Rik	24	5.27115	9124413	499	4930539J05Rik	37	6.91463	10723386	499	4930539J05Rik	23	7.28459	6327356	499	4930539J05Rik	26	7.46191	6982693	499	4930539J05Rik	53	9.13452	11627584	499	4930539J05Rik	33	5.48004	12067833	499	4930539J05Rik	29	6.82153	8519528	499	4930539J05Rik	7	6.92531	2025621	499	4930539J05Rik	18	4.46643	8076275	499
4930539M17Rik	0	0	8167271	848	4930539M17Rik	18	2.32633	9124413	848	4930539M17Rik	0	0	10723386	848	4930539M17Rik	0	0	6327356	848	4930539M17Rik	0	0	6982693	848	4930539M17Rik	0	0	11627584	848	4930539M17Rik	0	0	12067833	848	4930539M17Rik	0	0	8519528	848	4930539M17Rik	0	0	2025621	848	4930539M17Rik	0	0	8076275	848
4930539N22Rik	0	0	8167271	1077	4930539N22Rik	0	0	9124413	1077	4930539N22Rik	0	0	10723386	1077	4930539N22Rik	0	0	6327356	1077	4930539N22Rik	0	0	6982693	1077	4930539N22Rik	0	0	11627584	1077	4930539N22Rik	0	0	12067833	1077	4930539N22Rik	0	0	8519528	1077	4930539N22Rik	0	0	2025621	1077	4930539N22Rik	0	0	8076275	1077
4930540M03Rik	0	0	8167271	433	4930540M03Rik	0	0	9124413	433	4930540M03Rik	0	0	10723386	433	4930540M03Rik	0	0	6327356	433	4930540M03Rik	0	0	6982693	433	4930540M03Rik	0	0	11627584	433	4930540M03Rik	0	0	12067833	433	4930540M03Rik	0	0	8519528	433	4930540M03Rik	0	0	2025621	433	4930540M03Rik	0	0	8076275	433
4930542C21Rik	0	0	8167271	954	4930542C21Rik	0	0	9124413	954	4930542C21Rik	0	0	10723386	954	4930542C21Rik	0	0	6327356	954	4930542C21Rik	0	0	6982693	954	4930542C21Rik	0	0	11627584	954	4930542C21Rik	0	0	12067833	954	4930542C21Rik	0	0	8519528	954	4930542C21Rik	0	0	2025621	954	4930542C21Rik	0	0	8076275	954
4930542D17Rik	0	0	8167271	1362	4930542D17Rik	0	0	9124413	1362	4930542D17Rik	0	0	10723386	1362	4930542D17Rik	0	0	6327356	1362	4930542D17Rik	0	0	6982693	1362	4930542D17Rik	0	0	11627584	1362	4930542D17Rik	0	0	12067833	1362	4930542D17Rik	0	0	8519528	1362	4930542D17Rik	0	0	2025621	1362	4930542D17Rik	0	0	8076275	1362
4930543E12Rik	0	0	8167271	1427	4930543E12Rik	0	0	9124413	1427	4930543E12Rik	0	0	10723386	1427	4930543E12Rik	0	0	6327356	1427	4930543E12Rik	0	0	6982693	1427	4930543E12Rik	0	0	11627584	1427	4930543E12Rik	0	0	12067833	1427	4930543E12Rik	0	0	8519528	1427	4930543E12Rik	0	0	2025621	1427	4930543E12Rik	0	0	8076275	1427
4930544D05Rik	0	0	8167271	653	4930544D05Rik	23	3.8602	9124413	653	4930544D05Rik	3	0.428426	10723386	653	4930544D05Rik	46	11.1333	6327356	653	4930544D05Rik	0	0	6982693	653	4930544D05Rik	5	0.658518	11627584	653	4930544D05Rik	0	0	12067833	653	4930544D05Rik	1	0.179751	8519528	653	4930544D05Rik	0	0	2025621	653	4930544D05Rik	0	0	8076275	653
4930544G11Rik	0	0	8167271	1444	4930544G11Rik	101	7.66565	9124413	1444	4930544G11Rik	11	0.710385	10723386	1444	4930544G11Rik	0	0	6327356	1444	4930544G11Rik	0	0	6982693	1444	4930544G11Rik	22	1.31029	11627584	1444	4930544G11Rik	0	0	12067833	1444	4930544G11Rik	1	0.0812863	8519528	1444	4930544G11Rik	1	0.341881	2025621	1444	4930544G11Rik	0	0	8076275	1444
4930544M13Rik	0	0	8167271	1412	4930544M13Rik	3	0.232853	9124413	1412	4930544M13Rik	0	0	10723386	1412	4930544M13Rik	0	0	6327356	1412	4930544M13Rik	0	0	6982693	1412	4930544M13Rik	0	0	11627584	1412	4930544M13Rik	0	0	12067833	1412	4930544M13Rik	0	0	8519528	1412	4930544M13Rik	0	0	2025621	1412	4930544M13Rik	0	0	8076275	1412
4930545E07Rik	0	0	8167271	862	4930545E07Rik	0	0	9124413	862	4930545E07Rik	0	0	10723386	862	4930545E07Rik	0	0	6327356	862	4930545E07Rik	0	0	6982693	862	4930545E07Rik	0	0	11627584	862	4930545E07Rik	0	0	12067833	862	4930545E07Rik	0	0	8519528	862	4930545E07Rik	0	0	2025621	862	4930545E07Rik	0	0	8076275	862
4930545H06Rik	0	0	8167271	769	4930545H06Rik	3	0.427553	9124413	769	4930545H06Rik	0	0	10723386	769	4930545H06Rik	0	0	6327356	769	4930545H06Rik	0	0	6982693	769	4930545H06Rik	0	0	11627584	769	4930545H06Rik	0	0	12067833	769	4930545H06Rik	0	0	8519528	769	4930545H06Rik	0	0	2025621	769	4930545H06Rik	0	0	8076275	769
4930545L23Rik	0	0	8167271	2502	4930545L23Rik	11	0.481837	9124413	2502	4930545L23Rik	12	0.447262	10723386	2502	4930545L23Rik	0	0	6327356	2502	4930545L23Rik	0	0	6982693	2502	4930545L23Rik	0	0	11627584	2502	4930545L23Rik	0	0	12067833	2502	4930545L23Rik	1	0.0469134	8519528	2502	4930545L23Rik	0	0	2025621	2502	4930545L23Rik	0	0	8076275	2502
4930546C10Rik	0	0	8167271	2322	4930546C10Rik	0	0	9124413	2322	4930546C10Rik	0	0	10723386	2322	4930546C10Rik	0	0	6327356	2322	4930546C10Rik	0	0	6982693	2322	4930546C10Rik	4	0.148152	11627584	2322	4930546C10Rik	0	0	12067833	2322	4930546C10Rik	0	0	8519528	2322	4930546C10Rik	0	0	2025621	2322	4930546C10Rik	0	0	8076275	2322
4930546K05Rik	0	0	8167271	3539	4930546K05Rik	3	0.0929043	9124413	3539	4930546K05Rik	0	0	10723386	3539	4930546K05Rik	0	0	6327356	3539	4930546K05Rik	0	0	6982693	3539	4930546K05Rik	7	0.170109	11627584	3539	4930546K05Rik	0	0	12067833	3539	4930546K05Rik	0	0	8519528	3539	4930546K05Rik	0	0	2025621	3539	4930546K05Rik	0	0	8076275	3539
4930547E08Rik	0	0	8167271	541	4930547E08Rik	0	0	9124413	541	4930547E08Rik	1	0.172374	10723386	541	4930547E08Rik	0	0	6327356	541	4930547E08Rik	0	0	6982693	541	4930547E08Rik	0	0	11627584	541	4930547E08Rik	0	0	12067833	541	4930547E08Rik	0	0	8519528	541	4930547E08Rik	0	0	2025621	541	4930547E08Rik	0	0	8076275	541
4930547E14Rik	0	0	8167271	549	4930547E14Rik	32	6.38811	9124413	549	4930547E14Rik	0	0	10723386	549	4930547E14Rik	0	0	6327356	549	4930547E14Rik	0	0	6982693	549	4930547E14Rik	0	0	11627584	549	4930547E14Rik	0	0	12067833	549	4930547E14Rik	0	0	8519528	549	4930547E14Rik	0	0	2025621	549	4930547E14Rik	0	0	8076275	549
4930548G14Rik	0	0	8167271	1185	4930548G14Rik	0	0	9124413	1185	4930548G14Rik	0	0	10723386	1185	4930548G14Rik	0	0	6327356	1185	4930548G14Rik	0	0	6982693	1185	4930548G14Rik	0	0	11627584	1185	4930548G14Rik	0	0	12067833	1185	4930548G14Rik	0	0	8519528	1185	4930548G14Rik	0	0	2025621	1185	4930548G14Rik	0	0	8076275	1185
4930548H24Rik	0	0	8167271	1427	4930548H24Rik	0	0	9124413	1427	4930548H24Rik	1	0.0653498	10723386	1427	4930548H24Rik	0	0	6327356	1427	4930548H24Rik	0	0	6982693	1427	4930548H24Rik	1	0.060268	11627584	1427	4930548H24Rik	3	0.174208	12067833	1427	4930548H24Rik	0	0	8519528	1427	4930548H24Rik	0	0	2025621	1427	4930548H24Rik	0	0	8076275	1427
4930548J01Rik	0	0	8167271	731	4930548J01Rik	0	0	9124413	731	4930548J01Rik	0	0	10723386	731	4930548J01Rik	0	0	6327356	731	4930548J01Rik	0	0	6982693	731	4930548J01Rik	0	0	11627584	731	4930548J01Rik	0	0	12067833	731	4930548J01Rik	0	0	8519528	731	4930548J01Rik	0	0	2025621	731	4930548J01Rik	0	0	8076275	731
4930548K13Rik	0	0	8167271	561	4930548K13Rik	0	0	9124413	561	4930548K13Rik	0	0	10723386	561	4930548K13Rik	0	0	6327356	561	4930548K13Rik	0	0	6982693	561	4930548K13Rik	0	0	11627584	561	4930548K13Rik	0	0	12067833	561	4930548K13Rik	0	0	8519528	561	4930548K13Rik	0	0	2025621	561	4930548K13Rik	0	0	8076275	561
4930549C01Rik	0	0	8167271	670	4930549C01Rik	0	0	9124413	670	4930549C01Rik	0	0	10723386	670	4930549C01Rik	6	1.41532	6327356	670	4930549C01Rik	0	0	6982693	670	4930549C01Rik	0	0	11627584	670	4930549C01Rik	0	0	12067833	670	4930549C01Rik	0	0	8519528	670	4930549C01Rik	0	0	2025621	670	4930549C01Rik	0	0	8076275	670
4930549G23Rik	0	0	8167271	580	4930549G23Rik	0	0	9124413	580	4930549G23Rik	0	0	10723386	580	4930549G23Rik	1	0.272489	6327356	580	4930549G23Rik	1	0.246916	6982693	580	4930549G23Rik	2	0.29656	11627584	580	4930549G23Rik	3	0.428612	12067833	580	4930549G23Rik	0	0	8519528	580	4930549G23Rik	0	0	2025621	580	4930549G23Rik	0	0	8076275	580
4930550C14Rik	1	0.0989813	8167271	1237	4930550C14Rik	11	0.974581	9124413	1237	4930550C14Rik	8	0.603099	10723386	1237	4930550C14Rik	0	0	6327356	1237	4930550C14Rik	5	0.578865	6982693	1237	4930550C14Rik	11	0.764775	11627584	1237	4930550C14Rik	2	0.133977	12067833	1237	4930550C14Rik	4	0.379555	8519528	1237	4930550C14Rik	2	0.798182	2025621	1237	4930550C14Rik	2	0.200193	8076275	1237
4930550L24Rik	1	0.077888	8167271	1572	4930550L24Rik	14	0.976047	9124413	1572	4930550L24Rik	1	0.059322	10723386	1572	4930550L24Rik	7	0.703758	6327356	1572	4930550L24Rik	0	0	6982693	1572	4930550L24Rik	24	1.31301	11627584	1572	4930550L24Rik	0	0	12067833	1572	4930550L24Rik	0	0	8519528	1572	4930550L24Rik	0	0	2025621	1572	4930550L24Rik	0	0	8076275	1572
4930552N02Rik	0	0	8167271	1188	4930552N02Rik	0	0	9124413	1188	4930552N02Rik	0	0	10723386	1188	4930552N02Rik	0	0	6327356	1188	4930552N02Rik	0	0	6982693	1188	4930552N02Rik	0	0	11627584	1188	4930552N02Rik	0	0	12067833	1188	4930552N02Rik	0	0	8519528	1188	4930552N02Rik	0	0	2025621	1188	4930552N02Rik	0	0	8076275	1188
4930552P12Rik	1	0.0490545	8167271	2496	4930552P12Rik	2	0.0878174	9124413	2496	4930552P12Rik	4	0.149446	10723386	2496	4930552P12Rik	3	0.189957	6327356	2496	4930552P12Rik	0	0	6982693	2496	4930552P12Rik	0	0	11627584	2496	4930552P12Rik	1	0.0331991	12067833	2496	4930552P12Rik	1	0.0470262	8519528	2496	4930552P12Rik	0	0	2025621	2496	4930552P12Rik	1	0.0496072	8076275	2496
4930553E22Rik	0	0	8167271	539	4930553E22Rik	0	0	9124413	539	4930553E22Rik	4	0.692053	10723386	539	4930553E22Rik	0	0	6327356	539	4930553E22Rik	0	0	6982693	539	4930553E22Rik	0	0	11627584	539	4930553E22Rik	0	0	12067833	539	4930553E22Rik	0	0	8519528	539	4930553E22Rik	0	0	2025621	539	4930553E22Rik	0	0	8076275	539
4930554C24Rik	0	0	8167271	1084	4930554C24Rik	0	0	9124413	1084	4930554C24Rik	0	0	10723386	1084	4930554C24Rik	0	0	6327356	1084	4930554C24Rik	0	0	6982693	1084	4930554C24Rik	0	0	11627584	1084	4930554C24Rik	0	0	12067833	1084	4930554C24Rik	0	0	8519528	1084	4930554C24Rik	0	0	2025621	1084	4930554C24Rik	0	0	8076275	1084
4930555B11Rik	0	0	8167271	1533	4930555B11Rik	4	0.285965	9124413	1533	4930555B11Rik	0	0	10723386	1533	4930555B11Rik	0	0	6327356	1533	4930555B11Rik	0	0	6982693	1533	4930555B11Rik	0	0	11627584	1533	4930555B11Rik	0	0	12067833	1533	4930555B11Rik	0	0	8519528	1533	4930555B11Rik	0	0	2025621	1533	4930555B11Rik	0	0	8076275	1533
4930555G01Rik	1	0.0592929	8167271	2065	4930555G01Rik	0	0	9124413	2065	4930555G01Rik	0	0	10723386	2065	4930555G01Rik	0	0	6327356	2065	4930555G01Rik	0	0	6982693	2065	4930555G01Rik	1	0.0416476	11627584	2065	4930555G01Rik	1	0.0401283	12067833	2065	4930555G01Rik	0	0	8519528	2065	4930555G01Rik	0	0	2025621	2065	4930555G01Rik	0	0	8076275	2065
4930556C24Rik	0	0	8167271	907	4930556C24Rik	2	0.241667	9124413	907	4930556C24Rik	0	0	10723386	907	4930556C24Rik	0	0	6327356	907	4930556C24Rik	0	0	6982693	907	4930556C24Rik	1	0.0948207	11627584	907	4930556C24Rik	0	0	12067833	907	4930556C24Rik	0	0	8519528	907	4930556C24Rik	0	0	2025621	907	4930556C24Rik	0	0	8076275	907
4930556G01Rik	0	0	8167271	891	4930556G01Rik	0	0	9124413	891	4930556G01Rik	0	0	10723386	891	4930556G01Rik	0	0	6327356	891	4930556G01Rik	0	0	6982693	891	4930556G01Rik	0	0	11627584	891	4930556G01Rik	0	0	12067833	891	4930556G01Rik	0	0	8519528	891	4930556G01Rik	0	0	2025621	891	4930556G01Rik	0	0	8076275	891
4930556J02Rik	0	0	8167271	677	4930556J02Rik	0	0	9124413	677	4930556J02Rik	3	0.413238	10723386	677	4930556J02Rik	0	0	6327356	677	4930556J02Rik	0	0	6982693	677	4930556J02Rik	0	0	11627584	677	4930556J02Rik	0	0	12067833	677	4930556J02Rik	0	0	8519528	677	4930556J02Rik	0	0	2025621	677	4930556J02Rik	0	0	8076275	677
4930556M19Rik	5	0.140736	8167271	4350	4930556M19Rik	9	0.226751	9124413	4350	4930556M19Rik	4	0.0857509	10723386	4350	4930556M19Rik	2	0.0726639	6327356	4350	4930556M19Rik	17	0.559676	6982693	4350	4930556M19Rik	21	0.415184	11627584	4350	4930556M19Rik	28	0.533383	12067833	4350	4930556M19Rik	31	0.836483	8519528	4350	4930556M19Rik	2	0.226977	2025621	4350	4930556M19Rik	23	0.654678	8076275	4350
4930556N09Rik	0	0	8167271	1015	4930556N09Rik	0	0	9124413	1015	4930556N09Rik	1	0.091876	10723386	1015	4930556N09Rik	0	0	6327356	1015	4930556N09Rik	0	0	6982693	1015	4930556N09Rik	0	0	11627584	1015	4930556N09Rik	0	0	12067833	1015	4930556N09Rik	0	0	8519528	1015	4930556N09Rik	0	0	2025621	1015	4930556N09Rik	0	0	8076275	1015
4930557A04Rik	1	0.222618	8167271	550	4930557A04Rik	13	2.59045	9124413	550	4930557A04Rik	0	0	10723386	550	4930557A04Rik	0	0	6327356	550	4930557A04Rik	0	0	6982693	550	4930557A04Rik	15	2.34552	11627584	550	4930557A04Rik	0	0	12067833	550	4930557A04Rik	0	0	8519528	550	4930557A04Rik	0	0	2025621	550	4930557A04Rik	0	0	8076275	550
4930557J02Rik	0	0	8167271	1075	4930557J02Rik	0	0	9124413	1075	4930557J02Rik	0	0	10723386	1075	4930557J02Rik	0	0	6327356	1075	4930557J02Rik	0	0	6982693	1075	4930557J02Rik	0	0	11627584	1075	4930557J02Rik	0	0	12067833	1075	4930557J02Rik	0	0	8519528	1075	4930557J02Rik	0	0	2025621	1075	4930557J02Rik	0	0	8076275	1075
4930558C23Rik	0	0	8167271	734	4930558C23Rik	14	2.09039	9124413	734	4930558C23Rik	11	1.39754	10723386	734	4930558C23Rik	15	3.22978	6327356	734	4930558C23Rik	0	0	6982693	734	4930558C23Rik	5	0.585847	11627584	734	4930558C23Rik	0	0	12067833	734	4930558C23Rik	0	0	8519528	734	4930558C23Rik	0	0	2025621	734	4930558C23Rik	0	0	8076275	734
4930558G05Rik	0	0	8167271	585	4930558G05Rik	0	0	9124413	585	4930558G05Rik	0	0	10723386	585	4930558G05Rik	0	0	6327356	585	4930558G05Rik	0	0	6982693	585	4930558G05Rik	0	0	11627584	585	4930558G05Rik	0	0	12067833	585	4930558G05Rik	0	0	8519528	585	4930558G05Rik	0	0	2025621	585	4930558G05Rik	0	0	8076275	585
4930558J18Rik	7	0.41768	8167271	2052	4930558J18Rik	25	1.33524	9124413	2052	4930558J18Rik	7	0.318118	10723386	2052	4930558J18Rik	2	0.154039	6327356	2052	4930558J18Rik	15	1.04687	6982693	2052	4930558J18Rik	14	0.586761	11627584	2052	4930558J18Rik	26	1.04995	12067833	2052	4930558J18Rik	1	0.0572015	8519528	2052	4930558J18Rik	0	0	2025621	2052	4930558J18Rik	1	0.0603409	8076275	2052
4930558K02Rik	0	0	8167271	1164	4930558K02Rik	4	0.376619	9124413	1164	4930558K02Rik	1	0.0801152	10723386	1164	4930558K02Rik	1	0.135777	6327356	1164	4930558K02Rik	0	0	6982693	1164	4930558K02Rik	2	0.14777	11627584	1164	4930558K02Rik	0	0	12067833	1164	4930558K02Rik	0	0	8519528	1164	4930558K02Rik	0	0	2025621	1164	4930558K02Rik	0	0	8076275	1164
4930562C15Rik	0	0	8167271	3829	4930562C15Rik	39	1.11628	9124413	3829	4930562C15Rik	4	0.0974188	10723386	3829	4930562C15Rik	1	0.0412755	6327356	3829	4930562C15Rik	0	0	6982693	3829	4930562C15Rik	22	0.494138	11627584	3829	4930562C15Rik	0	0	12067833	3829	4930562C15Rik	0	0	8519528	3829	4930562C15Rik	0	0	2025621	3829	4930562C15Rik	0	0	8076275	3829
4930562F07Rik	0	0	8167271	887	4930562F07Rik	0	0	9124413	887	4930562F07Rik	0	0	10723386	887	4930562F07Rik	0	0	6327356	887	4930562F07Rik	0	0	6982693	887	4930562F07Rik	0	0	11627584	887	4930562F07Rik	0	0	12067833	887	4930562F07Rik	0	0	8519528	887	4930562F07Rik	0	0	2025621	887	4930562F07Rik	0	0	8076275	887
4930563D23Rik	1	0.0457036	8167271	2679	4930563D23Rik	164	6.70913	9124413	2679	4930563D23Rik	17	0.591758	10723386	2679	4930563D23Rik	7	0.412955	6327356	2679	4930563D23Rik	0	0	6982693	2679	4930563D23Rik	38	1.21989	11627584	2679	4930563D23Rik	0	0	12067833	2679	4930563D23Rik	0	0	8519528	2679	4930563D23Rik	1	0.184276	2025621	2679	4930563D23Rik	1	0.0462185	8076275	2679
4930563E18Rik	0	0	8167271	1553	4930563E18Rik	1	0.0705706	9124413	1553	4930563E18Rik	0	0	10723386	1553	4930563E18Rik	0	0	6327356	1553	4930563E18Rik	0	0	6982693	1553	4930563E18Rik	0	0	11627584	1553	4930563E18Rik	0	0	12067833	1553	4930563E18Rik	0	0	8519528	1553	4930563E18Rik	0	0	2025621	1553	4930563E18Rik	0	0	8076275	1553
4930563E22Rik	3	0.110872	8167271	3313	4930563E22Rik	5	0.165403	9124413	3313	4930563E22Rik	4	0.112592	10723386	3313	4930563E22Rik	4	0.190817	6327356	3313	4930563E22Rik	3	0.129681	6982693	3313	4930563E22Rik	5	0.129795	11627584	3313	4930563E22Rik	11	0.275133	12067833	3313	4930563E22Rik	1	0.0354293	8519528	3313	4930563E22Rik	3	0.447035	2025621	3313	4930563E22Rik	2	0.0747476	8076275	3313
4930563F08Rik	0	0	8167271	515	4930563F08Rik	0	0	9124413	515	4930563F08Rik	0	0	10723386	515	4930563F08Rik	0	0	6327356	515	4930563F08Rik	0	0	6982693	515	4930563F08Rik	0	0	11627584	515	4930563F08Rik	0	0	12067833	515	4930563F08Rik	0	0	8519528	515	4930563F08Rik	0	0	2025621	515	4930563F08Rik	0	0	8076275	515
4930563M20Rik	0	0	8167271	558	4930563M20Rik	0	0	9124413	558	4930563M20Rik	0	0	10723386	558	4930563M20Rik	0	0	6327356	558	4930563M20Rik	0	0	6982693	558	4930563M20Rik	0	0	11627584	558	4930563M20Rik	0	0	12067833	558	4930563M20Rik	0	0	8519528	558	4930563M20Rik	0	0	2025621	558	4930563M20Rik	0	0	8076275	558
4930564B18Rik	0	0	8167271	869	4930564B18Rik	7	0.882822	9124413	869	4930564B18Rik	1	0.107312	10723386	869	4930564B18Rik	0	0	6327356	869	4930564B18Rik	0	0	6982693	869	4930564B18Rik	0	0	11627584	869	4930564B18Rik	0	0	12067833	869	4930564B18Rik	0	0	8519528	869	4930564B18Rik	0	0	2025621	869	4930564B18Rik	0	0	8076275	869
4930564C03Rik	0	0	8167271	1182	4930564C03Rik	11	1.01993	9124413	1182	4930564C03Rik	13	1.02564	10723386	1182	4930564C03Rik	4	0.534836	6327356	1182	4930564C03Rik	0	0	6982693	1182	4930564C03Rik	2	0.14552	11627584	1182	4930564C03Rik	0	0	12067833	1182	4930564C03Rik	0	0	8519528	1182	4930564C03Rik	0	0	2025621	1182	4930564C03Rik	0	0	8076275	1182
4930564D02Rik	0	0	8167271	737	4930564D02Rik	0	0	9124413	737	4930564D02Rik	0	0	10723386	737	4930564D02Rik	0	0	6327356	737	4930564D02Rik	0	0	6982693	737	4930564D02Rik	0	0	11627584	737	4930564D02Rik	0	0	12067833	737	4930564D02Rik	0	0	8519528	737	4930564D02Rik	0	0	2025621	737	4930564D02Rik	0	0	8076275	737
4930565D16Rik	0	0	8167271	1112	4930565D16Rik	0	0	9124413	1112	4930565D16Rik	0	0	10723386	1112	4930565D16Rik	0	0	6327356	1112	4930565D16Rik	0	0	6982693	1112	4930565D16Rik	0	0	11627584	1112	4930565D16Rik	0	0	12067833	1112	4930565D16Rik	0	0	8519528	1112	4930565D16Rik	0	0	2025621	1112	4930565D16Rik	0	0	8076275	1112
4930565N06Rik	0	0	8167271	2416	4930565N06Rik	15	0.680439	9124413	2416	4930565N06Rik	2	0.0771971	10723386	2416	4930565N06Rik	9	0.58874	6327356	2416	4930565N06Rik	4	0.237105	6982693	2416	4930565N06Rik	8	0.284776	11627584	2416	4930565N06Rik	6	0.20579	12067833	2416	4930565N06Rik	5	0.242917	8519528	2416	4930565N06Rik	2	0.408672	2025621	2416	4930565N06Rik	9	0.461248	8076275	2416
4930567H12Rik	0	0	8167271	955	4930567H12Rik	9	1.03284	9124413	955	4930567H12Rik	0	0	10723386	955	4930567H12Rik	4	0.661964	6327356	955	4930567H12Rik	0	0	6982693	955	4930567H12Rik	0	0	11627584	955	4930567H12Rik	0	0	12067833	955	4930567H12Rik	0	0	8519528	955	4930567H12Rik	0	0	2025621	955	4930567H12Rik	0	0	8076275	955
4930567H17Rik	0	0	8167271	840	4930567H17Rik	8	1.04377	9124413	840	4930567H17Rik	0	0	10723386	840	4930567H17Rik	0	0	6327356	840	4930567H17Rik	0	0	6982693	840	4930567H17Rik	4	0.409535	11627584	840	4930567H17Rik	0	0	12067833	840	4930567H17Rik	0	0	8519528	840	4930567H17Rik	0	0	2025621	840	4930567H17Rik	0	0	8076275	840
4930567J20Rik	0	0	8167271	709	4930567J20Rik	1	0.154578	9124413	709	4930567J20Rik	0	0	10723386	709	4930567J20Rik	0	0	6327356	709	4930567J20Rik	0	0	6982693	709	4930567J20Rik	0	0	11627584	709	4930567J20Rik	0	0	12067833	709	4930567J20Rik	0	0	8519528	709	4930567J20Rik	0	0	2025621	709	4930567J20Rik	0	0	8076275	709
4930567K20Rik	0	0	8167271	444	4930567K20Rik	17	4.19625	9124413	444	4930567K20Rik	8	1.68025	10723386	444	4930567K20Rik	0	0	6327356	444	4930567K20Rik	0	0	6982693	444	4930567K20Rik	0	0	11627584	444	4930567K20Rik	0	0	12067833	444	4930567K20Rik	0	0	8519528	444	4930567K20Rik	0	0	2025621	444	4930567K20Rik	0	0	8076275	444
4930568D16Rik	0	0	8167271	1227	4930568D16Rik	19	1.69709	9124413	1227	4930568D16Rik	3	0.228005	10723386	1227	4930568D16Rik	0	0	6327356	1227	4930568D16Rik	0	0	6982693	1227	4930568D16Rik	0	0	11627584	1227	4930568D16Rik	0	0	12067833	1227	4930568D16Rik	0	0	8519528	1227	4930568D16Rik	0	0	2025621	1227	4930568D16Rik	0	0	8076275	1227
4930568E12Rik	0	0	8167271	781	4930568E12Rik	7	0.982295	9124413	781	4930568E12Rik	0	0	10723386	781	4930568E12Rik	0	0	6327356	781	4930568E12Rik	0	0	6982693	781	4930568E12Rik	7	0.770828	11627584	781	4930568E12Rik	0	0	12067833	781	4930568E12Rik	0	0	8519528	781	4930568E12Rik	0	0	2025621	781	4930568E12Rik	0	0	8076275	781
4930568G15Rik	0	0	8167271	998	4930568G15Rik	2	0.219631	9124413	998	4930568G15Rik	1	0.093441	10723386	998	4930568G15Rik	0	0	6327356	998	4930568G15Rik	0	0	6982693	998	4930568G15Rik	0	0	11627584	998	4930568G15Rik	0	0	12067833	998	4930568G15Rik	0	0	8519528	998	4930568G15Rik	0	0	2025621	998	4930568G15Rik	0	0	8076275	998
4930570G19Rik	0	0	8167271	4170	4930570G19Rik	7	0.183974	9124413	4170	4930570G19Rik	10	0.223631	10723386	4170	4930570G19Rik	0	0	6327356	4170	4930570G19Rik	0	0	6982693	4170	4930570G19Rik	0	0	11627584	4170	4930570G19Rik	0	0	12067833	4170	4930570G19Rik	0	0	8519528	4170	4930570G19Rik	0	0	2025621	4170	4930570G19Rik	0	0	8076275	4170
4930571K23Rik	1	0.0568694	8167271	2153	4930571K23Rik	361	18.3763	9124413	2153	4930571K23Rik	104	4.50461	10723386	2153	4930571K23Rik	140	10.2769	6327356	2153	4930571K23Rik	0	0	6982693	2153	4930571K23Rik	276	11.0249	11627584	2153	4930571K23Rik	0	0	12067833	2153	4930571K23Rik	11	0.599699	8519528	2153	4930571K23Rik	2	0.458593	2025621	2153	4930571K23Rik	0	0	8076275	2153
4930571O06Rik	0	0	8167271	418	4930571O06Rik	0	0	9124413	418	4930571O06Rik	0	0	10723386	418	4930571O06Rik	0	0	6327356	418	4930571O06Rik	0	0	6982693	418	4930571O06Rik	0	0	11627584	418	4930571O06Rik	0	0	12067833	418	4930571O06Rik	0	0	8519528	418	4930571O06Rik	0	0	2025621	418	4930571O06Rik	0	0	8076275	418
4930572K03Rik	0	0	8167271	931	4930572K03Rik	15	1.76578	9124413	931	4930572K03Rik	14	1.40232	10723386	931	4930572K03Rik	0	0	6327356	931	4930572K03Rik	0	0	6982693	931	4930572K03Rik	0	0	11627584	931	4930572K03Rik	0	0	12067833	931	4930572K03Rik	0	0	8519528	931	4930572K03Rik	0	0	2025621	931	4930572K03Rik	0	0	8076275	931
4930572O03Rik	1	0.104919	8167271	1167	4930572O03Rik	1	0.0939127	9124413	1167	4930572O03Rik	2	0.159819	10723386	1167	4930572O03Rik	0	0	6327356	1167	4930572O03Rik	1	0.122717	6982693	1167	4930572O03Rik	0	0	11627584	1167	4930572O03Rik	0	0	12067833	1167	4930572O03Rik	1	0.10058	8519528	1167	4930572O03Rik	0	0	2025621	1167	4930572O03Rik	0	0	8076275	1167
4930572O13Rik	0	0	8167271	774	4930572O13Rik	0	0	9124413	774	4930572O13Rik	0	0	10723386	774	4930572O13Rik	0	0	6327356	774	4930572O13Rik	0	0	6982693	774	4930572O13Rik	0	0	11627584	774	4930572O13Rik	0	0	12067833	774	4930572O13Rik	0	0	8519528	774	4930572O13Rik	0	0	2025621	774	4930572O13Rik	0	0	8076275	774
4930573O16Rik	0	0	8167271	407	4930573O16Rik	0	0	9124413	407	4930573O16Rik	0	0	10723386	407	4930573O16Rik	0	0	6327356	407	4930573O16Rik	0	0	6982693	407	4930573O16Rik	0	0	11627584	407	4930573O16Rik	0	0	12067833	407	4930573O16Rik	0	0	8519528	407	4930573O16Rik	0	0	2025621	407	4930573O16Rik	0	0	8076275	407
4930577N17Rik	14	1.04078	8167271	1647	4930577N17Rik	15	0.998143	9124413	1647	4930577N17Rik	24	1.35889	10723386	1647	4930577N17Rik	13	1.24746	6327356	1647	4930577N17Rik	12	1.04343	6982693	1647	4930577N17Rik	21	1.09657	11627584	1647	4930577N17Rik	16	0.805002	12067833	1647	4930577N17Rik	6	0.427604	8519528	1647	4930577N17Rik	5	1.49871	2025621	1647	4930577N17Rik	4	0.300715	8076275	1647
4930578C19Rik	0	0	8167271	1799	4930578C19Rik	0	0	9124413	1799	4930578C19Rik	0	0	10723386	1799	4930578C19Rik	0	0	6327356	1799	4930578C19Rik	0	0	6982693	1799	4930578C19Rik	0	0	11627584	1799	4930578C19Rik	0	0	12067833	1799	4930578C19Rik	0	0	8519528	1799	4930578C19Rik	0	0	2025621	1799	4930578C19Rik	0	0	8076275	1799
4930578E11Rik	0	0	8167271	2140	4930578E11Rik	14	0.716984	9124413	2140	4930578E11Rik	4	0.174307	10723386	2140	4930578E11Rik	0	0	6327356	2140	4930578E11Rik	0	0	6982693	2140	4930578E11Rik	0	0	11627584	2140	4930578E11Rik	0	0	12067833	2140	4930578E11Rik	0	0	8519528	2140	4930578E11Rik	0	0	2025621	2140	4930578E11Rik	1	0.0578596	8076275	2140
4930578I06Rik	0	0	8167271	1033	4930578I06Rik	48	5.09256	9124413	1033	4930578I06Rik	0	0	10723386	1033	4930578I06Rik	6	0.91797	6327356	1033	4930578I06Rik	0	0	6982693	1033	4930578I06Rik	5	0.416275	11627584	1033	4930578I06Rik	0	0	12067833	1033	4930578I06Rik	0	0	8519528	1033	4930578I06Rik	0	0	2025621	1033	4930578I06Rik	0	0	8076275	1033
4930578M01Rik	1	0.134994	8167271	907	4930578M01Rik	0	0	9124413	907	4930578M01Rik	0	0	10723386	907	4930578M01Rik	0	0	6327356	907	4930578M01Rik	0	0	6982693	907	4930578M01Rik	5	0.474104	11627584	907	4930578M01Rik	1	0.0913615	12067833	907	4930578M01Rik	0	0	8519528	907	4930578M01Rik	0	0	2025621	907	4930578M01Rik	0	0	8076275	907
4930578N18Rik	0	0	8167271	511	4930578N18Rik	0	0	9124413	511	4930578N18Rik	0	0	10723386	511	4930578N18Rik	0	0	6327356	511	4930578N18Rik	0	0	6982693	511	4930578N18Rik	0	0	11627584	511	4930578N18Rik	0	0	12067833	511	4930578N18Rik	0	0	8519528	511	4930578N18Rik	0	0	2025621	511	4930578N18Rik	0	0	8076275	511
4930579F01Rik	0	0	8167271	1715	4930579F01Rik	33	2.10885	9124413	1715	4930579F01Rik	15	0.815634	10723386	1715	4930579F01Rik	5	0.460769	6327356	1715	4930579F01Rik	0	0	6982693	1715	4930579F01Rik	0	0	11627584	1715	4930579F01Rik	0	0	12067833	1715	4930579F01Rik	0	0	8519528	1715	4930579F01Rik	0	0	2025621	1715	4930579F01Rik	0	0	8076275	1715
4930579G18Rik	2	0.167611	8167271	1461	4930579G18Rik	0	0	9124413	1461	4930579G18Rik	10	0.63829	10723386	1461	4930579G18Rik	0	0	6327356	1461	4930579G18Rik	9	0.882205	6982693	1461	4930579G18Rik	11	0.64752	11627584	1461	4930579G18Rik	12	0.680615	12067833	1461	4930579G18Rik	8	0.642724	8519528	1461	4930579G18Rik	0	0	2025621	1461	4930579G18Rik	3	0.254249	8076275	1461
4930579G24Rik	84	5.22344	8167271	1969	4930579G24Rik	112	6.23401	9124413	1969	4930579G24Rik	115	5.44653	10723386	1969	4930579G24Rik	71	5.69889	6327356	1969	4930579G24Rik	74	5.38224	6982693	1969	4930579G24Rik	123	5.37242	11627584	1969	4930579G24Rik	107	4.50307	12067833	1969	4930579G24Rik	34	2.02683	8519528	1969	4930579G24Rik	5	1.25362	2025621	1969	4930579G24Rik	22	1.38346	8076275	1969
4930579K19Rik	3	0.318854	8167271	1152	4930579K19Rik	10	0.951355	9124413	1152	4930579K19Rik	3	0.242849	10723386	1152	4930579K19Rik	0	0	6327356	1152	4930579K19Rik	1	0.124315	6982693	1152	4930579K19Rik	8	0.597239	11627584	1152	4930579K19Rik	5	0.359657	12067833	1152	4930579K19Rik	1	0.10189	8519528	1152	4930579K19Rik	0	0	2025621	1152	4930579K19Rik	3	0.322447	8076275	1152
4930581F22Rik	2	0.101948	8167271	2402	4930581F22Rik	19	0.866913	9124413	2402	4930581F22Rik	1	0.0388235	10723386	2402	4930581F22Rik	1	0.0657968	6327356	2402	4930581F22Rik	1	0.0596217	6982693	2402	4930581F22Rik	7	0.250631	11627584	2402	4930581F22Rik	6	0.20699	12067833	2402	4930581F22Rik	9	0.439799	8519528	2402	4930581F22Rik	2	0.411054	2025621	2402	4930581F22Rik	14	0.721679	8076275	2402
4930583K01Rik	0	0	8167271	883	4930583K01Rik	1	0.124118	9124413	883	4930583K01Rik	0	0	10723386	883	4930583K01Rik	3	0.536955	6327356	883	4930583K01Rik	0	0	6982693	883	4930583K01Rik	0	0	11627584	883	4930583K01Rik	0	0	12067833	883	4930583K01Rik	0	0	8519528	883	4930583K01Rik	0	0	2025621	883	4930583K01Rik	0	0	8076275	883
4930583P06Rik	0	0	8167271	733	4930583P06Rik	0	0	9124413	733	4930583P06Rik	1	0.127223	10723386	733	4930583P06Rik	0	0	6327356	733	4930583P06Rik	0	0	6982693	733	4930583P06Rik	19	2.22926	11627584	733	4930583P06Rik	0	0	12067833	733	4930583P06Rik	0	0	8519528	733	4930583P06Rik	0	0	2025621	733	4930583P06Rik	0	0	8076275	733
4930584F24Rik	0	0	8167271	1188	4930584F24Rik	10	0.922526	9124413	1188	4930584F24Rik	13	1.02046	10723386	1188	4930584F24Rik	10	1.33034	6327356	1188	4930584F24Rik	0	0	6982693	1188	4930584F24Rik	0	0	11627584	1188	4930584F24Rik	0	0	12067833	1188	4930584F24Rik	0	0	8519528	1188	4930584F24Rik	0	0	2025621	1188	4930584F24Rik	0	0	8076275	1188
4930590J08Rik	0	0	8167271	3395	4930590J08Rik	70	2.25971	9124413	3395	4930590J08Rik	14	0.384553	10723386	3395	4930590J08Rik	11	0.512072	6327356	3395	4930590J08Rik	1	0.042183	6982693	3395	4930590J08Rik	38	0.962619	11627584	3395	4930590J08Rik	4	0.0976317	12067833	3395	4930590J08Rik	0	0	8519528	3395	4930590J08Rik	0	0	2025621	3395	4930590J08Rik	5	0.182356	8076275	3395
4930590L20Rik	0	0	8167271	551	4930590L20Rik	0	0	9124413	551	4930590L20Rik	0	0	10723386	551	4930590L20Rik	0	0	6327356	551	4930590L20Rik	0	0	6982693	551	4930590L20Rik	0	0	11627584	551	4930590L20Rik	1	0.15039	12067833	551	4930590L20Rik	1	0.213026	8519528	551	4930590L20Rik	0	0	2025621	551	4930590L20Rik	0	0	8076275	551
4930591A17Rik	0	0	8167271	735	4930591A17Rik	0	0	9124413	735	4930591A17Rik	0	0	10723386	735	4930591A17Rik	0	0	6327356	735	4930591A17Rik	0	0	6982693	735	4930591A17Rik	0	0	11627584	735	4930591A17Rik	0	0	12067833	735	4930591A17Rik	0	0	8519528	735	4930591A17Rik	0	0	2025621	735	4930591A17Rik	0	0	8076275	735
4930592A05Rik	7	0.851968	8167271	1006	4930592A05Rik	1	0.108942	9124413	1006	4930592A05Rik	3	0.278094	10723386	1006	4930592A05Rik	2	0.314203	6327356	1006	4930592A05Rik	0	0	6982693	1006	4930592A05Rik	5	0.427447	11627584	1006	4930592A05Rik	0	0	12067833	1006	4930592A05Rik	0	0	8519528	1006	4930592A05Rik	0	0	2025621	1006	4930592A05Rik	0	0	8076275	1006
4930592I03Rik	0	0	8167271	987	4930592I03Rik	4	0.444158	9124413	987	4930592I03Rik	2	0.188965	10723386	987	4930592I03Rik	4	0.640502	6327356	987	4930592I03Rik	0	0	6982693	987	4930592I03Rik	6	0.522811	11627584	987	4930592I03Rik	0	0	12067833	987	4930592I03Rik	0	0	8519528	987	4930592I03Rik	0	0	2025621	987	4930592I03Rik	0	0	8076275	987
4930593A02Rik	0	0	8167271	938	4930593A02Rik	0	0	9124413	938	4930593A02Rik	0	0	10723386	938	4930593A02Rik	0	0	6327356	938	4930593A02Rik	0	0	6982693	938	4930593A02Rik	11	1.00856	11627584	938	4930593A02Rik	0	0	12067833	938	4930593A02Rik	0	0	8519528	938	4930593A02Rik	0	0	2025621	938	4930593A02Rik	0	0	8076275	938
4930593C16Rik	0	0	8167271	583	4930593C16Rik	0	0	9124413	583	4930593C16Rik	0	0	10723386	583	4930593C16Rik	1	0.271087	6327356	583	4930593C16Rik	0	0	6982693	583	4930593C16Rik	0	0	11627584	583	4930593C16Rik	0	0	12067833	583	4930593C16Rik	0	0	8519528	583	4930593C16Rik	0	0	2025621	583	4930593C16Rik	0	0	8076275	583
4930594C11Rik	41	1.82215	8167271	2755	4930594C11Rik	67	2.66531	9124413	2755	4930594C11Rik	84	2.84332	10723386	2755	4930594C11Rik	57	3.26987	6327356	2755	4930594C11Rik	110	5.71805	6982693	2755	4930594C11Rik	149	4.65131	11627584	2755	4930594C11Rik	154	4.63201	12067833	2755	4930594C11Rik	48	2.04505	8519528	2755	4930594C11Rik	7	1.25435	2025621	2755	4930594C11Rik	49	2.20223	8076275	2755
4930595M18Rik	0	0	8167271	2645	4930595M18Rik	0	0	9124413	2645	4930595M18Rik	2	0.0705135	10723386	2645	4930595M18Rik	0	0	6327356	2645	4930595M18Rik	0	0	6982693	2645	4930595M18Rik	0	0	11627584	2645	4930595M18Rik	1	0.0313289	12067833	2645	4930595M18Rik	0	0	8519528	2645	4930595M18Rik	0	0	2025621	2645	4930595M18Rik	0	0	8076275	2645
4930596D02Rik	0	0	8167271	1162	4930596D02Rik	2	0.188634	9124413	1162	4930596D02Rik	0	0	10723386	1162	4930596D02Rik	0	0	6327356	1162	4930596D02Rik	0	0	6982693	1162	4930596D02Rik	0	0	11627584	1162	4930596D02Rik	0	0	12067833	1162	4930596D02Rik	0	0	8519528	1162	4930596D02Rik	0	0	2025621	1162	4930596D02Rik	0	0	8076275	1162
4930596I21Rik	0	0	8167271	460	4930596I21Rik	0	0	9124413	460	4930596I21Rik	0	0	10723386	460	4930596I21Rik	0	0	6327356	460	4930596I21Rik	0	0	6982693	460	4930596I21Rik	0	0	11627584	460	4930596I21Rik	0	0	12067833	460	4930596I21Rik	0	0	8519528	460	4930596I21Rik	0	0	2025621	460	4930596I21Rik	0	0	8076275	460
4930597G03Rik	0	0	8167271	1140	4930597G03Rik	0	0	9124413	1140	4930597G03Rik	0	0	10723386	1140	4930597G03Rik	0	0	6327356	1140	4930597G03Rik	0	0	6982693	1140	4930597G03Rik	0	0	11627584	1140	4930597G03Rik	0	0	12067833	1140	4930597G03Rik	0	0	8519528	1140	4930597G03Rik	0	0	2025621	1140	4930597G03Rik	0	0	8076275	1140
4930598F16Rik	0	0	8167271	761	4930598F16Rik	0	0	9124413	761	4930598F16Rik	0	0	10723386	761	4930598F16Rik	0	0	6327356	761	4930598F16Rik	0	0	6982693	761	4930598F16Rik	0	0	11627584	761	4930598F16Rik	0	0	12067833	761	4930598F16Rik	0	0	8519528	761	4930598F16Rik	0	0	2025621	761	4930598F16Rik	0	0	8076275	761
4930599N23Rik	3	0.417409	8167271	880	4930599N23Rik	3	0.373623	9124413	880	4930599N23Rik	4	0.423882	10723386	880	4930599N23Rik	1	0.179595	6327356	880	4930599N23Rik	0	0	6982693	880	4930599N23Rik	0	0	11627584	880	4930599N23Rik	1	0.0941647	12067833	880	4930599N23Rik	3	0.40015	8519528	880	4930599N23Rik	0	0	2025621	880	4930599N23Rik	4	0.562816	8076275	880
4931402G19Rik	0	0	8167271	2258	4931402G19Rik	11	0.533905	9124413	2258	4931402G19Rik	0	0	10723386	2258	4931402G19Rik	0	0	6327356	2258	4931402G19Rik	1	0.0634239	6982693	2258	4931402G19Rik	1	0.0380879	11627584	2258	4931402G19Rik	1	0.0366984	12067833	2258	4931402G19Rik	0	0	8519528	2258	4931402G19Rik	1	0.218634	2025621	2258	4931402G19Rik	0	0	8076275	2258
4931403E22Rik	0	0	8167271	668	4931403E22Rik	0	0	9124413	668	4931403E22Rik	0	0	10723386	668	4931403E22Rik	0	0	6327356	668	4931403E22Rik	0	0	6982693	668	4931403E22Rik	0	0	11627584	668	4931403E22Rik	0	0	12067833	668	4931403E22Rik	0	0	8519528	668	4931403E22Rik	0	0	2025621	668	4931403E22Rik	0	0	8076275	668
4931403G20Rik	0	0	8167271	1852	4931403G20Rik	24	1.42025	9124413	1852	4931403G20Rik	2	0.100706	10723386	1852	4931403G20Rik	12	1.02404	6327356	1852	4931403G20Rik	3	0.231984	6982693	1852	4931403G20Rik	5	0.232188	11627584	1852	4931403G20Rik	2	0.089487	12067833	1852	4931403G20Rik	1	0.0633787	8519528	1852	4931403G20Rik	0	0	2025621	1852	4931403G20Rik	0	0	8076275	1852
4931406B18Rik	0	0	8167271	3970	4931406B18Rik	3	0.0828182	9124413	3970	4931406B18Rik	5	0.117449	10723386	3970	4931406B18Rik	0	0	6327356	3970	4931406B18Rik	0	0	6982693	3970	4931406B18Rik	0	0	11627584	3970	4931406B18Rik	0	0	12067833	3970	4931406B18Rik	0	0	8519528	3970	4931406B18Rik	0	0	2025621	3970	4931406B18Rik	0	0	8076275	3970
4931406C07Rik	148	6.07887	8167271	2981	4931406C07Rik	122	4.48531	9124413	2981	4931406C07Rik	194	6.06887	10723386	2981	4931406C07Rik	108	5.72584	6327356	2981	4931406C07Rik	84	4.03547	6982693	2981	4931406C07Rik	197	5.68349	11627584	2981	4931406C07Rik	122	3.39132	12067833	2981	4931406C07Rik	658	25.9089	8519528	2981	4931406C07Rik	85	14.0766	2025621	2981	4931406C07Rik	737	30.6122	8076275	2981
4931406H21Rik	1	0.0317366	8167271	3858	4931406H21Rik	1	0.0284075	9124413	3858	4931406H21Rik	10	0.241716	10723386	3858	4931406H21Rik	0	0	6327356	3858	4931406H21Rik	0	0	6982693	3858	4931406H21Rik	2	0.0445839	11627584	3858	4931406H21Rik	2	0.0429574	12067833	3858	4931406H21Rik	0	0	8519528	3858	4931406H21Rik	0	0	2025621	3858	4931406H21Rik	2	0.0641884	8076275	3858
4931406P16Rik	756	15.9374	8167271	5808	4931406P16Rik	916	17.2848	9124413	5808	4931406P16Rik	1108	17.7902	10723386	5808	4931406P16Rik	641	17.4425	6327356	5808	4931406P16Rik	561	13.8329	6982693	5808	4931406P16Rik	966	14.3041	11627584	5808	4931406P16Rik	942	13.4399	12067833	5808	4931406P16Rik	414	8.36678	8519528	5808	4931406P16Rik	149	12.6649	2025621	5808	4931406P16Rik	319	6.80069	8076275	5808
4931408C20Rik	0	0	8167271	4331	4931408C20Rik	6	0.15183	9124413	4331	4931408C20Rik	2	0.0430636	10723386	4331	4931408C20Rik	0	0	6327356	4331	4931408C20Rik	0	0	6982693	4331	4931408C20Rik	0	0	11627584	4331	4931408C20Rik	0	0	12067833	4331	4931408C20Rik	0	0	8519528	4331	4931408C20Rik	0	0	2025621	4331	4931408C20Rik	0	0	8076275	4331
4931408D14Rik	0	0	8167271	3240	4931408D14Rik	7	0.236782	9124413	3240	4931408D14Rik	1	0.0287821	10723386	3240	4931408D14Rik	0	0	6327356	3240	4931408D14Rik	0	0	6982693	3240	4931408D14Rik	0	0	11627584	3240	4931408D14Rik	0	0	12067833	3240	4931408D14Rik	64	2.31857	8519528	3240	4931408D14Rik	12	1.82843	2025621	3240	4931408D14Rik	55	2.10187	8076275	3240
4931409K22Rik	0	0	8167271	3160	4931409K22Rik	55	1.90753	9124413	3160	4931409K22Rik	31	0.914835	10723386	3160	4931409K22Rik	5	0.250069	6327356	3160	4931409K22Rik	0	0	6982693	3160	4931409K22Rik	21	0.571535	11627584	3160	4931409K22Rik	0	0	12067833	3160	4931409K22Rik	0	0	8519528	3160	4931409K22Rik	1	0.156227	2025621	3160	4931409K22Rik	2	0.0783667	8076275	3160
4931412M21	0	0	8167271	2391	4931412M21	1	0.0458369	9124413	2391	4931412M21	1	0.0390021	10723386	2391	4931412M21	0	0	6327356	2391	4931412M21	0	0	6982693	2391	4931412M21	0	0	11627584	2391	4931412M21	0	0	12067833	2391	4931412M21	3	0.147274	8519528	2391	4931412M21	0	0	2025621	2391	4931412M21	2	0.103571	8076275	2391
4931414P19Rik	82	3.88397	8167271	2585	4931414P19Rik	85	3.60374	9124413	2585	4931414P19Rik	94	3.39106	10723386	2585	4931414P19Rik	55	3.36264	6327356	2585	4931414P19Rik	40	2.21603	6982693	2585	4931414P19Rik	74	2.46196	11627584	2585	4931414P19Rik	80	2.56448	12067833	2585	4931414P19Rik	86	3.90501	8519528	2585	4931414P19Rik	18	3.43759	2025621	2585	4931414P19Rik	73	3.49664	8076275	2585
4931417E11Rik	0	0	8167271	1095	4931417E11Rik	66	6.60579	9124413	1095	4931417E11Rik	4	0.340654	10723386	1095	4931417E11Rik	0	0	6327356	1095	4931417E11Rik	0	0	6982693	1095	4931417E11Rik	14	1.09957	11627584	1095	4931417E11Rik	0	0	12067833	1095	4931417E11Rik	0	0	8519528	1095	4931417E11Rik	1	0.450845	2025621	1095	4931417E11Rik	0	0	8076275	1095
4931419H13Rik	0	0	8167271	973	4931419H13Rik	11	1.23901	9124413	973	4931419H13Rik	0	0	10723386	973	4931419H13Rik	2	0.324859	6327356	973	4931419H13Rik	0	0	6982693	973	4931419H13Rik	0	0	11627584	973	4931419H13Rik	0	0	12067833	973	4931419H13Rik	0	0	8519528	973	4931419H13Rik	0	0	2025621	973	4931419H13Rik	7	0.890787	8076275	973
4931420L22Rik	0	0	8167271	774	4931420L22Rik	0	0	9124413	774	4931420L22Rik	0	0	10723386	774	4931420L22Rik	0	0	6327356	774	4931420L22Rik	0	0	6982693	774	4931420L22Rik	0	0	11627584	774	4931420L22Rik	0	0	12067833	774	4931420L22Rik	0	0	8519528	774	4931420L22Rik	0	0	2025621	774	4931420L22Rik	0	0	8076275	774
4931423N10Rik	0	0	8167271	1842	4931423N10Rik	20	1.18997	9124413	1842	4931423N10Rik	30	1.5188	10723386	1842	4931423N10Rik	8	0.686401	6327356	1842	4931423N10Rik	0	0	6982693	1842	4931423N10Rik	0	0	11627584	1842	4931423N10Rik	0	0	12067833	1842	4931423N10Rik	0	0	8519528	1842	4931423N10Rik	0	0	2025621	1842	4931423N10Rik	0	0	8076275	1842
4931428F04Rik	41	1.4129	8167271	3553	4931428F04Rik	67	2.06669	9124413	3553	4931428F04Rik	66	1.73227	10723386	3553	4931428F04Rik	44	1.9572	6327356	3553	4931428F04Rik	82	3.30518	6982693	3553	4931428F04Rik	128	3.09831	11627584	3553	4931428F04Rik	145	3.38177	12067833	3553	4931428F04Rik	36	1.1893	8519528	3553	4931428F04Rik	13	1.8063	2025621	3553	4931428F04Rik	30	1.04548	8076275	3553
4931428L18Rik	0	0	8167271	1094	4931428L18Rik	4	0.400717	9124413	1094	4931428L18Rik	0	0	10723386	1094	4931428L18Rik	0	0	6327356	1094	4931428L18Rik	0	0	6982693	1094	4931428L18Rik	0	0	11627584	1094	4931428L18Rik	0	0	12067833	1094	4931428L18Rik	0	0	8519528	1094	4931428L18Rik	0	0	2025621	1094	4931428L18Rik	0	0	8076275	1094
[truncated: 22,908 more rows]
[truncated: 70 more columns]
