# Supplementary material for: In vitro generation of functional murine heart organoids via FGF4 and extracellular matrix
Source: Nat Commun. 2020 Sep 3;11:4283. doi: 10.1038/s41467-020-18031-5 (PMC7471119; doi:10.1038/s41467-020-18031-5)
Supplement: Supplementary file 13 — Source Data [file 41467_2020_18031_MOESM13_ESM.zip › Source Data/artery_venous_RPKM.txt]

geneName	exp	rpkm	group	logrpkm	class
Acvrl1	lee1	0.969693	E11.5	0.977970786081681	arterial
Acvrl1	lee3	1.35401	E11.5	1.23512044905935	arterial
Acvrl1	lee13	5.37481	day15S	2.67238234336088	arterial
Acvrl1	lee15	2.59582	day15S	1.84632080405399	arterial
Acvrl1	lee17	2.23837	day6	1.6952678301956	arterial
Acvrl1	lee22	1.08869	day9	1.06259838582292	arterial
Acvrl1	lee9	0.743772	EB	0.80221141857089	arterial
Acvrl1	lee28	1.50843	E9.5	1.32678467895852	arterial
Acvrl1	lee10	2.63386	day15L	1.86150283861539	arterial
Acvrl1	lee14	1.66428	day15S	1.41374570905485	arterial
Acvrl1	lee27	1.69291	E9.5	1.42916601419777	arterial
Acvrl1	lee21	0.46728	day9	0.553144205752824	arterial
Acvrl1	lee8	1.1806	EB	1.12472515239889	arterial
Acvrl1	lee25	4.33561	day13	2.41565321831624	arterial
Acvrl1	lee2	1.76488	E11.5	1.46721686665826	arterial
Acvrl1	lee11	13.4236	day15L	3.85035938803356	arterial
Acvrl1	lee26	6.48334	day13	2.90368232438376	arterial
Acvrl1	lee6	1.82972	E12.5	1.50065930584995	arterial
Acvrl1	lee7	0.907357	EB	0.931574898147981	arterial
Acvrl1	lee12	6.21059	day15L	2.85011731151176	arterial
Acvrl1	lee18	3.48558	day6	2.16529454234037	arterial
Acvrl1	lee24	1.84257	day13	1.50719587679014	arterial
Acvrl1	lee23	0.479866	day9	0.56546654755172	arterial
Acvrl1	lee5	1.54372	E12.5	1.3469398746933	arterial
Acvrl1	lee16	6.46509	day6	2.90015965376517	arterial
Aff3	lee21	0.321143	day9	0.401786631781741	other
Aff3	lee22	1.04749	day9	1.03385640571945	other
Aff3	lee2	3.01244	E11.5	2.00447981906369	other
Aff3	lee3	3.4642	E11.5	2.15840166259378	other
Aff3	lee15	0.616183	day15S	0.69259056334023	other
Aff3	lee8	3.95548	EB	2.30902480717568	other
Aff3	lee25	2.23477	day13	1.69366313674461	other
Aff3	lee7	4.48205	EB	2.45471548657724	other
Aff3	lee28	3.59137	E9.5	2.19892469771272	other
Aff3	lee26	3.94257	day13	2.30526139851649	other
Aff3	lee17	2.65142	day6	1.86845762250261	other
Aff3	lee23	1.0306	day9	1.02190607673362	other
Aff3	lee18	4.12166	day6	2.35661148319799	other
Aff3	lee16	4.18642	day6	2.37473904139794	other
Aff3	lee13	0.887398	day15S	0.916398679473256	other
Aff3	lee6	2.32527	E12.5	1.73347148703382	other
Aff3	lee1	3.29883	E11.5	2.10394405914505	other
Aff3	lee27	4.40663	E9.5	2.43472962968979	other
Aff3	lee9	4.27348	EB	2.39875531894471	other
Aff3	lee24	1.85991	day13	1.51596974679503	other
Aff3	lee5	3.44088	E12.5	2.15084558780043	other
Aff3	lee14	0.857842	day15S	0.893627813072018	other
Aff3	lee12	0.758181	day15L	0.814083599696754	other
Aff3	lee11	1.61222	day15L	1.38527640513215	other
Aff3	lee10	0.351382	day15L	0.43443554409826	other
Aplnr	lee15	10.2735	day15S	3.49486358277833	svc
Aplnr	lee21	2.3177	day9	1.73018343780679	svc
Aplnr	lee17	1.99017	day6	1.58022750823107	svc
Aplnr	lee18	1.52544	day6	1.33653476628675	svc
Aplnr	lee8	55.5251	EB	5.82081973417512	svc
Aplnr	lee22	0.231422	day9	0.300325248399582	svc
Aplnr	lee9	73.0997	EB	6.21139579653604	svc
Aplnr	lee13	6.20355	day15S	2.84870806005514	svc
Aplnr	lee16	26.5534	day6	4.78415844854717	svc
Aplnr	lee1	4.98142	E11.5	2.58048802351451	svc
Aplnr	lee2	5.28915	E11.5	2.65286504514118	svc
Aplnr	lee14	16.9307	day15S	4.16435990583853	svc
Aplnr	lee27	2.69897	E9.5	1.88712359972475	svc
Aplnr	lee6	2.91707	E12.5	1.96977491020096	svc
Aplnr	lee7	79.1198	EB	6.32408691469789	svc
Aplnr	lee3	5.75643	E11.5	2.7562611486139	svc
Aplnr	lee12	4.72487	day15L	2.51724293295024	svc
Aplnr	lee28	0.458068	E9.5	0.544058004284275	svc
Aplnr	lee25	0.576014	day13	0.656280350556258	svc
Aplnr	lee5	3.45887	E12.5	2.15667813795876	svc
Aplnr	lee24	0	day13	0	svc
Aplnr	lee10	3.19461	day15L	2.0685366802189	svc
Aplnr	lee23	0.765039	day9	0.819700061391627	svc
Aplnr	lee11	14.1288	day15L	3.91922565397492	svc
Aplnr	lee26	2.24532	day13	1.69836074005849	svc
Bmx	lee8	0	EB	0	other
Bmx	lee15	0.473607	day15S	0.559351819718664	other
Bmx	lee18	0	day6	0	other
Bmx	lee21	0	day9	0	other
Bmx	lee9	0	EB	0	other
Bmx	lee6	3.10181	E12.5	2.03626066626773	other
Bmx	lee22	0	day9	0	other
Bmx	lee2	2.04239	E11.5	1.60520510210963	other
Bmx	lee3	2.5447	E11.5	1.82566353245019	other
Bmx	lee16	0	day6	0	other
Bmx	lee17	0.841059	day6	0.880535861149255	other
Bmx	lee23	0	day9	0	other
Bmx	lee7	0	EB	0	other
Bmx	lee14	0.299704	day15S	0.378183095287509	other
Bmx	lee13	0.052932	day15S	0.0744122678635885	other
Bmx	lee28	0.996012	E9.5	0.997120394166381	other
Bmx	lee26	0.275483	day13	0.351043670418913	other
Bmx	lee1	2.36323	E11.5	1.74984744330491	other
Bmx	lee27	1.70722	E9.5	1.43681213173918	other
Bmx	lee11	0.821424	day15L	0.865066799027676	other
Bmx	lee5	2.84006	E12.5	1.94112885288034	other
Bmx	lee12	0.082409	day15L	0.114245740178554	other
Bmx	lee24	1.06456	day13	1.04583434655702	other
Bmx	lee25	0.0853957	day13	0.118221098295468	other
Bmx	lee10	0.156243	day15L	0.20944463144875	other
Cxcr4	lee15	1.99706	day15S	1.58354796634598	arterial
Cxcr4	lee3	2.41618	E11.5	1.77238399318609	arterial
Cxcr4	lee9	73.7744	EB	6.22447252389635	arterial
Cxcr4	lee7	71.9214	EB	6.18827035447709	arterial
Cxcr4	lee13	4.55962	day15S	2.47498627811953	arterial
Cxcr4	lee8	59.0259	EB	5.90751322459341	arterial
Cxcr4	lee12	3.41288	day15L	2.14172051645988	arterial
Cxcr4	lee5	1.82962	E12.5	1.5006083212814	arterial
Cxcr4	lee27	2.29784	E9.5	1.72152140580812	arterial
Cxcr4	lee14	1.65493	day15S	1.4086738233706	arterial
Cxcr4	lee1	3.84734	E11.5	2.2771932789373	arterial
Cxcr4	lee23	3.00617	day9	2.0022236425568	arterial
Cxcr4	lee16	13.7039	day6	3.87812695501142	arterial
Cxcr4	lee6	2.7668	E12.5	1.91333943475382	arterial
Cxcr4	lee10	2.32943	day15L	1.73527520835916	arterial
Cxcr4	lee28	4.04989	E9.5	2.33625196248168	arterial
Cxcr4	lee11	2.17718	day15L	1.66774682683174	arterial
Cxcr4	lee25	2.26341	day13	1.70638025246447	arterial
Cxcr4	lee22	7.27487	day9	3.04873664704632	arterial
Cxcr4	lee21	4.87888	day9	2.55554132983157	arterial
Cxcr4	lee26	6.84532	day13	2.97183229397446	arterial
Cxcr4	lee17	3.73035	day6	2.24194693294805	arterial
Cxcr4	lee2	2.53751	E11.5	1.82273422622862	arterial
Cxcr4	lee18	6.85044	day6	2.9727735161735	arterial
Cxcr4	lee24	2.5651	day13	1.83394254440569	arterial
Dab2	lee15	12.8039	day15S	3.78700402245304	svc
Dab2	lee16	35.3663	day6	5.18453024467893	svc
Dab2	lee3	15.2938	E11.5	4.02625119978384	svc
Dab2	lee14	11.3517	day15S	3.62663771263123	svc
Dab2	lee13	23.3367	day15S	4.60506165010402	svc
Dab2	lee11	32.3215	day15L	5.05838144138471	svc
Dab2	lee22	23.5841	day9	4.61965363534979	svc
Dab2	lee1	15.7151	E11.5	4.0630800809568	svc
Dab2	lee7	2.66123	EB	1.87232840719522	svc
Dab2	lee12	34.4062	day15L	5.14593010847392	svc
Dab2	lee5	17.4162	E12.5	4.20290350122869	svc
Dab2	lee27	15.0342	E9.5	4.00308046956966	svc
Dab2	lee28	15.7564	E9.5	4.06664032387551	svc
Dab2	lee23	17.1509	day9	4.18196917993183	svc
Dab2	lee25	45.2457	day13	5.53124732263357	svc
Dab2	lee2	12.3615	E11.5	3.7400100728405	svc
Dab2	lee21	60.4298	day9	5.94086678114414	svc
Dab2	lee8	32.6133	EB	5.0709602816846	svc
Dab2	lee24	27.7119	day13	4.84357689843418	svc
Dab2	lee17	26.1427	day6	4.76249233380419	svc
Dab2	lee6	53.1911	E12.5	5.7599840269059	svc
Dab2	lee26	25.5193	day13	4.72897078964944	svc
Dab2	lee9	1.53984	EB	1.34473761570724	svc
Dab2	lee18	17.1176	day6	4.17931995217985	svc
Dab2	lee10	14.6088	day15L	3.96428772249173	svc
Dll4	lee3	2.86437	E11.5	1.95023323382423	arterial
Dll4	lee13	0.36873	day15S	0.452837884084314	arterial
Dll4	lee15	0.337418	day15S	0.419450439461505	arterial
Dll4	lee14	0.608933	day15S	0.686104249877204	arterial
Dll4	lee16	11.0547	day6	3.59152384255963	arterial
Dll4	lee28	2.75956	E9.5	1.9105638260086	arterial
Dll4	lee1	2.59001	E11.5	1.84398786269187	arterial
Dll4	lee25	0.148719	day13	0.200025928630976	arterial
Dll4	lee11	0.858318	day15L	0.893997400411218	arterial
Dll4	lee21	1.02582	day9	1.01850599218253	arterial
Dll4	lee10	0.13605	day15L	0.184026332346661	arterial
Dll4	lee17	2.12621	day6	1.64441469317527	arterial
Dll4	lee5	3.66372	E12.5	2.22148117474392	arterial
Dll4	lee27	4.0881	E9.5	2.34712702519899	arterial
Dll4	lee9	0.144071	EB	0.194176587229449	arterial
Dll4	lee12	0.753465	day15L	0.810208633995132	arterial
Dll4	lee23	0.658408	day9	0.729798980998273	arterial
Dll4	lee6	2.83945	E12.5	1.94089966013841	arterial
Dll4	lee22	0.876333	day9	0.907915891187688	arterial
Dll4	lee18	2.70067	day6	1.88778649186887	arterial
Dll4	lee8	0.573183	EB	0.653686501545884	arterial
Dll4	lee24	0.337083	day13	0.419089024123672	arterial
Dll4	lee7	0	EB	0	arterial
Dll4	lee2	3.33457	E11.5	2.11588888165077	arterial
Dll4	lee26	0.479761	day13	0.565364181287757	arterial
Efnb2	lee23	10.5919	day9	3.53504514923177	arterial
Efnb2	lee3	18.7199	E11.5	4.30158033068686	arterial
Efnb2	lee22	15.2137	day9	4.01914144931696	arterial
Efnb2	lee9	15.0419	EB	4.00377311936363	arterial
Efnb2	lee15	19.9808	day15S	4.39099778395738	arterial
Efnb2	lee8	19.2555	EB	4.34024179277852	arterial
Efnb2	lee16	22.1396	day6	4.53229202056854	arterial
Efnb2	lee27	23.8306	E9.5	4.63404721772174	arterial
Efnb2	lee28	26.6486	E9.5	4.7891345256478	arterial
Efnb2	lee26	16.0365	day13	4.09055707180742	arterial
Efnb2	lee1	20.0995	E11.5	4.39913690632848	arterial
Efnb2	lee2	17.6612	E11.5	4.22196985591009	arterial
Efnb2	lee21	10.8605	day9	3.56809292537123	arterial
Efnb2	lee18	15.1054	day6	4.00947258739015	arterial
Efnb2	lee5	18.955	E12.5	4.31867837373655	arterial
Efnb2	lee7	15.1202	EB	4.0107977380844	arterial
Efnb2	lee14	59.9156	day15S	5.92873983304496	arterial
Efnb2	lee12	13.6176	day15L	3.86963455581339	arterial
Efnb2	lee6	19.5338	E12.5	4.35992873323745	arterial
Efnb2	lee25	10.5759	day13	3.53305245900447	arterial
Efnb2	lee11	12.1161	day15L	3.71326690119378	arterial
Efnb2	lee24	13.9383	day13	3.90094407158761	arterial
Efnb2	lee17	18.2538	day6	4.26707130433762	arterial
Efnb2	lee10	20.4914	day15L	4.42568756123935	arterial
Efnb2	lee13	25.3009	day15S	4.7170402633525	arterial
Emcn	lee21	0.605769	day9	0.683264366999526	other
Emcn	lee1	30.17	E11.5	4.96208624985064	other
Emcn	lee22	0.188179	day9	0.248752195531896	other
Emcn	lee18	13.29	day6	3.83693401132109	other
Emcn	lee17	3.90622	day6	2.29461192728988	other
Emcn	lee23	0.207362	day9	0.271858300205404	other
Emcn	lee5	28.0174	E12.5	4.85884635257083	other
Emcn	lee10	0.0803404	day15L	0.111485956847537	other
Emcn	lee15	0	day15S	0	other
Emcn	lee8	0.117731	EB	0.160573022115175	other
Emcn	lee7	0	EB	0	other
Emcn	lee9	0	EB	0	other
Emcn	lee24	0.597163	day13	0.67551155588725	other
Emcn	lee16	18.7839	day6	4.30625494747812	other
Emcn	lee2	22.5793	E11.5	4.55944898447227	other
Emcn	lee3	27.4465	E11.5	4.83017925204958	other
Emcn	lee13	0.108871	day15S	0.149091539994456	other
Emcn	lee27	21.9464	E9.5	4.52019592567072	other
Emcn	lee14	0	day15S	0	other
Emcn	lee12	0.847498	day15L	0.885572802589752	other
Emcn	lee28	29.2392	E9.5	4.91834806740602	other
Emcn	lee11	0	day15L	0	other
Emcn	lee6	23.2292	E12.5	4.59867486554181	other
Emcn	lee26	0.75549	day13	0.811873778052049	other
Emcn	lee25	0.702571	day13	0.767714962238577	other
Epas1	lee22	2.87669	day9	1.95482537441233	other
Epas1	lee1	9.40262	E11.5	3.37887502565469	other
Epas1	lee16	9.70349	day6	3.42000937606909	other
Epas1	lee7	1.36468	EB	1.24164496426282	other
Epas1	lee23	1.61327	day9	1.38585618992298	other
Epas1	lee9	0.898013	EB	0.924489873798065	other
Epas1	lee17	2.31546	day6	1.72920904942646	other
Epas1	lee2	10.4641	E11.5	3.51905119411461	other
Epas1	lee21	2.86631	day9	1.95095731720062	other
Epas1	lee10	15.9881	day15L	4.0864526010964	other
Epas1	lee15	12.0146	day15S	3.70205906649228	other
Epas1	lee14	8.07723	day15S	3.18225211305036	other
Epas1	lee5	10.9851	E12.5	3.58317004132975	other
Epas1	lee18	6.53028	day6	2.91270350993056	other
Epas1	lee24	8.63978	day13	3.26900022150391	other
Epas1	lee3	10.228	E11.5	3.48902906385044	other
Epas1	lee8	7.97033	EB	3.16516105990554	other
Epas1	lee13	6.98417	day15S	2.99714243905517	other
Epas1	lee11	10.8845	day15L	3.57100930294732	other
Epas1	lee25	27.4259	day13	4.82913412228041	other
Epas1	lee28	6.35492	E9.5	2.87870964926651	other
Epas1	lee12	17.12	day15L	4.17951105027151	other
Epas1	lee27	4.3135	E9.5	2.40966247670709	other
Epas1	lee6	12.1241	E12.5	3.71414658661422	other
Epas1	lee26	18.4065	day13	4.27846804354413	other
Ephb4	lee21	31.6589	day9	5.02940429450496	svc
Ephb4	lee23	55.0544	day9	5.80875571696419	svc
Ephb4	lee5	30.3694	E12.5	4.97128603002034	svc
Ephb4	lee15	21.2717	day15S	4.4771397782023	svc
Ephb4	lee22	26.0997	day9	4.7602049755843	svc
Ephb4	lee8	21.2393	EB	4.47503947366722	svc
Ephb4	lee18	19.0561	day6	4.32596918948779	svc
Ephb4	lee9	24.7018	EB	4.683797495557	svc
Ephb4	lee2	32.2681	E11.5	5.05606756859683	svc
Ephb4	lee16	31.2387	day6	5.01072166439323	svc
Ephb4	lee14	24.1622	day15S	4.65318616139444	svc
Ephb4	lee3	32.8453	E11.5	5.08088359966322	svc
Ephb4	lee13	14.5164	day15S	3.95572196783748	svc
Ephb4	lee17	9.31006	day6	3.36598082346638	svc
Ephb4	lee6	29.8954	E12.5	4.94932014689376	svc
Ephb4	lee7	26.5011	EB	4.78141742017217	svc
Ephb4	lee24	19.2723	day13	4.34143787438548	svc
Ephb4	lee10	21.263	day15L	4.47657610776036	svc
Ephb4	lee28	19.2168	E9.5	4.33748275436959	svc
Ephb4	lee12	16.2121	day15L	4.10535122217589	svc
Ephb4	lee25	17.4175	day13	4.20300533751198	svc
Ephb4	lee11	24.5649	day15L	4.67609247765831	svc
Ephb4	lee27	26.6156	E9.5	4.78741156785567	svc
Ephb4	lee1	31.7541	E11.5	5.03360360243649	svc
Ephb4	lee26	12.2121	day13	3.72378788916311	svc
Flt4	lee9	1.47593	EB	1.30797052695911	other
Flt4	lee15	0.354529	day15S	0.437791281475189	other
Flt4	lee8	1.45817	EB	1.29758469181964	other
Flt4	lee16	7.79821	day6	3.13721003661322	other
Flt4	lee7	1.39802	EB	1.26184369118771	other
Flt4	lee14	2.15937	day15S	1.65963690381695	other
Flt4	lee27	5.93061	E9.5	2.79298233724634	other
Flt4	lee5	6.90207	E12.5	2.98223062639728	other
Flt4	lee17	1.29853	day6	1.2007114960737	other
Flt4	lee23	0.311309	day9	0.391007685742482	other
Flt4	lee24	0.996123	day13	0.997200621488142	other
Flt4	lee6	4.99364	E12.5	2.58343243289853	other
Flt4	lee10	1.68859	day15L	1.42684976634294	other
Flt4	lee28	4.47352	E9.5	2.45246892319705	other
Flt4	lee12	0.869429	day15L	0.902597679383819	other
Flt4	lee22	0.047085	day9	0.0663785617538836	other
Flt4	lee21	0.303144	day9	0.381996513382009	other
Flt4	lee18	2.39425	day6	1.76309282901651	other
Flt4	lee3	5.63773	E11.5	2.73068994674323	other
Flt4	lee1	6.08111	E11.5	2.82397552781896	other
Flt4	lee13	0.517581	day15S	0.601773521541672	other
Flt4	lee11	0.338192	day15L	0.420285124630716	other
Flt4	lee26	0.236293	day13	0.306020700808773	other
Flt4	lee2	5.6309	E11.5	2.72920469800247	other
Flt4	lee25	0.835018	day13	0.875794214776047	other
Gja4	lee14	0	day15S	0	arterial
Gja4	lee17	10.7834	day6	3.55868397152597	arterial
Gja4	lee15	0	day15S	0	arterial
Gja4	lee3	19.5247	E11.5	4.35928922984171	arterial
Gja4	lee10	0.696189	day15L	0.762296932973577	arterial
Gja4	lee28	14.5245	E9.5	3.95647489897649	arterial
Gja4	lee16	5.54737	day6	2.71091550971642	arterial
Gja4	lee24	4.13976	day13	2.36170099465385	arterial
Gja4	lee13	0	day15S	0	arterial
Gja4	lee21	0.699904	day9	0.765453274224963	arterial
Gja4	lee6	18.0737	E12.5	4.25351282599877	arterial
Gja4	lee12	0.587518	day15L	0.666772949909064	arterial
Gja4	lee22	0.163066	day9	0.217932967121539	arterial
Gja4	lee11	0	day15L	0	arterial
Gja4	lee26	4.58268	day13	2.48095786300625	arterial
Gja4	lee1	16.6303	E11.5	4.13998511888351	arterial
Gja4	lee25	1.36983	day13	1.24478357095748	arterial
Gja4	lee8	1.47928	EB	1.30992121285266	arterial
Gja4	lee18	10.5951	day6	3.53544335720694	arterial
Gja4	lee5	18.6541	E12.5	4.29675839631077	arterial
Gja4	lee9	0.0982976	EB	0.135269026902382	arterial
Gja4	lee23	0	day9	0	arterial
Gja4	lee27	13.8829	E9.5	3.89558376434234	arterial
Gja4	lee7	0.339766	EB	0.421981045370214	arterial
Gja4	lee2	18.331	E11.5	4.27284436553142	arterial
Gja5	lee5	68.6348	E12.5	6.12173656820502	arterial
Gja5	lee16	2.47676	day6	1.79774348157224	arterial
Gja5	lee13	0.100038	day15S	0.137553361445065	arterial
Gja5	lee6	56.1046	E12.5	5.83553505991308	arterial
Gja5	lee1	70.6917	E11.5	6.16373419760855	arterial
Gja5	lee23	1.3814	day9	1.25180996817154	arterial
Gja5	lee24	2.01195	day13	1.59069782069019	arterial
Gja5	lee27	32.9712	E9.5	5.08624027582074	arterial
Gja5	lee10	0.147645	day15L	0.198676443456247	arterial
Gja5	lee17	1.66646	day6	1.41492568608036	arterial
Gja5	lee3	62.7852	E11.5	5.99514981098504	arterial
Gja5	lee22	3.97697	day9	2.31526769081608	arterial
Gja5	lee11	0	day15L	0	arterial
Gja5	lee28	21.562	E9.5	4.49582305545168	arterial
Gja5	lee9	0.0521163	EB	0.0732941876715531	arterial
Gja5	lee14	2.07688	day15S	1.62146817887431	arterial
Gja5	lee7	0.09007	EB	0.124420782167565	arterial
Gja5	lee21	1.11324	day9	1.07945662299813	arterial
Gja5	lee15	0.284801	day15S	0.361544920862074	arterial
Gja5	lee25	2.2595	day13	1.70465067524035	arterial
Gja5	lee2	56.4179	E11.5	5.84342866132607	arterial
Gja5	lee12	0	day15L	0	arterial
Gja5	lee26	1.99581	day13	1.58294612821925	arterial
Gja5	lee8	0.0270448	EB	0.038499113815954	arterial
Gja5	lee18	7.32706	day6	3.05780721922822	arterial
Hes1	lee24	32.8699	day13	5.08193182220609	arterial
Hes1	lee22	55.1375	day9	5.81089291189221	arterial
Hes1	lee15	31.565	day15S	5.02525032156158	arterial
Hes1	lee1	13.3325	E11.5	3.84121837392389	arterial
Hes1	lee10	31.306	day15L	5.01373022780552	arterial
Hes1	lee17	7.3606	day6	3.06360648129697	arterial
Hes1	lee26	24.7226	day13	4.684964570272	arterial
Hes1	lee5	11.8724	E12.5	3.6862091574046	arterial
Hes1	lee3	14.6533	E11.5	3.96839493043236	arterial
Hes1	lee28	16.3143	E9.5	4.11389215686994	arterial
Hes1	lee21	37.6132	day9	5.27102221489695	arterial
Hes1	lee23	87.379	day9	6.46563170211712	arterial
Hes1	lee2	12.8403	E11.5	3.79080330981442	arterial
Hes1	lee27	14.1425	E9.5	3.9205315062779	arterial
Hes1	lee11	42.8692	day15L	5.4551364924559	arterial
Hes1	lee6	19.7656	E12.5	4.37612365239622	arterial
Hes1	lee25	22.8141	day13	4.57374412122642	arterial
Hes1	lee8	75.3929	EB	6.25536665447329	arterial
Hes1	lee14	38.4824	day15S	5.30313778384227	arterial
Hes1	lee18	17.6637	day6	4.22216311765266	arterial
Hes1	lee9	78.2391	EB	6.30814058903563	arterial
Hes1	lee16	16.5386	day6	4.13246168567638	arterial
Hes1	lee12	32.9389	day15L	5.0848679010684	arterial
Hes1	lee13	22.3628	day15S	4.54614128451787	arterial
Hes1	lee7	84.7818	EB	6.42259968392947	arterial
Hey1	lee17	4.84364	day6	2.54686730301951	arterial
Hey1	lee9	12.0633	EB	3.70744748581804	arterial
Hey1	lee21	0.668956	day9	0.73894592029754	arterial
Hey1	lee23	13.4647	day9	3.85446449675837	arterial
Hey1	lee6	10.026	E12.5	3.46283760142902	arterial
Hey1	lee11	3.80612	day15L	2.26487267036616	arterial
Hey1	lee15	0.997494	day15S	0.998191169644744	arterial
Hey1	lee24	6.8583	day13	2.97421724545639	arterial
Hey1	lee22	9.60071	day9	3.40608898978675	arterial
Hey1	lee14	0.544587	day15S	0.627221134114559	arterial
Hey1	lee18	9.51022	day6	3.3937209630064	arterial
Hey1	lee8	11.389	EB	3.63098783738895	arterial
Hey1	lee16	4.9114	day6	2.56349984510101	arterial
Hey1	lee3	12.3916	E11.5	3.74325643599498	arterial
Hey1	lee27	20.2125	E9.5	4.4068427546553	arterial
Hey1	lee10	1.70344	day15L	1.43479633768012	arterial
Hey1	lee1	11.8831	E11.5	3.68740787906215	arterial
Hey1	lee2	11.4815	E11.5	3.6417194195139	arterial
Hey1	lee12	2.13385	day15L	1.64793612766145	arterial
Hey1	lee5	8.24265	E12.5	3.2083065522616	arterial
Hey1	lee7	10.9113	EB	3.57425897250611	arterial
Hey1	lee26	7.13321	day13	3.0238248648555	arterial
Hey1	lee13	1.00991	day15S	1.00713090167252	arterial
Hey1	lee25	2.09481	day13	1.62985084062794	arterial
Hey1	lee28	12.3398	E9.5	3.73766513163691	arterial
Hey2	lee15	0.102197	day15S	0.140382105508412	other
Hey2	lee21	4.89353	day9	2.55913201232722	other
Hey2	lee17	4.44349	day6	2.44453190722819	other
Hey2	lee14	0.711383	day15S	0.775162664775701	other
Hey2	lee8	3.70231	EB	2.23336965186213	other
Hey2	lee22	7.92648	day9	3.15809138613276	other
Hey2	lee6	29.7332	E12.5	4.94172608582659	other
Hey2	lee18	8.28201	day6	3.21443725180057	other
Hey2	lee24	0.459428	day13	0.545403038106242	other
Hey2	lee25	1.01348	day13	1.00969114199108	other
Hey2	lee16	2.38157	day6	1.75769321849766	other
Hey2	lee2	23.1139	E11.5	4.59179309529442	other
Hey2	lee13	0.314101	day15S	0.3940761634832	other
Hey2	lee10	0.417218	day15L	0.503061694267582	other
Hey2	lee23	0.119651	day9	0.163049108146489	other
Hey2	lee12	0.440117	day15L	0.526186025877897	other
Hey2	lee9	0.883631	EB	0.91351637120848	other
Hey2	lee27	24.8202	E9.5	4.69042827050887	other
Hey2	lee28	40.0831	E9.5	5.36047314182798	other
Hey2	lee3	27.5858	E11.5	4.83722676087645	other
Hey2	lee11	0.584924	day15L	0.664413662161591	other
Hey2	lee7	1.41401	EB	1.27143165244775	other
Hey2	lee1	30.3682	E11.5	4.97123084033985	other
Hey2	lee26	1.96168	day13	1.56641577048741	other
Hey2	lee5	29.9609	E12.5	4.95237550456945	other
Igfbp3	lee13	28.3339	day15S	4.87449698789205	other
Igfbp3	lee17	28.0776	day6	4.86183629224025	other
Igfbp3	lee9	29.8952	EB	4.94931080764125	other
Igfbp3	lee11	70.1497	day15L	6.15278576858326	other
Igfbp3	lee7	26.2143	EB	4.76629302275575	other
Igfbp3	lee14	120.229	day15S	6.92159104660204	other
Igfbp3	lee15	25.2192	day15S	4.71255176162017	other
Igfbp3	lee16	94.4399	day6	6.57652062629456	other
Igfbp3	lee1	15.2423	E11.5	4.02168403551669	other
Igfbp3	lee6	9.29765	E12.5	3.36424323616321	other
Igfbp3	lee21	9.54372	day9	3.39831205851221	other
Igfbp3	lee8	15.2142	EB	4.01918593863144	other
Igfbp3	lee5	12.3613	E12.5	3.73998847787229	other
Igfbp3	lee24	84.9113	day13	6.42477599786665	other
Igfbp3	lee27	10.2415	E9.5	3.49076264807755	other
Igfbp3	lee18	53.4317	day6	5.76637518961783	other
Igfbp3	lee2	10.9955	E11.5	3.58442138861596	other
Igfbp3	lee25	31.42	day13	5.01881218574282	other
Igfbp3	lee12	42.2365	day15L	5.43417783634536	other
Igfbp3	lee22	31.2983	day9	5.01338632649036	other
Igfbp3	lee10	52.9208	day15L	5.75276999621928	other
Igfbp3	lee3	14.2822	E11.5	3.93378034118133	other
Igfbp3	lee26	90.1729	day13	6.51053316000563	other
Igfbp3	lee23	3.59775	day9	2.20092802247937	other
Igfbp3	lee28	8.91376	E9.5	3.3094323333492	other
Jag2	lee15	2.23401	day15S	1.6933241398283	arterial
Jag2	lee18	2.87371	day6	1.95371595259314	arterial
Jag2	lee5	3.50862	E12.5	2.17268592043942	arterial
Jag2	lee17	1.56863	day6	1.36099909124735	arterial
Jag2	lee11	5.72342	day15L	2.74919527495858	arterial
Jag2	lee13	4.27667	day15S	2.39962776100869	arterial
Jag2	lee6	3.5667	E12.5	2.19115201793431	arterial
Jag2	lee24	5.52368	day13	2.70568601660902	arterial
Jag2	lee9	1.55346	EB	1.35245345938178	arterial
Jag2	lee8	2.73663	EB	1.90173771555369	arterial
Jag2	lee16	1.48745	day6	1.31466752646954	arterial
Jag2	lee14	3.33231	day15S	2.1151364792023	arterial
Jag2	lee27	5.53641	E9.5	2.70849848018114	arterial
Jag2	lee10	4.37197	day15L	2.42545124799468	arterial
Jag2	lee25	8.54536	day13	3.25479960940718	arterial
Jag2	lee3	2.50733	E11.5	1.81037317822845	arterial
Jag2	lee22	8.61274	day9	3.26494771309916	arterial
Jag2	lee2	2.56824	E11.5	1.83521265426193	arterial
Jag2	lee28	2.88603	E9.5	1.95829703851568	arterial
Jag2	lee7	1.48369	EB	1.31248511584012	arterial
Jag2	lee12	3.6651	day15L	2.22190800668428	arterial
Jag2	lee21	4.51174	day9	2.46250783478429	arterial
Jag2	lee23	2.42873	day9	1.77767430176623	arterial
Jag2	lee1	2.41618	E11.5	1.77238399318609	arterial
Jag2	lee26	5.98987	day13	2.80526562411296	arterial
Lefty1	lee11	1.84667	day15L	1.50927525846208	other
Lefty1	lee5	0.0985311	E12.5	0.135575713803656	other
Lefty1	lee6	0.298003	E12.5	0.376293717759333	other
Lefty1	lee27	0	E9.5	0	other
Lefty1	lee1	0.229002	E11.5	0.297487263463003	other
Lefty1	lee25	1.59984	day13	1.3784228392886	other
Lefty1	lee3	0.290692	E11.5	0.368144768974787	other
Lefty1	lee10	1.3172	day15L	1.21238257012236	other
Lefty1	lee18	0	day6	0	other
Lefty1	lee12	0.849136	day15L	0.886851335780561	other
Lefty1	lee7	6.51772	EB	2.91029518272144	other
Lefty1	lee16	1.15085	day6	1.10490691490418	other
Lefty1	lee24	1.08785	day13	1.06201806629973	other
Lefty1	lee21	0.919606	day9	0.94081022752115	other
Lefty1	lee23	0.7555	day9	0.811881996218668	other
Lefty1	lee15	0.56463	day15S	0.645821532381089	other
Lefty1	lee14	1.49728	day15S	1.32035758817221	other
Lefty1	lee13	0.99165	day15S	0.993964139559868	other
Lefty1	lee17	0.254141	day6	0.326699555927297	other
Lefty1	lee26	0.688136	day13	0.755431135456195	other
Lefty1	lee8	2.4664	EB	1.79343814172242	other
Lefty1	lee9	6.09605	EB	2.82701617515447	other
Lefty1	lee28	0	E9.5	0	other
Lefty1	lee22	1.19982	day9	1.13738548023565	other
Lefty1	lee2	0.478287	E11.5	0.563926386724397	other
Msx1	lee25	0.930243	day13	0.948782481082432	arterial
Msx1	lee10	0.121572	day15L	0.165522238086908	arterial
Msx1	lee17	0.211104	day6	0.276322757552418	arterial
Msx1	lee6	1.11392	E12.5	1.07992077984871	arterial
Msx1	lee24	0.753025	day13	0.809846570609055	arterial
Msx1	lee18	0.804421	day6	0.851535981471146	arterial
Msx1	lee28	1.54998	E9.5	1.35048593178454	arterial
Msx1	lee23	0	day9	0	arterial
Msx1	lee11	0	day15L	0	arterial
Msx1	lee3	1.35221	E11.5	1.2340168664813	arterial
Msx1	lee1	1.07793	E11.5	1.05514705445682	arterial
Msx1	lee15	0	day15S	0	arterial
Msx1	lee7	13.8687	EB	3.8942066100961	arterial
Msx1	lee22	0.142377	day9	0.192038838331215	arterial
Msx1	lee14	0	day15S	0	arterial
Msx1	lee26	3.71544	day13	2.23739239575742	arterial
Msx1	lee8	19.8193	EB	4.3798496571123	arterial
Msx1	lee16	0.0637308	day6	0.0891330919631588	arterial
Msx1	lee2	0.851342	E11.5	0.888571430123623	arterial
Msx1	lee21	0.152776	day9	0.205112205023798	arterial
Msx1	lee9	14.29	EB	3.93451650158608	arterial
Msx1	lee12	0	day15L	0	arterial
Msx1	lee5	0.654765	E12.5	0.726626348508487	arterial
Msx1	lee27	2.98885	E9.5	1.99597287215283	arterial
Msx1	lee13	0.0823722	day15S	0.114196690253777	arterial
Nkx2-3	lee24	1.23928	day13	1.16303493433393	other
Nkx2-3	lee11	4.67496	day15L	2.5046102235921	other
Nkx2-3	lee16	1.51499	day6	1.33055266365741	other
Nkx2-3	lee21	0.279365	day9	0.355427920643475	other
Nkx2-3	lee1	0	E11.5	0	other
Nkx2-3	lee13	1.95813	day15S	1.56468545549112	other
Nkx2-3	lee25	1.09353	day13	1.06593759184995	other
Nkx2-3	lee10	0.166729	day15L	0.222469500412395	other
Nkx2-3	lee18	0.367741	day6	0.451795062539658	other
Nkx2-3	lee9	0	EB	0	other
Nkx2-3	lee17	0.231615	day6	0.300551343373763	other
Nkx2-3	lee7	0	EB	0	other
Nkx2-3	lee22	0	day9	0	other
Nkx2-3	lee6	0	E12.5	0	other
Nkx2-3	lee12	1.46567	day15L	1.3019797254417	other
Nkx2-3	lee23	0	day9	0	other
Nkx2-3	lee5	0	E12.5	0	other
Nkx2-3	lee2	0	E11.5	0	other
Nkx2-3	lee27	0.303634	E9.5	0.382538884522444	other
Nkx2-3	lee15	0.12252	day15S	0.166741149771563	other
Nkx2-3	lee8	0	EB	0	other
Nkx2-3	lee14	0.142142	day15S	0.19174202894963	other
Nkx2-3	lee28	0	E9.5	0	other
Nkx2-3	lee26	1.82917	day13	1.50037886842318	other
Nkx2-3	lee3	0.0441544	E11.5	0.0623350602260245	other
Notch1	lee18	8.18493	day6	3.19926872634069	other
Notch1	lee24	4.68913	day13	2.50820804784802	other
Notch1	lee17	3.04153	day6	2.01490155672637	other
Notch1	lee7	6.55008	EB	2.9164919311916	other
Notch1	lee5	10.9593	E12.5	3.58006104327929	other
Notch1	lee9	6.39236	EB	2.88603501616524	other
Notch1	lee14	1.74004	day15S	1.45419695427354	other
Notch1	lee25	11.0878	day13	3.59547979043365	other
Notch1	lee23	10.5678	day9	3.53204260921309	other
Notch1	lee22	9.87996	day9	3.44360134743998	other
Notch1	lee6	10.9185	E12.5	3.57513077206888	other
Notch1	lee15	1.56801	day15S	1.36065082042062	other
Notch1	lee8	6.19029	EB	2.84604995885993	other
Notch1	lee12	3.1056	day15L	2.03759307554023	other
Notch1	lee2	10.4988	E11.5	3.52341140611087	other
Notch1	lee21	8.82946	day9	3.29711216155862	other
Notch1	lee26	5.23445	day13	2.64026229184777	other
Notch1	lee13	2.98375	day15S	1.99412711400313	other
Notch1	lee16	9.10433	day6	3.33690175725581	other
Notch1	lee3	10.0929	E11.5	3.47156467126946	other
Notch1	lee11	2.96549	day15L	1.98749914509509	other
Notch1	lee27	7.80558	E9.5	3.13841803364938	other
Notch1	lee10	2.51108	day15L	1.81191486841701	other
Notch1	lee28	7.16863	E9.5	3.0300941373746	other
Notch1	lee1	9.93558	E11.5	3.45095783479173	other
Notch4	lee17	1.43206	day6	1.28217882114773	arterial
Notch4	lee9	0.376431	EB	0.460932289953175	arterial
Notch4	lee16	4.7146	day6	2.51465251887501	arterial
Notch4	lee7	0.520453	EB	0.604501220699572	arterial
Notch4	lee18	2.58733	day6	1.84291046552543	arterial
Notch4	lee6	3.40186	E12.5	2.13811326142265	arterial
Notch4	lee15	0.862017	day15S	0.896866244595813	arterial
Notch4	lee8	0.364638	EB	0.448518295563792	arterial
Notch4	lee2	3.68418	E11.5	2.22779651565933	arterial
Notch4	lee11	0.897049	day15L	0.92375694345367	arterial
Notch4	lee12	1.33119	day15L	1.22106659386486	arterial
Notch4	lee26	1.16996	day13	1.11766844896768	arterial
Notch4	lee5	3.42221	E12.5	2.14476753686036	arterial
Notch4	lee14	2.9093	day15S	1.96691030141026	arterial
Notch4	lee3	3.64318	E11.5	2.21511321027648	arterial
Notch4	lee27	2.96167	E9.5	1.98610871132492	arterial
Notch4	lee24	0.308257	day13	0.387645978301582	arterial
Notch4	lee1	3.46703	E11.5	2.15931594362838	arterial
Notch4	lee25	0.427431	day13	0.513421009431384	arterial
Notch4	lee10	0.977552	day15L	0.983715631060032	arterial
Notch4	lee22	0.291415	day9	0.368952689438054	arterial
Notch4	lee28	2.55447	E9.5	1.8296344584734	arterial
Notch4	lee13	0.505796	day15S	0.590526331946446	arterial
Notch4	lee21	0.268028	day9	0.342586602744784	arterial
Notch4	lee23	0.435808	day9	0.521862841105646	arterial
Nr2f2	lee17	11.8359	day6	3.68211255013187	svc
Nr2f2	lee12	18.5348	day15L	4.28797457997203	svc
Nr2f2	lee16	35.5294	day6	5.19098615233398	svc
Nr2f2	lee6	14.0356	E12.5	3.91031053511407	svc
Nr2f2	lee15	24.229	day15S	4.65701111833861	svc
Nr2f2	lee18	25.9953	day6	4.7546363444994	svc
Nr2f2	lee7	0.117627	EB	0.160438779381473	svc
Nr2f2	lee5	14.4738	E12.5	3.95175562702956	svc
Nr2f2	lee10	13.8105	day15L	3.88854844147928	svc
Nr2f2	lee14	17.6917	day15S	4.2243258822709	svc
Nr2f2	lee2	12.6249	E11.5	3.76817373615061	svc
Nr2f2	lee25	12.172	day13	3.71940251193326	svc
Nr2f2	lee13	9.11251	day15S	3.33806922418719	svc
Nr2f2	lee3	16.2189	E11.5	4.1059210764587	svc
Nr2f2	lee28	3.35227	E9.5	2.12176805924871	svc
Nr2f2	lee8	1.71298	EB	1.43987841215823	svc
Nr2f2	lee23	45.2567	day9	5.53159044120184	svc
Nr2f2	lee24	18.3926	day13	4.27743433596193	svc
Nr2f2	lee26	19.7183	day13	4.37283372521937	svc
Nr2f2	lee1	14.909	E11.5	3.99177124919981	svc
Nr2f2	lee21	17.0827	day9	4.17653820327024	svc
Nr2f2	lee11	20.781	day15L	4.44499828686331	svc
Nr2f2	lee27	16.789	E9.5	4.15291350737044	svc
Nr2f2	lee9	0.119108	EB	0.162349270939747	svc
Nr2f2	lee22	26.251	day9	4.7682372667428	svc
Nr3c2	lee18	0.190034	day6	0.251002792802686	other
Nr3c2	lee17	0.658292	day6	0.72969806585683	other
Nr3c2	lee12	2.15101	day15L	1.65581433287894	other
Nr3c2	lee7	0.0350407	EB	0.0496874986750322	other
Nr3c2	lee15	3.7988	day15S	2.26267368698184	other
Nr3c2	lee6	0.292389	E12.5	0.370040376457956	other
Nr3c2	lee3	0.228173	E11.5	0.2965137925183	other
Nr3c2	lee16	1.65611	day6	1.4093148956187	other
Nr3c2	lee5	0.464039	E12.5	0.549953985559917	other
Nr3c2	lee14	2.79123	day15S	1.92266598217304	other
Nr3c2	lee24	0.853883	day13	0.890550197228776	other
Nr3c2	lee27	0.235359	E9.5	0.304930355378001	other
Nr3c2	lee2	0.107263	E11.5	0.146997935516689	other
Nr3c2	lee1	0.0898752	E11.5	0.124162943580877	other
Nr3c2	lee11	1.08713	day15L	1.06152046370535	other
Nr3c2	lee10	4.02076	day15L	2.32790576362652	other
Nr3c2	lee28	0.0665751	E9.5	0.0929855527230434	other
Nr3c2	lee8	0.1473	EB	0.198242681607614	other
Nr3c2	lee13	1.6735	day15S	1.41872967673653	other
Nr3c2	lee21	3.46476	day9	2.1585826263844	other
Nr3c2	lee26	1.14779	day13	1.10285294082363	other
Nr3c2	lee25	2.88824	day13	1.95911727144463	other
Nr3c2	lee22	4.57431	day9	2.47879323621039	other
Nr3c2	lee9	0.0202752	EB	0.0289583444759893	other
Nr3c2	lee23	1.18603	day9	1.12831319998248	other
Nrp2	lee5	4.43659	E12.5	2.44270203150729	svc
Nrp2	lee8	9.90055	EB	3.44632902459178	svc
Nrp2	lee26	12.4008	day13	3.74424722404665	svc
Nrp2	lee2	4.76329	E11.5	2.52689261577449	svc
Nrp2	lee7	12.2722	EB	3.73033562656157	svc
Nrp2	lee18	5.45064	day6	2.68944230457013	svc
Nrp2	lee12	7.63772	day15L	3.11065055095583	svc
Nrp2	lee6	4.47276	E12.5	2.45226859062145	svc
Nrp2	lee3	4.90267	E11.5	2.5613676874281	svc
Nrp2	lee11	13.6153	day15L	3.8694075377207	svc
Nrp2	lee13	6.73687	day15S	2.95175003293695	svc
Nrp2	lee25	5.65549	day13	2.73454488620425	svc
Nrp2	lee23	1.17497	day9	1.12099550158219	svc
Nrp2	lee24	3.40159	day13	2.13802476710255	svc
Nrp2	lee9	10.2637	EB	3.49360890941236	svc
Nrp2	lee17	3.73413	day6	2.24309932326311	svc
Nrp2	lee15	3.72755	day15S	2.24109271663523	svc
Nrp2	lee16	14.2883	day6	3.93435608837985	svc
Nrp2	lee27	5.17157	E9.5	2.62563754660103	svc
Nrp2	lee10	6.90795	day15L	2.98330374929422	svc
Nrp2	lee28	14.3048	E9.5	3.93591228703136	svc
Nrp2	lee1	5.23106	E11.5	2.63947760894122	svc
Nrp2	lee22	2.3695	day9	1.75253452581717	svc
Nrp2	lee14	3.25264	day15S	2.08835873123988	svc
Nrp2	lee21	1.08967	day9	1.06327513036671	svc
Prdm16	lee17	3.02974	day6	2.01068675865121	other
Prdm16	lee24	0.810549	day13	0.856427221884736	other
Prdm16	lee11	1.43327	day15L	1.28289641318588	other
Prdm16	lee2	2.90186	E11.5	1.96416201451045	other
Prdm16	lee10	2.65806	day15L	1.8710787385619	other
Prdm16	lee25	1.04303	day13	1.0307103888648	other
Prdm16	lee22	4.31024	day9	2.4087770661114	other
Prdm16	lee12	3.14905	day15L	2.05278104316218	other
Prdm16	lee21	5.48154	day9	2.69633663508529	other
Prdm16	lee6	2.66448	E12.5	1.8736084904064	other
Prdm16	lee1	2.55942	E11.5	1.83164217622133	other
Prdm16	lee16	0.743158	day6	0.801703341400278	other
Prdm16	lee13	7.62886	day15S	3.10916997064588	other
Prdm16	lee26	1.31386	day13	1.21030157688451	other
Prdm16	lee8	0.349563	EB	0.432492325945998	other
Prdm16	lee23	9.83348	day9	3.43742484404641	other
Prdm16	lee7	0.0166312	EB	0.023796412305219	other
Prdm16	lee18	0.811754	day6	0.857387079515861	other
Prdm16	lee9	0.0769852	EB	0.106998424410148	other
Prdm16	lee15	3.60602	day15S	2.20352067553331	other
Prdm16	lee27	1.78732	E9.5	1.47887864144831	other
Prdm16	lee3	2.62078	E11.5	1.85630052076569	other
Prdm16	lee28	2.65425	E9.5	1.86957533714615	other
Prdm16	lee5	3.04672	E12.5	2.01675302973718	other
Prdm16	lee14	3.59087	day15S	2.19876757972819	other
Sox17	lee8	10.3749	EB	3.50778195710962	arterial
Sox17	lee25	10.5904	day13	3.53485845140072	arterial
Sox17	lee1	0.747496	E11.5	0.805289153290687	arterial
Sox17	lee17	1.37374	day6	1.24716192265774	arterial
Sox17	lee12	6.8335	day15L	2.9696570462691	arterial
Sox17	lee26	2.2911	day13	1.71856986338486	arterial
Sox17	lee2	1.49875	E11.5	1.3212065669699	arterial
Sox17	lee10	8.48442	day15L	3.24555955131641	arterial
Sox17	lee23	0.258936	day9	0.332204943240003	arterial
Sox17	lee24	0.426107	day13	0.512082230434076	arterial
Sox17	lee18	3.79325	day6	2.2610041881009	arterial
Sox17	lee21	3.09778	day9	2.03484253158467	arterial
Sox17	lee15	9.69962	day15S	3.41948765470532	arterial
Sox17	lee16	3.45601	day6	2.15575247032027	arterial
Sox17	lee13	0.504955	day15S	0.589720349279035	arterial
Sox17	lee6	0.846271	E12.5	0.884614330698152	arterial
Sox17	lee11	12.6584	day15L	3.77171658530434	arterial
Sox17	lee9	18.1716	EB	4.26089883960029	arterial
Sox17	lee22	0.469965	day9	0.55578180477078	arterial
Sox17	lee7	15.3178	EB	4.02837465813806	arterial
Sox17	lee5	1.00345	E12.5	1.00248650495106	arterial
Sox17	lee3	1.22972	E11.5	1.15686255320659	arterial
Sox17	lee14	3.88542	day15S	2.28848259614871	arterial
Sox17	lee27	0.939596	E9.5	0.95575618360141	arterial
Sox17	lee28	0.79734	E9.5	0.845863347031424	arterial
Tek	lee2	24.7535	E11.5	4.68669660832919	svc
Tek	lee25	0.545755	day13	0.628311672241403	svc
Tek	lee24	1.1133	day13	1.07949758402178	svc
Tek	lee26	0.997666	day13	0.998315391727056	svc
Tek	lee17	2.18473	day6	1.67117106661892	svc
Tek	lee23	0	day9	0	svc
Tek	lee22	0	day9	0	svc
Tek	lee18	5.2857	day6	2.6520734177236	svc
Tek	lee7	0.213203	EB	0.278820970565466	svc
Tek	lee15	0.0550323	day15S	0.0772871679717915	svc
Tek	lee8	0.548718	EB	0.631074473346826	svc
Tek	lee12	0.684667	day15L	0.752463449017586	svc
Tek	lee27	22.5032	E9.5	4.55478529039406	svc
Tek	lee21	0.250965	day9	0.323041425768481	svc
Tek	lee9	0.176233	EB	0.234173871950259	svc
Tek	lee3	26.0009	E11.5	4.75493559119669	svc
Tek	lee16	9.60539	day6	3.40672577004347	svc
Tek	lee13	0.913364	day15S	0.93611135932965	svc
Tek	lee6	22.6952	E12.5	4.56652293301721	svc
Tek	lee10	0.0748899	day15L	0.104188893434568	svc
Tek	lee5	26.0157	E12.5	4.75572615880514	svc
Tek	lee11	0.629956	day15L	0.704833020015506	svc
Tek	lee1	27.8628	E11.5	4.85113935833978	svc
Tek	lee14	0.127692	day15S	0.17337308657673	svc
Tek	lee28	19.2698	E9.5	4.34125994884108	svc
Tox2	lee8	0.359413	EB	0.442983824415396	arterial
Tox2	lee18	0	day6	0	arterial
Tox2	lee2	0.785166	E11.5	0.836058234613843	arterial
Tox2	lee6	0.713429	E12.5	0.776886411600235	arterial
Tox2	lee13	0.379847	day15S	0.464508307164017	arterial
Tox2	lee7	0.854992	EB	0.891412964967257	arterial
Tox2	lee16	2.64496	day6	1.865902982421	arterial
Tox2	lee9	0.197886	EB	0.260490616757422	arterial
Tox2	lee17	1.50888	day6	1.32704346813844	arterial
Tox2	lee15	0.463454	day15S	0.54937739896507	arterial
Tox2	lee5	1.0379	E12.5	1.02708326002007	arterial
Tox2	lee3	0.668089	E11.5	0.738196265061489	arterial
Tox2	lee11	0.884195	day15L	0.913948280754801	arterial
Tox2	lee21	0	day9	0	arterial
Tox2	lee26	2.96535	day13	1.98744821043855	arterial
Tox2	lee27	0.7657	E9.5	0.820240243734853	arterial
Tox2	lee14	5.19756	day15S	2.63170033344123	arterial
Tox2	lee24	0.694491	day13	0.760851974213557	arterial
Tox2	lee22	0.492411	day9	0.577644898868888	arterial
Tox2	lee12	1.25668	day15L	1.17420185710144	arterial
Tox2	lee1	0.657886	E11.5	0.729344807262432	arterial
Tox2	lee23	0.723476	day9	0.785321208817129	arterial
Tox2	lee25	1.53202	day13	1.34028880041667	arterial
Tox2	lee28	1.29955	E9.5	1.20135156713199	arterial
Tox2	lee10	0.770837	day15L	0.824431422640832	arterial
Unc5b	lee17	19.9409	day6	4.38825154277378	arterial
Unc5b	lee7	35.8821	EB	5.20484889743695	arterial
Unc5b	lee21	13.4255	day9	3.85054941965199	arterial
Unc5b	lee8	40.5312	EB	5.37612365239622	arterial
Unc5b	lee2	42.161	E11.5	5.43165638599522	arterial
Unc5b	lee13	25.3218	day15S	4.71818624514135	arterial
Unc5b	lee18	60.4973	day6	5.94245116611779	arterial
Unc5b	lee15	17.3772	day15S	4.19984506533167	arterial
Unc5b	lee6	34.2591	E12.5	5.1399237447551	arterial
Unc5b	lee14	38.8367	day15S	5.31602623700165	arterial
Unc5b	lee11	53.9366	day15L	5.77969572035528	arterial
Unc5b	lee12	37.5869	day15L	5.27003923997741	arterial
Unc5b	lee16	22.9474	day6	4.58179712409622	arterial
Unc5b	lee3	42.3752	E11.5	5.43879850475908	arterial
Unc5b	lee24	125.557	day13	6.98364349640145	arterial
Unc5b	lee9	33.968	EB	5.12796337812358	arterial
Unc5b	lee27	33.8836	E9.5	5.12447702932967	arterial
Unc5b	lee5	40.4605	E12.5	5.37366560986751	arterial
Unc5b	lee1	40.9455	E11.5	5.39044413854612	arterial
Unc5b	lee22	24.6954	day9	4.68343820562256	arterial
Unc5b	lee10	41.9534	day15L	5.42470042809041	arterial
Unc5b	lee25	51.7864	day13	5.72209437333677	arterial
Unc5b	lee26	58.6972	day13	5.89959136070161	arterial
Unc5b	lee23	21.0422	day9	4.46219631928155	arterial
Unc5b	lee28	30.1449	E9.5	4.96092403511598	arterial
Vegfa	lee8	9.95188	EB	3.45310663903981	other
Vegfa	lee7	5.52396	EB	2.70574793655952	other
Vegfa	lee6	15.5744	E12.5	4.05088474002509	other
Vegfa	lee3	14.2763	E11.5	3.93322325226355	other
Vegfa	lee13	119.353	day15S	6.91112829362436	other
Vegfa	lee2	13.0759	E11.5	3.81515526472579	other
Vegfa	lee1	14.227	E11.5	3.92855982716227	other
Vegfa	lee16	14.4764	day6	3.95199801687617	other
Vegfa	lee9	6.84916	EB	2.97253826818547	other
Vegfa	lee12	93.0871	day15L	6.55592502781139	other
Vegfa	lee5	13.9718	E12.5	3.90417577620105	other
Vegfa	lee27	17.5144	E9.5	4.21057589143712	other
Vegfa	lee25	81.8903	day13	6.3731313792299	other
Vegfa	lee21	21.7688	day9	4.50898635299916	other
Vegfa	lee26	77.7452	day13	6.29912008000949	other
Vegfa	lee17	9.76622	day6	3.42843990609913	other
Vegfa	lee15	41.5358	day15S	5.41060568299762	other
Vegfa	lee11	98.2857	day15L	6.63351403797123	other
Vegfa	lee18	22.5148	day6	4.55549715660759	other
Vegfa	lee10	73.7335	day15L	6.22368318462205	other
Vegfa	lee28	16.688	E9.5	4.14469902515414	other
Vegfa	lee14	165.565	day15S	7.37994147144337	other
Vegfa	lee24	161.364	day13	7.34308797760022	other
Vegfa	lee22	23.5804	day9	4.61943648795029	other
Vegfa	lee23	41.8433	day9	5.4209977026664	other
Vegfc	lee27	7.50028	E9.5	3.08751036453954	arterial
Vegfc	lee13	6.68038	day15S	2.94117769252887	arterial
Vegfc	lee21	2.82306	day9	1.93472784234447	arterial
Vegfc	lee2	9.84675	E11.5	3.43919092914637	arterial
Vegfc	lee25	6.68479	day13	2.94200583635091	arterial
Vegfc	lee6	11.4353	E12.5	3.63636940769281	arterial
Vegfc	lee11	9.44834	day15L	3.38520184446597	arterial
Vegfc	lee12	8.62326	day15L	3.2665257078323	arterial
Vegfc	lee17	4.7244	day6	2.51712448580564	arterial
Vegfc	lee7	3.50224	EB	2.17064296429562	arterial
Vegfc	lee24	7.57581	day13	3.10027294274831	arterial
Vegfc	lee18	16.1032	day6	4.09619437275993	arterial
Vegfc	lee10	5.36654	day15L	2.67050952930843	arterial
Vegfc	lee23	1.53008	day9	1.33918300301388	arterial
Vegfc	lee16	10.0754	day6	3.46928689909387	arterial
Vegfc	lee3	9.37003	E11.5	3.37434816269218	arterial
Vegfc	lee8	5.39515	EB	2.67697819831226	arterial
Vegfc	lee15	2.13227	day15S	1.64720857753062	arterial
Vegfc	lee1	8.78755	E11.5	3.29094777247446	arterial
Vegfc	lee22	5.11565	day9	2.61250584330548	arterial
Vegfc	lee26	3.6675	day13	2.22265002245148	arterial
Vegfc	lee28	5.78612	E9.5	2.76258694167197	arterial
Vegfc	lee5	12.015	E12.5	3.70210340662939	arterial
Vegfc	lee14	3.98995	day15S	2.31902535962798	arterial
Vegfc	lee9	2.95159	EB	1.98243326684878	arterial
