# Supplementary material for: In vitro generation of functional murine heart organoids via FGF4 and extracellular matrix
Source: Nat Commun. 2020 Sep 3;11:4283. doi: 10.1038/s41467-020-18031-5 (PMC7471119; doi:10.1038/s41467-020-18031-5)
Supplement: Supplementary file 13 — Source Data [file 41467_2020_18031_MOESM13_ESM.zip › Source Data/GO_low30.txt]

GO.biological.process.complete	Mus.musculus...REFLIST..22262.	upload_1..51.	upload_1..expected.	upload_1..over.under.	upload_1..fold.Enrichment.	upload_1..raw.P.value.	upload_1..FDR.	FDR
embryonic morphogenesis (GO:0048598)	600	21	1.37	+	15.28	8.14e-20	1.25e-15	14.9030899869919
embryo development (GO:0009790)	1060	24	2.43	+	9.88	1.52e-18	1.17e-14	13.9318141382538
gastrulation (GO:0007369)	145	13	0.33	+	39.14	2.57e-17	1.32e-13	12.8794260687941
regionalization (GO:0003002)	340	16	0.78	+	20.54	5.45e-17	2.1e-13	12.6777807052661
pattern specification process (GO:0007389)	431	17	0.99	+	17.22	8.18e-17	2.52e-13	12.5985994592185
anatomical structure morphogenesis (GO:0009653)	2049	28	4.69	+	5.96	2.65e-16	6.79e-13	12.1681302257195
anatomical structure development (GO:0048856)	4840	38	11.09	+	3.43	1.57e-15	3.01e-12	11.5214335044062
developmental process (GO:0032502)	5171	39	11.85	+	3.29	1.51e-15	3.33e-12	11.4775557664937
regulation of RNA biosynthetic process (GO:2001141)	3145	31	7.2	+	4.30	2.05e-14	2.63e-11	10.5800442515102
regulation of nucleic acid-templated transcription (GO:1903506)	3139	31	7.19	+	4.31	1.95e-14	2.72e-11	10.5654310959658
multicellular organism development (GO:0007275)	4545	36	10.41	+	3.46	1.83e-14	2.82e-11	10.5497508916806
regulation of transcription, DNA-templated (GO:0006355)	3124	31	7.16	+	4.33	1.7e-14	2.91e-11	10.5361070110141
tissue development (GO:0009888)	1534	23	3.51	+	6.54	6.38e-14	7.56e-11	10.1214782044988
regulation of RNA metabolic process (GO:0051252)	3311	31	7.59	+	4.09	8.48e-14	8.7e-11	10.0604807473814
mesoderm development (GO:0007498)	103	10	0.24	+	42.38	7.94e-14	8.72e-11	10.0594835150674
anterior/posterior pattern specification (GO:0009952)	217	12	0.5	+	24.14	1.14e-13	1.1e-10	9.95860731484177
regulation of cellular macromolecule biosynthetic process (GO:2000112)	3510	31	8.04	+	3.86	4.2e-13	3.59e-10	9.44490555142168
signal transduction involved in regulation of gene expression (GO:0023019)	23	7	0.05	+	> 100	4.15e-13	3.76e-10	9.42481215507234
regulation of gene expression (GO:0010468)	3880	32	8.89	+	3.60	8.3e-13	6.72e-10	9.17263072694617
regulation of macromolecule biosynthetic process (GO:0010556)	3613	31	8.28	+	3.75	9.22e-13	7.09e-10	9.14935376481693
regulation of nucleobase-containing compound metabolic process (GO:0019219)	3658	31	8.38	+	3.70	1.29e-12	9.45e-10	9.02456819149074
system development (GO:0048731)	3982	32	9.12	+	3.51	1.71e-12	1.2e-09	8.92081875395237
regulation of transcription from RNA polymerase II promoter (GO:0006357)	1849	23	4.24	+	5.43	3.02e-12	2.02e-09	8.69464863055338
regulation of cellular biosynthetic process (GO:0031326)	3786	31	8.67	+	3.57	3.27e-12	2.09e-09	8.67985371388895
anatomical structure formation involved in morphogenesis (GO:0048646)	855	17	1.96	+	8.68	4.2e-12	2.59e-09	8.58670023591875
regulation of biosynthetic process (GO:0009889)	3844	31	8.81	+	3.52	4.92e-12	2.91e-09	8.53610701101409
endoderm development (GO:0007492)	66	8	0.15	+	52.91	5.63e-12	3.21e-09	8.49349496759513
animal organ development (GO:0048513)	2827	27	6.48	+	4.17	6.97e-12	3.83e-09	8.41680122603138
cell differentiation (GO:0030154)	3469	29	7.95	+	3.65	1.81e-11	9.61e-09	8.01727661233145
cellular developmental process (GO:0048869)	3538	29	8.11	+	3.58	2.96e-11	1.52e-08	7.81815641205523
