# Supplementary material for: In vitro generation of functional murine heart organoids via FGF4 and extracellular matrix
Source: Nat Commun. 2020 Sep 3;11:4283. doi: 10.1038/s41467-020-18031-5 (PMC7471119; doi:10.1038/s41467-020-18031-5)
Supplement: Supplementary file 13 — Source Data [file 41467_2020_18031_MOESM13_ESM.zip › Source Data/GOresult_up_p001FC5.txt]

GO.biological.process.complete	Mus.musculus...REFLIST..22262.	upload_1..388.	upload_1..expected.	upload_1..over.under.	upload_1..fold.Enrichment.	upload_1..raw.P.value.	upload_1..FDR.	FDR
sarcomerogenesis (GO:0048769)	3	3	0.05	+	57.38	9.6e-05	0.00694	2.15864052954515
detection of muscle stretch (GO:0035995)	4	4	0.07	+	57.38	5.62e-06	0.000655	3.18375870000822
positive regulation of cholesterol storage (GO:0010886)	7	4	0.12	+	32.79	2.54e-05	0.00239	2.62160209905186
striated muscle myosin thick filament assembly (GO:0071688)	10	5	0.17	+	28.69	3.75e-06	0.000497	3.30364361126667
skeletal muscle thin filament assembly (GO:0030240)	6	3	0.1	+	28.69	0.000388	0.0199	1.70114692359029
myosin filament assembly (GO:0031034)	11	5	0.19	+	26.08	5.37e-06	0.000646	3.18976748200492
myosin filament organization (GO:0031033)	11	5	0.19	+	26.08	5.37e-06	0.000641	3.19314197048118
actin-myosin filament sliding (GO:0033275)	9	4	0.16	+	25.50	5.36e-05	0.0043	2.36653154442041
cardiac muscle fiber development (GO:0048739)	9	4	0.16	+	25.50	5.36e-05	0.00428	2.36855623098683
positive regulation of type IIa hypersensitivity (GO:0001798)	7	3	0.12	+	24.59	0.000547	0.0262	1.58169870868025
regulation of type IIa hypersensitivity (GO:0001796)	7	3	0.12	+	24.59	0.000547	0.0262	1.58169870868025
positive regulation of neutrophil extravasation (GO:2000391)	7	3	0.12	+	24.59	0.000547	0.0261	1.58335949266172
regulation of neutrophil extravasation (GO:2000389)	7	3	0.12	+	24.59	0.000547	0.026	1.58502665202918
skeletal myofibril assembly (GO:0014866)	7	3	0.12	+	24.59	0.000547	0.0259	1.58670023591875
positive regulation of type II hypersensitivity (GO:0002894)	7	3	0.12	+	24.59	0.000547	0.0258	1.58838029403677
regulation of type II hypersensitivity (GO:0002892)	7	3	0.12	+	24.59	0.000547	0.0258	1.58838029403677
muscle filament sliding (GO:0030049)	7	3	0.12	+	24.59	0.000547	0.0257	1.59006687666871
cardiac myofibril assembly (GO:0055003)	15	6	0.26	+	22.95	1.06e-06	0.000168	3.77469071827414
regulation of cardiac muscle contraction by calcium ion signaling (GO:0010882)	13	5	0.23	+	22.07	1.02e-05	0.00106	2.97469413473523
sarcomere organization (GO:0045214)	37	14	0.64	+	21.71	1.08e-13	1.11e-10	9.95467702121334
regulation of cardiac muscle contraction by regulation of the release of sequestered calcium ion (GO:0010881)	8	3	0.14	+	21.52	0.000743	0.0324	1.48945498979339
flavonoid metabolic process (GO:0009812)	11	4	0.19	+	20.86	9.97e-05	0.00713	2.14691047014813
skin morphogenesis (GO:0043589)	11	4	0.19	+	20.86	9.97e-05	0.0071	2.14874165128092
regulation of cholesterol storage (GO:0010885)	11	4	0.19	+	20.86	9.97e-05	0.00707	2.1505805862031
positive regulation of macrophage derived foam cell differentiation (GO:0010744)	11	4	0.19	+	20.86	9.97e-05	0.00703	2.15304467498018
cellular glucuronidation (GO:0052695)	12	4	0.21	+	19.13	0.000131	0.00866	2.06248210798265
lipoprotein localization (GO:0044872)	15	5	0.26	+	19.13	1.8e-05	0.00179	2.74714696902011
lipoprotein transport (GO:0042953)	15	5	0.26	+	19.13	1.8e-05	0.00178	2.74957999769111
xenobiotic glucuronidation (GO:0052697)	9	3	0.16	+	19.13	0.000978	0.0409	1.38827669199266
flavonoid glucuronidation (GO:0052696)	9	3	0.16	+	19.13	0.000978	0.0408	1.38933983691012
regulation of cardiac muscle cell membrane potential (GO:0086036)	9	3	0.16	+	19.13	0.000978	0.0407	1.39040559077478
response to muscle stretch (GO:0035994)	19	6	0.33	+	18.12	3.27e-06	0.000449	3.34775365899668
myofibril assembly (GO:0030239)	57	18	0.99	+	18.12	4.28e-16	8.22e-13	12.08512818246
uronic acid metabolic process (GO:0006063)	13	4	0.23	+	17.65	0.000169	0.0106	1.97469413473523
glucuronate metabolic process (GO:0019585)	13	4	0.23	+	17.65	0.000169	0.0105	1.97881070093006
cellular response to lipoteichoic acid (GO:0071223)	10	3	0.17	+	17.21	0.00126	0.0493	1.30715308072277
response to lipoteichoic acid (GO:0070391)	10	3	0.17	+	17.21	0.00126	0.0492	1.30803489723264
transition between fast and slow fiber (GO:0014883)	10	3	0.17	+	17.21	0.00126	0.049	1.30980391997149
regulation of release of sequestered calcium ion into cytosol by sarcoplasmic reticulum (GO:0010880)	18	5	0.31	+	15.94	3.75e-05	0.00324	2.48945498979339
toll-like receptor 4 signaling pathway (GO:0034142)	15	4	0.26	+	15.30	0.000268	0.0151	1.82102305270683
regulation of relaxation of muscle (GO:1901077)	15	4	0.26	+	15.30	0.000268	0.015	1.82390874094432
regulation of skeletal muscle adaptation (GO:0014733)	15	4	0.26	+	15.30	0.000268	0.0149	1.82681373158773
cardiac muscle contraction (GO:0060048)	68	18	1.19	+	15.19	5.75e-15	8.04e-12	11.0947439512515
regulation of the force of heart contraction (GO:0002026)	31	8	0.54	+	14.81	2.67e-07	5.26e-05	4.27901425584626
macrophage migration (GO:1905517)	16	4	0.28	+	14.34	0.000331	0.0174	1.7594507517174
adult heart development (GO:0007512)	16	4	0.28	+	14.34	0.000331	0.0174	1.7594507517174
cardiac muscle cell development (GO:0055013)	56	14	0.98	+	14.34	1.2e-11	6.61e-09	8.17979854051436
heart contraction (GO:0060047)	81	20	1.41	+	14.17	5.48e-16	9.36e-13	12.0287241512619
heart process (GO:0003015)	87	21	1.52	+	13.85	1.49e-16	4.59e-13	12.3381873144627
regulation of ryanodine-sensitive calcium-release channel activity (GO:0060314)	17	4	0.3	+	13.50	0.000403	0.0205	1.68824613894425
bile acid and bile salt transport (GO:0015721)	17	4	0.3	+	13.50	0.000403	0.0204	1.6903698325741
positive regulation of lipid storage (GO:0010884)	22	5	0.38	+	13.04	8.51e-05	0.00626	2.20342566678957
cardiac cell development (GO:0055006)	62	14	1.08	+	12.96	3.89e-11	1.93e-08	7.71444269099223
striated muscle contraction (GO:0006941)	103	23	1.8	+	12.81	2.3e-17	8.86e-14	13.052566278113
plasma lipoprotein particle clearance (GO:0034381)	18	4	0.31	+	12.75	0.000486	0.0237	1.6252516539899
cellular component assembly involved in morphogenesis (GO:0010927)	91	18	1.59	+	11.35	4.39e-13	3.22e-10	9.49214412830417
antigen processing and presentation of exogenous peptide antigen (GO:0002478)	21	4	0.37	+	10.93	0.000807	0.0347	1.45967052520913
regulation of macrophage derived foam cell differentiation (GO:0010743)	21	4	0.37	+	10.93	0.000807	0.0346	1.46092390120722
cardiac muscle tissue morphogenesis (GO:0055008)	69	13	1.2	+	10.81	1.37e-09	4.8e-07	6.31875876262441
actomyosin structure organization (GO:0031032)	96	18	1.67	+	10.76	9.75e-13	6.52e-10	9.18575240426808
positive regulation of acute inflammatory response (GO:0002675)	32	6	0.56	+	10.76	4.22e-05	0.00357	2.44733178388781
muscle tissue morphogenesis (GO:0060415)	80	15	1.39	+	10.76	7.8e-11	3.43e-08	7.46470587995723
negative regulation of potassium ion transmembrane transport (GO:1901380)	22	4	0.38	+	10.43	0.00094	0.0395	1.40340290437354
striated muscle cell development (GO:0055002)	132	24	2.3	+	10.43	2.75e-16	7.05e-13	12.1518108830086
toll-like receptor signaling pathway (GO:0002224)	46	8	0.8	+	9.98	3.61e-06	0.000483	3.31605286924849
vitamin transport (GO:0051180)	29	5	0.51	+	9.89	0.000266	0.015	1.82390874094432
muscle organ morphogenesis (GO:0048644)	88	15	1.53	+	9.78	2.55e-10	1.03e-07	6.98716277529483
regulation of striated muscle contraction (GO:0006942)	77	13	1.34	+	9.69	4.47e-09	1.4e-06	5.85387196432176
muscle cell development (GO:0055001)	149	25	2.6	+	9.63	3.43e-16	7.55e-13	12.1220530483708
negative regulation of endothelial cell apoptotic process (GO:2000352)	30	5	0.52	+	9.56	0.000306	0.0165	1.78251605578609
positive regulation of vascular endothelial growth factor production (GO:0010575)	24	4	0.42	+	9.56	0.00125	0.0493	1.30715308072277
positive regulation of myotube differentiation (GO:0010831)	36	6	0.63	+	9.56	7.57e-05	0.00568	2.24565166428898
muscle contraction (GO:0006936)	178	29	3.1	+	9.35	2.79e-18	2.15e-14	13.6675615400844
regulation of actin filament-based movement (GO:1903115)	43	7	0.75	+	9.34	2.17e-05	0.00206	2.68613277963085
cardiac muscle hypertrophy (GO:0003300)	31	5	0.54	+	9.25	0.00035	0.0183	1.73754891026957
regulation of cardiac muscle contraction (GO:0055117)	65	10	1.13	+	8.83	5.97e-07	0.000102	3.99139982823808
regulation of plasma lipoprotein particle levels (GO:0097006)	46	7	0.8	+	8.73	3.21e-05	0.00282	2.54975089168064
triglyceride homeostasis (GO:0070328)	33	5	0.58	+	8.69	0.000453	0.0224	1.64975198166584
acylglycerol homeostasis (GO:0055090)	33	5	0.58	+	8.69	0.000453	0.0224	1.64975198166584
striated muscle hypertrophy (GO:0014897)	33	5	0.58	+	8.69	0.000453	0.0223	1.65169513695184
xenobiotic metabolic process (GO:0006805)	53	8	0.92	+	8.66	9.2e-06	0.000997	3.00130484168834
ventricular cardiac muscle tissue morphogenesis (GO:0055010)	53	8	0.92	+	8.66	9.2e-06	0.00099	3.00436480540245
cardiac muscle cell differentiation (GO:0055007)	93	14	1.62	+	8.64	4.26e-09	1.37e-06	5.86327943284359
collagen fibril organization (GO:0030199)	41	6	0.71	+	8.40	0.000144	0.00929	2.03198428600636
positive regulation of neutrophil migration (GO:1902624)	35	5	0.61	+	8.20	0.000578	0.0266	1.57511836336893
brown fat cell differentiation (GO:0050873)	35	5	0.61	+	8.20	0.000578	0.0265	1.57675412606319
muscle hypertrophy (GO:0014896)	35	5	0.61	+	8.20	0.000578	0.0265	1.57675412606319
muscle system process (GO:0003012)	228	32	3.97	+	8.05	2.43e-18	3.74e-14	13.4271283977995
pattern recognition receptor signaling pathway (GO:0002221)	57	8	0.99	+	8.05	1.49e-05	0.00149	2.82681373158773
regulation of neutrophil migration (GO:1902622)	43	6	0.75	+	8.01	0.000182	0.0113	1.94692155651658
regulation of cardiac muscle cell contraction (GO:0086004)	36	5	0.63	+	7.97	0.000649	0.029	1.53760200210104
muscle fiber development (GO:0048747)	51	7	0.89	+	7.88	5.81e-05	0.00459	2.33818731446274
cardiac muscle tissue development (GO:0048738)	183	25	3.19	+	7.84	2.39e-14	3.06e-11	10.5142785735184
regulation of mononuclear cell migration (GO:0071675)	44	6	0.77	+	7.82	0.000204	0.0122	1.91364016932525
innate immune response-activating signal transduction (GO:0002758)	59	8	1.03	+	7.78	1.86e-05	0.00181	2.74232142513082
regulation of muscle contraction (GO:0006937)	148	20	2.58	+	7.75	1.17e-11	6.66e-09	8.1765257708297
regulation of bone resorption (GO:0045124)	45	6	0.78	+	7.65	0.000228	0.0132	1.87942606879415
ventricular cardiac muscle tissue development (GO:0003229)	61	8	1.06	+	7.52	2.32e-05	0.00219	2.65955588515988
positive regulation of striated muscle cell differentiation (GO:0051155)	69	9	1.2	+	7.48	7.45e-06	0.000836	3.07779372256098
cholesterol transport (GO:0030301)	46	6	0.8	+	7.48	0.000254	0.0144	1.84163750790475
regulation of endothelial cell apoptotic process (GO:2000351)	47	6	0.82	+	7.32	0.000283	0.0155	1.80966830182971
sterol transport (GO:0015918)	47	6	0.82	+	7.32	0.000283	0.0154	1.81247927916354
striated muscle cell differentiation (GO:0051146)	200	25	3.49	+	7.17	1.47e-13	1.33e-10	9.87614835903291
regulation of lipid storage (GO:0010883)	40	5	0.7	+	7.17	0.001	0.0414	1.3829996588791
regulation of heart contraction (GO:0008016)	166	20	2.89	+	6.91	7.61e-11	3.44e-08	7.46344155742847
negative regulation of cytokine-mediated signaling pathway (GO:0001960)	42	5	0.73	+	6.83	0.00122	0.0487	1.31247103878537
regulation of muscle system process (GO:0090257)	219	26	3.82	+	6.81	1.4e-13	1.35e-10	9.86966623150499
protein trimerization (GO:0070206)	59	7	1.03	+	6.81	0.000134	0.00881	2.05502409158795
regulation of myotube differentiation (GO:0010830)	61	7	1.06	+	6.58	0.000162	0.0102	1.99139982823808
digestive system process (GO:0022600)	61	7	1.06	+	6.58	0.000162	0.0102	1.99139982823808
cardiocyte differentiation (GO:0035051)	123	14	2.14	+	6.53	1.04e-07	2.33e-05	4.63264407897398
cellular response to xenobiotic stimulus (GO:0071466)	91	10	1.59	+	6.31	9.32e-06	0.000996	3.0017406615763
regulation of bone remodeling (GO:0046850)	55	6	0.96	+	6.26	0.00061	0.0275	1.56066730616974
positive regulation of muscle cell differentiation (GO:0051149)	83	9	1.45	+	6.22	2.87e-05	0.00263	2.58004425151024
regulation of muscle adaptation (GO:0043502)	83	9	1.45	+	6.22	2.87e-05	0.00262	2.58169870868025
cellular hormone metabolic process (GO:0034754)	74	8	1.29	+	6.20	8.14e-05	0.00603	2.21968268785985
regulation of ATPase activity (GO:0043462)	56	6	0.98	+	6.15	0.000666	0.0297	1.52724355068279
organic hydroxy compound transport (GO:0015850)	103	11	1.8	+	6.13	4.3e-06	0.000547	3.26201267366657
muscle cell differentiation (GO:0042692)	254	27	4.43	+	6.10	5.23e-13	3.66e-10	9.43651891460559
regulation of blood circulation (GO:1903522)	226	24	3.94	+	6.09	1.08e-11	6.38e-09	8.19517932127884
activation of innate immune response (GO:0002218)	76	8	1.32	+	6.04	9.67e-05	0.00695	2.15801519540989
lipid homeostasis (GO:0055088)	114	12	1.99	+	6.04	1.81e-06	0.000266	3.57511836336893
cholesterol homeostasis (GO:0042632)	67	7	1.17	+	5.99	0.000275	0.0152	1.81815641205523
sterol homeostasis (GO:0055092)	67	7	1.17	+	5.99	0.000275	0.0152	1.81815641205523
regulation of acute inflammatory response (GO:0002673)	58	6	1.01	+	5.94	0.000789	0.0341	1.4672456210075
peptide cross-linking (GO:0018149)	59	6	1.03	+	5.83	0.000857	0.0365	1.43770713554353
regulation of osteoclast differentiation (GO:0045670)	69	7	1.2	+	5.82	0.000325	0.0173	1.7619538968712
cardiac ventricle morphogenesis (GO:0003208)	79	8	1.38	+	5.81	0.000124	0.00826	2.08301995267962
regulation of cytokine-mediated signaling pathway (GO:0001959)	91	9	1.59	+	5.67	5.58e-05	0.00443	2.35359627377693
neutrophil migration (GO:1990266)	71	7	1.24	+	5.66	0.000381	0.0197	1.70553377383841
striated muscle tissue development (GO:0014706)	305	30	5.32	+	5.64	1.64e-13	1.4e-10	9.85387196432176
protein polymerization (GO:0051258)	72	7	1.25	+	5.58	0.000412	0.0208	1.68193666503724
neutrophil chemotaxis (GO:0030593)	62	6	1.08	+	5.55	0.00109	0.0442	1.35457773065091
muscle tissue development (GO:0060537)	321	31	5.59	+	5.54	1e-13	1.1e-10	9.95860731484177
cell-matrix adhesion (GO:0007160)	106	10	1.85	+	5.41	3.15e-05	0.00279	2.5543957967264
acute inflammatory response (GO:0002526)	64	6	1.12	+	5.38	0.00127	0.0493	1.30715308072277
muscle structure development (GO:0061061)	465	43	8.1	+	5.31	5.45e-18	2.8e-14	13.5528419686578
muscle organ development (GO:0007517)	271	25	4.72	+	5.29	6.48e-11	3.02e-08	7.51999305704285
regulation of hemostasis (GO:1900046)	88	8	1.53	+	5.22	0.000246	0.0141	1.85078088734462
regulation of blood coagulation (GO:0030193)	88	8	1.53	+	5.22	0.000246	0.0141	1.85078088734462
positive regulation of inflammatory response (GO:0050729)	111	10	1.93	+	5.17	4.54e-05	0.00375	2.42596873227228
regulation of response to cytokine stimulus (GO:0060759)	100	9	1.74	+	5.16	0.000109	0.00758	2.12033079436795
calcium-mediated signaling (GO:0019722)	89	8	1.55	+	5.16	0.000264	0.015	1.82390874094432
regulation of heart rate (GO:0002027)	90	8	1.57	+	5.10	0.000284	0.0154	1.81247927916354
granulocyte migration (GO:0097530)	79	7	1.38	+	5.08	0.00069	0.0306	1.51427857351842
positive regulation of tumor necrosis factor superfamily cytokine production (GO:1903557)	79	7	1.38	+	5.08	0.00069	0.0305	1.51570016065321
regulation of striated muscle cell differentiation (GO:0051153)	113	10	1.97	+	5.08	5.22e-05	0.00423	2.37365963262496
circulatory system process (GO:0003013)	385	34	6.71	+	5.07	6.65e-14	7.88e-11	10.1034737825104
monocarboxylic acid transport (GO:0015718)	103	9	1.8	+	5.01	0.000135	0.00882	2.05453141486818
regulation of coagulation (GO:0050818)	92	8	1.6	+	4.99	0.000326	0.0173	1.7619538968712
blood circulation (GO:0008015)	380	33	6.62	+	4.98	2.43e-13	1.97e-10	9.70553377383841
supramolecular fiber organization (GO:0097435)	381	33	6.64	+	4.97	2.6e-13	2e-10	9.69897000433602
regulation of calcium ion transmembrane transporter activity (GO:1901019)	81	7	1.41	+	4.96	0.000792	0.0341	1.4672456210075
receptor-mediated endocytosis (GO:0006898)	117	10	2.04	+	4.90	6.85e-05	0.00522	2.28232949699774
regulation of myeloid leukocyte differentiation (GO:0002761)	119	10	2.07	+	4.82	7.81e-05	0.00584	2.2335871528876
cardiac chamber morphogenesis (GO:0003206)	134	11	2.34	+	4.71	4.22e-05	0.00358	2.44611697335613
monosaccharide metabolic process (GO:0005996)	151	12	2.63	+	4.56	2.57e-05	0.00239	2.62160209905186
myeloid leukocyte migration (GO:0097529)	101	8	1.76	+	4.54	0.000582	0.0266	1.57511836336893
response to mechanical stimulus (GO:0009612)	140	11	2.44	+	4.51	6.11e-05	0.00477	2.32148162095989
heart morphogenesis (GO:0003007)	245	19	4.27	+	4.45	1.69e-07	3.46e-05	4.46092390120722
leukocyte chemotaxis (GO:0030595)	117	9	2.04	+	4.41	0.000327	0.0173	1.7619538968712
positive regulation of defense response (GO:0031349)	261	20	4.55	+	4.40	9.56e-08	2.2e-05	4.65757731917779
positive regulation of leukocyte migration (GO:0002687)	134	10	2.34	+	4.28	0.000194	0.0118	1.92811799269387
regulation of cell-substrate adhesion (GO:0010810)	188	14	3.28	+	4.27	1.1e-05	0.00113	2.94692155651658
cell-substrate adhesion (GO:0031589)	152	11	2.65	+	4.15	0.000121	0.00816	2.08830984124614
steroid metabolic process (GO:0008202)	210	15	3.66	+	4.10	8.57e-06	0.000942	3.02594909720712
regulation of smooth muscle cell proliferation (GO:0048660)	140	10	2.44	+	4.10	0.000271	0.015	1.82390874094432
positive regulation of cell-substrate adhesion (GO:0010811)	114	8	1.99	+	4.03	0.00122	0.0487	1.31247103878537
regulation of system process (GO:0044057)	499	35	8.7	+	4.02	1.33e-11	7.05e-09	8.1518108830086
hormone metabolic process (GO:0042445)	143	10	2.49	+	4.01	0.000317	0.017	1.76955107862173
Notch signaling pathway (GO:0007219)	115	8	2	+	3.99	0.00128	0.0499	1.30189945437661
inflammatory response (GO:0006954)	419	29	7.3	+	3.97	1.08e-09	4.05e-07	6.39254497678533
positive regulation of response to external stimulus (GO:0032103)	275	19	4.79	+	3.96	8.75e-07	0.000142	3.84771165561694
regulation of tumor necrosis factor superfamily cytokine production (GO:1903555)	131	9	2.28	+	3.94	0.000707	0.0311	1.50723961097316
regulation of muscle cell differentiation (GO:0051147)	147	10	2.56	+	3.90	0.00039	0.0199	1.70114692359029
response to xenobiotic stimulus (GO:0009410)	163	11	2.84	+	3.87	0.000215	0.0128	1.89279003035213
positive regulation of endocytosis (GO:0045807)	149	10	2.6	+	3.85	0.000431	0.0215	1.66756154008439
regulation of cytokine secretion (GO:0050707)	180	12	3.14	+	3.83	0.000125	0.00831	2.08039897621589
heart development (GO:0007507)	525	35	9.15	+	3.83	4.94e-11	2.38e-08	7.62342304294349
cytokine-mediated signaling pathway (GO:0019221)	258	17	4.5	+	3.78	5.97e-06	0.00069	3.16115090926274
positive regulation of leukocyte differentiation (GO:1902107)	154	10	2.68	+	3.73	0.00055	0.0256	1.59176003468815
positive regulation of ERK1 and ERK2 cascade (GO:0070374)	201	13	3.5	+	3.71	8.82e-05	0.00646	2.18976748200492
positive regulation of innate immune response (GO:0045089)	155	10	2.7	+	3.70	0.000577	0.0266	1.57511836336893
negative regulation of immune response (GO:0050777)	141	9	2.46	+	3.66	0.00115	0.0465	1.33254704711005
regulation of wound healing (GO:0061041)	141	9	2.46	+	3.66	0.00115	0.0463	1.33441900898205
positive regulation of protein secretion (GO:0050714)	268	17	4.67	+	3.64	9.55e-06	0.00101	2.99567862621736
cell chemotaxis (GO:0060326)	174	11	3.03	+	3.63	0.000365	0.0189	1.72353819582676
regulation of inflammatory response (GO:0050727)	285	18	4.97	+	3.62	5.54e-06	0.000656	3.18309616062434
actin filament organization (GO:0007015)	192	12	3.35	+	3.59	0.000221	0.013	1.88605664769316
positive regulation of peptidyl-tyrosine phosphorylation (GO:0050731)	177	11	3.08	+	3.57	0.000419	0.021	1.67778070526608
monocarboxylic acid metabolic process (GO:0032787)	435	27	7.58	+	3.56	3.52e-08	9.34e-06	5.02965312376991
cardiac chamber development (GO:0003205)	179	11	3.12	+	3.53	0.000458	0.0224	1.64975198166584
regulation of leukocyte migration (GO:0002685)	180	11	3.14	+	3.51	0.000478	0.0234	1.63078414258986
positive regulation of peptide secretion (GO:0002793)	295	18	5.14	+	3.50	8.65e-06	0.000944	3.02502800570193
cellular calcium ion homeostasis (GO:0006874)	395	24	6.88	+	3.49	2.97e-07	5.64e-05	4.24872089601666
extracellular matrix organization (GO:0030198)	184	11	3.21	+	3.43	0.000569	0.0264	1.57839607313017
extracellular structure organization (GO:0043062)	185	11	3.22	+	3.41	0.000594	0.0269	1.57024771999759
leukocyte migration (GO:0050900)	186	11	3.24	+	3.39	0.000619	0.0279	1.5543957967264
negative regulation of peptidase activity (GO:0010466)	222	13	3.87	+	3.36	0.000223	0.013	1.88605664769316
calcium ion homeostasis (GO:0055074)	411	24	7.16	+	3.35	5.83e-07	0.000101	3.99567862621736
carbohydrate homeostasis (GO:0033500)	172	10	3	+	3.34	0.00122	0.0486	1.31336373073771
glucose homeostasis (GO:0042593)	172	10	3	+	3.34	0.00122	0.0485	1.31425826139774
actin cytoskeleton organization (GO:0030036)	415	24	7.23	+	3.32	6.86e-07	0.000116	3.93554201077308
cellular divalent inorganic cation homeostasis (GO:0072503)	415	24	7.23	+	3.32	6.86e-07	0.000115	3.93930215964639
regulation of cytosolic calcium ion concentration (GO:0051480)	294	17	5.12	+	3.32	2.93e-05	0.00264	2.57839607313017
regulation of ERK1 and ERK2 cascade (GO:0070372)	282	16	4.91	+	3.26	6.2e-05	0.00482	2.31695296176115
wound healing (GO:0042060)	266	15	4.64	+	3.24	0.000112	0.0077	2.11350927482752
regulation of calcium ion transport (GO:0051924)	249	14	4.34	+	3.23	0.000193	0.0118	1.92811799269387
circulatory system development (GO:0072359)	846	47	14.74	+	3.19	8.65e-12	5.32e-09	8.27408836770495
positive regulation of cytosolic calcium ion concentration (GO:0007204)	253	14	4.41	+	3.17	0.000225	0.0131	1.88272870434424
regulation of defense response (GO:0031347)	525	29	9.15	+	3.17	1.17e-07	2.53e-05	4.59687947882418
regulation of protein secretion (GO:0050708)	435	24	7.58	+	3.17	1.5e-06	0.000227	3.64397414280688
regulation of innate immune response (GO:0045088)	236	13	4.11	+	3.16	0.00039	0.0199	1.70114692359029
regulation of leukocyte differentiation (GO:1902105)	273	15	4.76	+	3.15	0.000146	0.00937	2.02826040911222
regulation of endocytosis (GO:0030100)	238	13	4.15	+	3.13	0.000421	0.0211	1.67571754470231
divalent inorganic cation homeostasis (GO:0072507)	440	24	7.67	+	3.13	1.82e-06	0.000264	3.57839607313017
positive regulation of cytokine production (GO:0001819)	386	21	6.73	+	3.12	8.36e-06	0.000925	3.03385826726097
lipid transport (GO:0006869)	223	12	3.89	+	3.09	0.000786	0.0341	1.4672456210075
regulation of peptidyl-tyrosine phosphorylation (GO:0050730)	242	13	4.22	+	3.08	0.000489	0.0237	1.6252516539899
positive regulation of secretion by cell (GO:1903532)	429	23	7.48	+	3.08	3.92e-06	0.000506	3.2958494831602
actin filament-based process (GO:0030029)	470	25	8.19	+	3.05	1.7e-06	0.000251	3.60032627851896
regulation of peptide secretion (GO:0002791)	472	25	8.23	+	3.04	1.82e-06	0.000262	3.58169870868025
response to metal ion (GO:0010038)	230	12	4.01	+	2.99	0.00101	0.0417	1.37986394502624
response to acid chemical (GO:0001101)	230	12	4.01	+	2.99	0.00101	0.0416	1.38090666937326
activation of immune response (GO:0002253)	332	17	5.79	+	2.94	0.000121	0.00819	2.08671609823958
fatty acid metabolic process (GO:0006631)	294	15	5.12	+	2.93	0.000312	0.0167	1.77728352885242
negative regulation of proteolysis (GO:0045861)	314	16	5.47	+	2.92	0.000201	0.0121	1.91721462968355
positive regulation of secretion (GO:0051047)	456	23	7.95	+	2.89	1.01e-05	0.00105	2.97881070093006
regulation of response to external stimulus (GO:0032101)	677	34	11.8	+	2.88	8.13e-08	1.93e-05	4.71444269099223
biological adhesion (GO:0022610)	769	38	13.4	+	2.84	2.02e-08	5.56e-06	5.25492520841794
regulation of cell adhesion (GO:0030155)	651	32	11.35	+	2.82	3.13e-07	5.81e-05	4.23582386760967
cell adhesion (GO:0007155)	759	37	13.23	+	2.80	4.37e-08	1.14e-05	4.94309514866353
cellular metal ion homeostasis (GO:0006875)	494	24	8.61	+	2.79	1.17e-05	0.00119	2.92445303860747
chemical homeostasis (GO:0048878)	952	46	16.59	+	2.77	1.14e-09	4.17e-07	6.37986394502624
positive regulation of cell adhesion (GO:0045785)	374	18	6.52	+	2.76	0.000161	0.0102	1.99139982823808
immune response-regulating signaling pathway (GO:0002764)	292	14	5.09	+	2.75	0.000875	0.0371	1.43062609038495
response to cytokine (GO:0034097)	695	33	12.11	+	2.72	4.29e-07	7.67e-05	4.11520463605102
cellular response to cytokine stimulus (GO:0071345)	595	28	10.37	+	2.70	3.88e-06	0.000506	3.2958494831602
positive regulation of cell migration (GO:0030335)	468	22	8.16	+	2.70	4.33e-05	0.00362	2.44129142946683
positive regulation of MAPK cascade (GO:0043410)	473	22	8.24	+	2.67	5.04e-05	0.00412	2.38510278396687
regulation of actin filament-based process (GO:0032970)	346	16	6.03	+	2.65	0.000559	0.026	1.58502665202918
negative regulation of hydrolase activity (GO:0051346)	368	17	6.41	+	2.65	0.000383	0.0197	1.70553377383841
response to wounding (GO:0009611)	326	15	5.68	+	2.64	0.000865	0.0368	1.43415218132648
cellular protein complex assembly (GO:0043623)	348	16	6.07	+	2.64	0.000593	0.0269	1.57024771999759
positive regulation of immune system process (GO:0002684)	876	40	15.27	+	2.62	6.5e-08	1.59e-05	4.79860287567955
anatomical structure formation involved in morphogenesis (GO:0048646)	855	39	14.9	+	2.62	9.86e-08	2.23e-05	4.65169513695184
regulation of body fluid levels (GO:0050878)	331	15	5.77	+	2.60	0.001	0.0413	1.3840499483436
positive regulation of cell motility (GO:2000147)	486	22	8.47	+	2.60	7.36e-05	0.00558	2.25336580106242
positive regulation of protein transport (GO:0051222)	510	23	8.89	+	2.59	5.35e-05	0.00431	2.36552272983927
organic hydroxy compound metabolic process (GO:1901615)	355	16	6.19	+	2.59	0.000726	0.0318	1.49757288001557
cellular ion homeostasis (GO:0006873)	578	26	10.07	+	2.58	1.83e-05	0.00179	2.74714696902011
response to inorganic substance (GO:0010035)	356	16	6.2	+	2.58	0.000747	0.0325	1.48811663902113
cellular chemical homeostasis (GO:0055082)	648	29	11.29	+	2.57	6.57e-06	0.000749	3.12551818230053
oxoacid metabolic process (GO:0043436)	784	35	13.66	+	2.56	7.47e-07	0.000124	3.90657831483776
metal ion homeostasis (GO:0055065)	563	25	9.81	+	2.55	3.24e-05	0.00283	2.54821356447571
carboxylic acid metabolic process (GO:0019752)	745	33	12.98	+	2.54	2.99e-06	0.000414	3.3829996588791
response to endogenous stimulus (GO:0009719)	1016	45	17.71	+	2.54	2.88e-08	7.77e-06	5.10957898119909
positive regulation of establishment of protein localization (GO:1904951)	522	23	9.1	+	2.53	7.48e-05	0.00565	2.24795155218056
positive regulation of cellular component movement (GO:0051272)	500	22	8.71	+	2.52	0.000109	0.00759	2.11975822410452
organic acid metabolic process (GO:0006082)	797	35	13.89	+	2.52	1.51e-06	0.000225	3.64781748188864
regulation of secretion by cell (GO:1903530)	729	32	12.71	+	2.52	4.74e-06	0.000588	3.23062267392386
regulation of cytokine production (GO:0001817)	595	26	10.37	+	2.51	2.93e-05	0.00265	2.57675412606319
negative regulation of immune system process (GO:0002683)	414	18	7.22	+	2.49	0.000519	0.025	1.60205999132796
positive regulation of transport (GO:0051050)	1047	45	18.25	+	2.47	5.46e-08	1.38e-05	4.86012091359876
regulation of cellular component movement (GO:0051270)	891	38	15.53	+	2.45	7.94e-07	0.00013	3.88605664769316
cellular cation homeostasis (GO:0030003)	563	24	9.81	+	2.45	0.00012	0.00813	2.08990945440593
inorganic ion homeostasis (GO:0098771)	657	28	11.45	+	2.45	2.82e-05	0.0026	2.58502665202918
positive regulation of locomotion (GO:0040017)	517	22	9.01	+	2.44	0.000252	0.0144	1.84163750790475
ion homeostasis (GO:0050801)	683	29	11.9	+	2.44	2.06e-05	0.00198	2.70333480973847
regulation of secretion (GO:0051046)	782	33	13.63	+	2.42	5.54e-06	0.000651	3.18641901143181
lipid metabolic process (GO:0006629)	1002	42	17.46	+	2.40	2.89e-07	5.56e-05	4.25492520841794
negative regulation of transport (GO:0051051)	526	22	9.17	+	2.40	0.000285	0.0155	1.80966830182971
regulation of cell migration (GO:0030334)	769	32	13.4	+	2.39	9.84e-06	0.00103	2.98716277529483
response to hormone (GO:0009725)	577	24	10.06	+	2.39	0.000149	0.00952	2.02136305161553
response to oxygen-containing compound (GO:1901700)	1131	47	19.71	+	2.38	8.44e-08	1.97e-05	4.70553377383841
regulation of MAPK cascade (GO:0043408)	680	28	11.85	+	2.36	4.38e-05	0.00364	2.43889861635094
tissue development (GO:0009888)	1534	63	26.74	+	2.36	5.98e-10	2.36e-07	6.62708799702989
secretion (GO:0046903)	488	20	8.51	+	2.35	0.00067	0.0298	1.52578373592374
tissue morphogenesis (GO:0048729)	588	24	10.25	+	2.34	0.000183	0.0113	1.94692155651658
defense response (GO:0006952)	1226	50	21.37	+	2.34	4.54e-08	1.16e-05	4.93554201077308
response to lipid (GO:0033993)	591	24	10.3	+	2.33	0.000194	0.0118	1.92811799269387
cation homeostasis (GO:0055080)	641	26	11.17	+	2.33	0.000103	0.00722	2.14146280243036
positive regulation of intracellular signal transduction (GO:1902533)	896	36	15.62	+	2.31	6.5e-06	0.000747	3.1266793981846
regulation of immune response (GO:0050776)	748	30	13.04	+	2.30	5.09e-05	0.00414	2.3829996588791
positive regulation of immune response (GO:0050778)	551	22	9.6	+	2.29	0.000443	0.0221	1.65560772631489
response to organonitrogen compound (GO:0010243)	656	26	11.43	+	2.27	0.00022	0.0129	1.88941028970075
regulation of cell motility (GO:2000145)	810	32	14.12	+	2.27	3.03e-05	0.00269	2.57024771999759
regulation of hormone levels (GO:0010817)	507	20	8.84	+	2.26	0.000935	0.0394	1.40450377817443
regulation of immune system process (GO:0002682)	1276	50	22.24	+	2.25	1.56e-07	3.28e-05	4.48412615628832
cellular lipid metabolic process (GO:0044255)	766	30	13.35	+	2.25	6.39e-05	0.00494	2.30627305107635
small molecule metabolic process (GO:0044281)	1481	58	25.81	+	2.25	1.69e-08	4.91e-06	5.30891850787703
cellular response to endogenous stimulus (GO:0071495)	846	33	14.74	+	2.24	2.63e-05	0.00244	2.61261017366127
regulation of multicellular organismal process (GO:0051239)	2822	110	49.18	+	2.24	5.66e-16	8.71e-13	12.0599818449923
cellular response to organic substance (GO:0071310)	1649	64	28.74	+	2.23	2.88e-09	9.64e-07	6.01592296609717
animal organ morphogenesis (GO:0009887)	928	36	16.17	+	2.23	1.79e-05	0.00179	2.74714696902011
positive regulation of cell differentiation (GO:0045597)	1007	39	17.55	+	2.22	6.63e-06	0.000751	3.12436006299583
cellular homeostasis (GO:0019725)	756	29	13.18	+	2.20	0.000112	0.00769	2.11407366019857
response to organic substance (GO:0010033)	2303	88	40.14	+	2.19	4.33e-12	2.78e-09	8.55595520408192
regulation of protein transport (GO:0051223)	790	30	13.77	+	2.18	9.56e-05	0.00694	2.15864052954515
cellular response to chemical stimulus (GO:0070887)	2045	77	35.64	+	2.16	1.91e-10	7.95e-08	7.09963287134353
cell surface receptor signaling pathway (GO:0007166)	1700	64	29.63	+	2.16	9.11e-09	2.8e-06	5.55284196865778
cellular component morphogenesis (GO:0032989)	745	28	12.98	+	2.16	0.000195	0.0118	1.92811799269387
response to nitrogen compound (GO:1901698)	772	29	13.46	+	2.16	0.000227	0.0132	1.87942606879415
response to organic cyclic compound (GO:0014070)	639	24	11.14	+	2.15	0.000628	0.0282	1.54975089168064
regulation of peptide transport (GO:0090087)	829	31	14.45	+	2.15	0.000123	0.00824	2.08407278830288
negative regulation of multicellular organismal process (GO:0051241)	1153	43	20.1	+	2.14	5.02e-06	0.000618	3.20901152491118
regulation of response to stress (GO:0080134)	1154	43	20.11	+	2.14	5.08e-06	0.000621	3.20690839982342
response to abiotic stimulus (GO:0009628)	859	32	14.97	+	2.14	9.38e-05	0.00684	2.16494389827988
protein complex subunit organization (GO:0071822)	1053	39	18.35	+	2.13	1.9e-05	0.00184	2.73518217699046
negative regulation of cell proliferation (GO:0008285)	650	24	11.33	+	2.12	0.000742	0.0324	1.48945498979339
regulation of establishment of protein localization (GO:0070201)	814	30	14.19	+	2.11	0.000191	0.0118	1.92811799269387
positive regulation of cell proliferation (GO:0008284)	896	33	15.62	+	2.11	8.01e-05	0.00596	2.22475374025976
positive regulation of cell communication (GO:0010647)	1523	56	26.54	+	2.11	2.86e-07	5.57e-05	4.25414480482627
positive regulation of signaling (GO:0023056)	1530	56	26.67	+	2.10	3.01e-07	5.65e-05	4.24795155218056
immune response (GO:0006955)	1151	42	20.06	+	2.09	9.57e-06	0.00101	2.99567862621736
positive regulation of developmental process (GO:0051094)	1374	50	23.95	+	2.09	1.36e-06	0.000207	3.68402965454308
positive regulation of multicellular organismal process (GO:0051240)	1655	60	28.84	+	2.08	1.07e-07	2.36e-05	4.62708799702989
homeostatic process (GO:0042592)	1436	52	25.03	+	2.08	1.24e-06	0.000194	3.71219827006977
regulation of locomotion (GO:0040012)	885	32	15.42	+	2.07	0.000136	0.00889	2.05109823902979
protein complex assembly (GO:0006461)	945	34	16.47	+	2.06	0.000116	0.00793	2.1007268126824
protein complex biogenesis (GO:0070271)	946	34	16.49	+	2.06	0.000117	0.00797	2.09854167860389
cell migration (GO:0016477)	752	27	13.11	+	2.06	0.000585	0.0266	1.57511836336893
cytoskeleton organization (GO:0007010)	894	32	15.58	+	2.05	0.000221	0.0129	1.88941028970075
positive regulation of signal transduction (GO:0009967)	1351	48	23.55	+	2.04	5.31e-06	0.000643	3.19178902707578
positive regulation of phosphorus metabolic process (GO:0010562)	1073	38	18.7	+	2.03	6.71e-05	0.00516	2.28735029837279
positive regulation of phosphate metabolic process (GO:0045937)	1073	38	18.7	+	2.03	6.71e-05	0.00514	2.28903688100472
positive regulation of phosphorylation (GO:0042327)	963	34	16.78	+	2.03	0.000142	0.00917	2.03763066432998
anatomical structure morphogenesis (GO:0009653)	2049	72	35.71	+	2.02	1.72e-08	4.89e-06	5.31069114087638
positive regulation of protein phosphorylation (GO:0001934)	917	32	15.98	+	2.00	0.000279	0.0153	1.8153085691824
regulation of transport (GO:0051049)	1879	65	32.75	+	1.98	1.9e-07	3.85e-05	4.4145392704915
regulation of protein localization (GO:0032880)	1046	36	18.23	+	1.97	0.000156	0.0099	2.00436480540245
response to other organism (GO:0051707)	816	28	14.22	+	1.97	0.000964	0.0404	1.3936186348894
response to external biotic stimulus (GO:0043207)	818	28	14.26	+	1.96	0.000983	0.0408	1.38933983691012
response to external stimulus (GO:0009605)	1706	58	29.73	+	1.95	1.96e-06	0.000279	3.5543957967264
positive regulation of response to stimulus (GO:0048584)	1958	66	34.13	+	1.93	3.38e-07	6.2e-05	4.20760831050175
regulation of localization (GO:0032879)	2631	88	45.86	+	1.92	3.1e-09	1.02e-06	5.99139982823808
regulation of cell differentiation (GO:0045595)	1713	57	29.86	+	1.91	3.56e-06	0.000481	3.31785492362617
animal organ development (GO:0048513)	2827	94	49.27	+	1.91	8.76e-10	3.37e-07	6.47237009912866
regulation of hydrolase activity (GO:0051336)	910	30	15.86	+	1.89	0.00114	0.046	1.33724216831843
response to chemical (GO:0042221)	3402	111	59.29	+	1.87	3.87e-11	1.99e-08	7.70114692359029
immune system process (GO:0002376)	1970	64	34.33	+	1.86	2.34e-06	0.00033	3.48148606012211
regulation of biological quality (GO:0065008)	3400	110	59.26	+	1.86	9.82e-11	4.2e-08	7.3767507096021
locomotion (GO:0040011)	1053	34	18.35	+	1.85	0.000705	0.0311	1.50723961097316
regulation of multicellular organismal development (GO:2000026)	1890	61	32.94	+	1.85	3.98e-06	0.000511	3.29157909986529
regulation of intracellular signal transduction (GO:1902531)	1583	51	27.59	+	1.85	3.93e-05	0.00338	2.47108329972235
regulation of cell proliferation (GO:0042127)	1583	51	27.59	+	1.85	3.93e-05	0.00336	2.47366072261016
response to stress (GO:0006950)	2935	93	51.15	+	1.82	1.14e-08	3.37e-06	5.47237009912866
regulation of developmental process (GO:0050793)	2410	76	42	+	1.81	4.51e-07	7.97e-05	4.09854167860389
macromolecular complex subunit organization (GO:0043933)	1428	44	24.89	+	1.77	0.000355	0.0184	1.73518217699046
regulation of protein phosphorylation (GO:0001932)	1331	40	23.2	+	1.72	0.00113	0.0459	1.33818731446274
regulation of signal transduction (GO:0009966)	2533	76	44.15	+	1.72	3.84e-06	0.000505	3.29670862188134
regulation of phosphorus metabolic process (GO:0051174)	1675	50	29.19	+	1.71	0.00031	0.0167	1.77728352885242
regulation of signaling (GO:0023051)	2890	86	50.37	+	1.71	9.5e-07	0.000152	3.81815641205523
regulation of cell communication (GO:0010646)	2869	85	50	+	1.70	1.3e-06	0.000201	3.69680394257951
regulation of response to stimulus (GO:0048583)	3441	101	59.97	+	1.68	1.36e-07	2.9e-05	4.53760200210104
regulation of phosphate metabolic process (GO:0019220)	1670	49	29.11	+	1.68	0.000448	0.0222	1.65364702554936
negative regulation of response to stimulus (GO:0048585)	1437	42	25.05	+	1.68	0.00123	0.0485	1.31425826139774
regulation of phosphorylation (GO:0042325)	1437	42	25.05	+	1.68	0.00123	0.0484	1.31515463835559
system development (GO:0048731)	3982	112	69.4	+	1.61	1.64e-07	3.41e-05	4.4672456210075
anatomical structure development (GO:0048856)	4840	133	84.36	+	1.58	1.98e-08	5.54e-06	5.25649023527157
multicellular organism development (GO:0007275)	4545	122	79.21	+	1.54	4.67e-07	8.17e-05	4.08777794346758
cell differentiation (GO:0030154)	3469	93	60.46	+	1.54	2.16e-05	0.00207	2.68402965454308
developmental process (GO:0032502)	5171	138	90.12	+	1.53	5.92e-08	1.47e-05	4.83268266525182
regulation of molecular function (GO:0065009)	2328	62	40.57	+	1.53	0.000828	0.0354	1.45099673797421
cellular developmental process (GO:0048869)	3538	93	61.66	+	1.51	4.68e-05	0.00385	2.4145392704915
positive regulation of biological process (GO:0048518)	5444	143	94.88	+	1.51	7.35e-08	1.77e-05	4.75202673363819
negative regulation of biological process (GO:0048519)	4752	123	82.82	+	1.49	2.6e-06	0.000364	3.43889861635094
positive regulation of cellular process (GO:0048522)	4923	126	85.8	+	1.47	3.46e-06	0.000471	3.3269790928711
negative regulation of cellular process (GO:0048523)	4312	109	75.15	+	1.45	4.29e-05	0.00361	2.44249279809434
response to stimulus (GO:0050896)	7726	193	134.65	+	1.43	1.91e-09	6.52e-07	6.18575240426808
signal transduction (GO:0007165)	4629	110	80.68	+	1.36	0.000511	0.0247	1.60730304674033
multicellular organismal process (GO:0032501)	7075	167	123.31	+	1.35	4.69e-06	0.000587	3.23136189875239
cellular response to stimulus (GO:0051716)	6089	136	106.12	+	1.28	0.00105	0.0427	1.36957212497498
biological regulation (GO:0065007)	11512	251	200.64	+	1.25	3.46e-07	6.26e-05	4.20342566678957
regulation of biological process (GO:0050789)	10974	236	191.26	+	1.23	7.71e-06	0.00086	3.06550154875643
regulation of cellular process (GO:0050794)	10369	213	180.72	+	1.18	0.00121	0.0483	1.31605286924849
cellular macromolecule metabolic process (GO:0044260)	5463	62	95.21	-	.65	6.08e-05	0.00477	2.32148162095989
heterocycle metabolic process (GO:0046483)	3699	40	64.47	-	.62	0.000548	0.0256	1.59176003468815
cellular nitrogen compound metabolic process (GO:0034641)	4120	44	71.81	-	.61	2e-04	0.0121	1.91721462968355
cellular biosynthetic process (GO:0044249)	3420	35	59.61	-	.59	0.000347	0.0182	1.73992861201493
macromolecule biosynthetic process (GO:0009059)	2736	26	47.69	-	.55	0.000534	0.0257	1.59006687666871
gene expression (GO:0010467)	2984	28	52.01	-	.54	0.000201	0.0121	1.91721462968355
heterocycle biosynthetic process (GO:0018130)	2212	20	38.55	-	.52	0.00103	0.042	1.3767507096021
aromatic compound biosynthetic process (GO:0019438)	2222	20	38.73	-	.52	0.00104	0.0425	1.37161106994969
cellular nitrogen compound biosynthetic process (GO:0044271)	2590	23	45.14	-	.51	0.000211	0.0126	1.89962945488244
nucleobase-containing compound biosynthetic process (GO:0034654)	2148	19	37.44	-	.51	0.000882	0.0373	1.42829116819131
nucleobase-containing compound metabolic process (GO:0006139)	3570	31	62.22	-	.50	4.59e-06	0.00058	3.23657200643706
RNA metabolic process (GO:0016070)	2681	22	46.73	-	.47	3.63e-05	0.00315	2.5016894462104
cellular macromolecule biosynthetic process (GO:0034645)	2699	21	47.04	-	.45	1.29e-05	0.00131	2.88272870434424
nervous system process (GO:0050877)	2120	16	36.95	-	.43	0.000103	0.0072	2.14266750356873
nucleic acid metabolic process (GO:0090304)	3113	22	54.26	-	.41	2.5e-07	4.99e-05	4.30189945437661
sensory perception (GO:0007600)	1757	8	30.62	-	.26	1.3e-06	0.000202	3.69464863055338
cell cycle (GO:0007049)	1130	5	19.69	-	.25	0.000142	0.00921	2.03574036980315
sensory perception of chemical stimulus (GO:0007606)	1377	1	24	-	.04	1.14e-09	4.08e-07	6.38933983691012
DNA metabolic process (GO:0006259)	634	0	11.05	-	< 0.01	3.02e-05	0.0027	2.56863623584101
sensory perception of smell (GO:0007608)	1089	0	18.98	-	< 0.01	1.02e-08	3.07e-06	5.51286162452281
