# Supplementary material for: In vitro generation of functional murine heart organoids via FGF4 and extracellular matrix
Source: Nat Commun. 2020 Sep 3;11:4283. doi: 10.1038/s41467-020-18031-5 (PMC7471119; doi:10.1038/s41467-020-18031-5)
Supplement: Supplementary file 13 — Source Data [file 41467_2020_18031_MOESM13_ESM.zip › Source Data/DESeq_res_EBHO.txt]

baseMean	log2FoldChange	lfcSE	stat	pvalue	padj	significant	col	significant2	geneName
22.7507791083616	3.36922390215872	1.18686373684071	2.8387621911233	0.00452888953644036	0.0126843762913211	FALSE	black	FALSE	0610005C13Rik
160.168524272524	-0.332165377411708	0.412233224728867	-0.805770514082603	0.420375182538841	0.533405770886118	FALSE	black	FALSE	0610007P14Rik
81.2908741645875	-0.0702536036857203	0.273708098803824	-0.256673456111627	0.797430864152335	0.860176704177256	FALSE	black	FALSE	0610009B22Rik
3.05042294152623	-0.15617330259256	1.2042639494813	-0.129683615174088	0.896816746283503	0.929438818219511	FALSE	black	FALSE	0610009L18Rik
256.573045438988	-0.441753463472528	0.15866085169012	-2.78426252454081	0.00536495913797746	0.0146169347825923	FALSE	black	FALSE	0610009O20Rik
0.511148644670685	1.11797882578165	1.51636817884745	0.737273995443106	0.460955742882431	NA	NA	black	FALSE	0610010B08Rik
89.5677152586265	0.226877120826421	0.378467234498708	0.599463045002898	0.548864146365822	0.654532860029012	FALSE	black	FALSE	0610010F05Rik
138.25457836482	-0.8509435393988	0.266991026542343	-3.18716157025541	0.00143676490337599	0.00470363517335032	TRUE	skyblue	TRUE	0610010K14Rik
65.1177656237136	0.713868991903859	0.334367018818074	2.1349862627817	0.0327621322414453	0.068199071951381	FALSE	black	FALSE	0610011F06Rik
170.148009486222	0.261631548371621	0.163047062707238	1.60463821934283	0.108573445316758	0.183306411473211	FALSE	black	FALSE	0610012G03Rik
2.58179188803332	0.524138449979819	1.16187271598537	0.451115206311824	0.651906518592376	0.743205922086232	FALSE	black	FALSE	0610012H03Rik
169.59241854978	-0.407732065209594	0.254478133282408	-1.60222829345071	0.109105135628743	0.184010051789282	FALSE	black	FALSE	0610030E20Rik
311.020658585365	0.433760567047916	0.270817987850346	1.60166822924485	0.10922899427704	0.184160751433501	FALSE	black	FALSE	0610031J06Rik
0	NA	NA	NA	NA	NA	NA	black	FALSE	0610031O16Rik
65.8992123989801	-0.165882319168626	0.367642856496155	-0.451205065561666	0.651841759088457	0.743189866548558	FALSE	black	FALSE	0610037L13Rik
1.28151890784901	0.626199437527243	1.39707354131692	0.448222243860527	0.653992810815889	0.745143551799058	FALSE	black	FALSE	0610038B21Rik
2.02943921238358	0.713641661755597	1.16203017849569	0.614133500972791	0.539127112080916	0.646048744098161	FALSE	black	FALSE	0610039K10Rik
4.44675713247542	0.929996606744508	0.855629994065287	1.08691445273662	0.277074618409912	0.386288096646018	FALSE	black	FALSE	0610040B10Rik
0.620670522924117	0.261504669686007	1.43542398523448	0.182179392552989	0.855441944722995	NA	NA	black	FALSE	0610040F04Rik
118.190368027661	4.58085155656731	0.822826335522214	5.56721553359134	2.5884215329586e-08	2.77786900708667e-07	TRUE	lightpink	TRUE	0610040J01Rik
0.390628582313036	-1.10828494041097	1.52249725141164	-0.727938877645513	0.466651002971315	NA	NA	black	FALSE	0610043K17Rik
6.31352575213638	2.22363644867809	0.662536565331518	3.35624713417204	0.00079007933641979	0.00278344341798761	TRUE	lightpink	TRUE	1010001N08Rik
0.0940442356347827	0.0690171082288673	1.51618420732703	0.0455202658722727	0.963692621810073	NA	NA	black	FALSE	1100001G20Rik
67.8822238276594	0.674219117976106	0.499095819116184	1.35088111771811	0.176733517759237	0.271111044870752	FALSE	black	FALSE	1110001A16Rik
51.4097425923223	0.57860085146046	0.446958242317404	1.29452999559984	0.195482415269398	0.293819997493063	FALSE	black	FALSE	1110001J03Rik
15.3479831836507	-1.33900933129135	0.59031200294771	-2.26830781790822	0.0233104517589291	0.051164764025219	FALSE	black	FALSE	1110002L01Rik
85.4630553591959	-0.854499682824887	0.234172183809116	-3.64902299207932	0.000263239545948727	0.0010563888746193	TRUE	skyblue	TRUE	1110004E09Rik
336.280583439437	-0.483225737733453	0.173487116733643	-2.78536958150821	0.00534667435541092	0.0145770389543401	FALSE	black	FALSE	1110004F10Rik
5.10517671608475	-0.118447331057343	0.731322132480672	-0.161963279650193	0.871334770611157	0.91181750437257	FALSE	black	FALSE	1110006O24Rik
75.5471999709289	1.68876260225092	0.408543656158744	4.13361602069456	3.57099897762187e-05	0.000180831232225432	TRUE	lightpink	TRUE	1110007C09Rik
149.733007702687	0.044269757302548	0.183477427522367	0.241281763649924	0.809336743923373	0.868980080714882	FALSE	black	FALSE	1110008F13Rik
79.6809893912445	-0.605493606946251	0.24144604090527	-2.50778022566049	0.0121492205360313	0.0294479744509436	FALSE	black	FALSE	1110008L16Rik
55.9466186855477	1.23137481854123	0.327468883962423	3.76028037730305	0.000169723024398068	0.000721615790404109	TRUE	lightpink	TRUE	1110008P14Rik
88.2142743643422	-0.375159310469425	0.229401716994446	-1.63538144083947	0.101969110522377	0.173963401552411	FALSE	black	FALSE	1110012L19Rik
0.443176403337949	1.11797885951402	1.5163681788852	0.737274017670257	0.460955729368288	NA	NA	black	FALSE	1110015O18Rik
7.15718623654305	-4.38321898486675	0.978909167103968	-4.47765648965592	7.5466904793034e-06	4.52560598508283e-05	TRUE	skyblue	TRUE	1110017D15Rik
12.1433311466546	0.702669987496712	0.564481244341177	1.24480661588113	0.213202843669623	0.315654547650301	FALSE	black	FALSE	1110019D14Rik
1.64537520862735	-1.10205929206931	1.37482738257113	-0.801598299568555	0.422785361568758	0.535355335270182	FALSE	black	FALSE	1110020A21Rik
0	NA	NA	NA	NA	NA	NA	black	FALSE	1110025L11Rik
0.248314235883561	-0.0482265008244378	1.51847321558313	-0.0317598626893908	0.974663555410149	NA	NA	black	FALSE	1110028F11Rik
0	NA	NA	NA	NA	NA	NA	black	FALSE	1110028F18Rik
47.6421246953189	-0.252422136008598	0.394230440179463	-0.640290830646385	0.521983540847062	0.629509712739562	FALSE	black	FALSE	1110032A03Rik
8.63753435711133	-1.36676827000429	0.655631936814136	-2.08465785947787	0.0371003684096136	0.0754678636380552	FALSE	black	FALSE	1110032F04Rik
24.2652242109707	-0.148517388678339	0.458164911285828	-0.324157055723733	0.745819132677194	0.818285319475622	FALSE	black	FALSE	1110034G24Rik
0	NA	NA	NA	NA	NA	NA	black	FALSE	1110036E04Rik
445.522188833424	0.00559073339590647	0.155963503844975	0.0358464208489671	0.971404818347837	0.981457215508933	FALSE	black	FALSE	1110037F02Rik
105.710195498473	-1.01326302897003	0.240820426942617	-4.20754602021975	2.58158840787036e-05	0.000135278902742721	TRUE	skyblue	TRUE	1110038B12Rik
83.3255452434526	-0.320577523288458	0.305779486092838	-1.0483944733661	0.294456898782458	0.404950945916406	FALSE	black	FALSE	1110038F14Rik
3.43654718102752	1.81154598976184	1.11194436646552	1.62916962790154	0.103277114645113	0.175903963375975	FALSE	black	FALSE	1110046J04Rik
85.0916443762857	0.301525192139382	0.23226079633211	1.2982181965321	0.194212366981705	0.292316110877031	FALSE	black	FALSE	1110051M20Rik
10.3132814852214	0.537059706936894	0.503984598931613	1.06562721971147	0.286592189561616	0.396413331820114	FALSE	black	FALSE	1110054M08Rik
177.08060433082	-0.515125091551489	0.241170250307282	-2.13593961483704	0.0326843360828888	0.0680991007624223	FALSE	black	FALSE	1110057K04Rik
53.0866060356082	0.14340932038894	0.32199306904336	0.445380146892628	0.656045056958342	0.746648194755631	FALSE	black	FALSE	1110058L19Rik
139.707976109293	-1.01362020750903	0.217745245290908	-4.65507389681382	3.23864529541849e-06	2.12181622218662e-05	TRUE	skyblue	TRUE	1110059E24Rik
38.7122553090611	0.081661685616174	0.280174091262252	0.291467655871635	0.770693677403147	0.838338801805652	FALSE	black	FALSE	1110059G10Rik
0.738627338896582	1.44024235698269	1.51829630138496	0.94859109889745	0.342828619855675	NA	NA	black	FALSE	1110059M19Rik
37.6509837649854	0.426508578264927	0.342557863120101	1.24507017407273	0.213105956506959	0.315571663810235	FALSE	black	FALSE	1110065P20Rik
7.72983821248406	0.200793047753537	0.684086345564067	0.293520034503791	0.769124688202138	0.837030143919842	FALSE	black	FALSE	1190002F15Rik
326.826559595805	1.06270146958739	0.382180404859875	2.78062782935463	0.00542538953911416	0.0147614846729475	FALSE	black	FALSE	1190002N15Rik
0	NA	NA	NA	NA	NA	NA	black	FALSE	1190003K10Rik
7.54058559594154	1.10980298918318	0.693996190483809	1.59914853193862	0.109787603198649	0.184761018521616	FALSE	black	FALSE	1190005I06Rik
25.698096030679	-0.718881849833422	0.433231102160444	-1.65934958558721	0.0970453688333857	0.167336899177275	FALSE	black	FALSE	1190007I07Rik
228.797578993903	-0.558742280563652	0.194507231715673	-2.87260414759493	0.00407103868410808	0.0115802933753666	FALSE	black	FALSE	1200014J11Rik
25.7679765968383	0.680522337469282	0.39097580066049	1.74057406192314	0.0817582675274259	0.145442188683506	FALSE	black	FALSE	1300002E11Rik
17.6963906577115	3.150329115854	1.12098140575303	2.81033128621588	0.00494905287636884	0.0136604438297566	FALSE	black	FALSE	1300002K09Rik
32.3979614193469	3.17767845017053	1.18928197259977	2.67193022628951	0.00754163279139543	0.0195430691464353	FALSE	black	FALSE	1300017J02Rik
18.7845329180049	0.14467858157126	0.814679660975694	0.177589534269195	0.859045344334885	0.903686190202394	FALSE	black	FALSE	1500004A13Rik
1.473727595572	2.17828911965077	1.52929532823444	1.42437440266399	0.154338119989615	0.243066979175147	FALSE	black	FALSE	1500009C09Rik
46.9866976723491	0.613144221647805	0.393118057196697	1.5596948815328	0.118832002296896	0.197134067631362	FALSE	black	FALSE	1500009L16Rik
53.5255242814694	-0.111961217706746	0.404982098277758	-0.276459671138246	0.782195030776669	0.847514700762074	FALSE	black	FALSE	1500011B03Rik
32.9566048922641	2.06954629963812	0.565677784604716	3.65852496944753	0.000253671029655849	0.00102466713593578	TRUE	lightpink	TRUE	1500011K16Rik
59.8730940856972	-0.927330781973995	0.253013895007073	-3.66513776624035	0.000247205475450685	0.001002089638713	TRUE	skyblue	TRUE	1500012F01Rik
0.054247937704344	0.0690171082288669	1.51618420732703	0.0455202658722724	0.963692621810073	NA	NA	black	FALSE	1500012K07Rik
10.2282848433476	-1.15327509103241	0.692375185687919	-1.66567941034246	0.0957772850675996	0.165381849293908	FALSE	black	FALSE	1500015A07Rik
0.139729344240167	0.687996718898136	1.51618420732703	0.453768556335939	0.649995417454846	NA	NA	black	FALSE	1500015L24Rik
3.20586485447336	1.12502407699111	1.48151153500152	0.759375847174857	0.447627757465176	0.559604594982229	FALSE	black	FALSE	1500015O10Rik
0.714638968279133	1.42907150746321	1.51811105523264	0.941348462312739	0.346526315325294	NA	NA	black	FALSE	1500017E21Rik
0	NA	NA	NA	NA	NA	NA	black	FALSE	1600002D24Rik
69.3509619075222	-1.04811581687144	0.265844899517904	-3.94258388546158	8.06084424781686e-05	0.000373359091975827	TRUE	skyblue	TRUE	1600002H07Rik
10.4728300100923	1.53704482362414	0.521037903370914	2.94996738947407	0.00317807471931387	0.00934398318135397	TRUE	lightpink	TRUE	1600002K03Rik
0.424165445880904	1.25838188644513	1.51651432129027	0.829785692610199	0.40665996146527	NA	NA	black	FALSE	1600010M07Rik
165.921993611497	0.972058967752702	0.163925298915356	5.92988985949404	3.03137947885686e-09	3.97856132913574e-08	TRUE	lightpink	TRUE	1600012H06Rik
86.500781976387	1.61375073383482	0.35816209456153	4.50564355731281	6.61720845166028e-06	4.02869740410587e-05	TRUE	lightpink	TRUE	1600014C10Rik
0.735433434043163	0.778132106109543	1.51375905742343	0.514039603788732	0.607224301942705	NA	NA	black	FALSE	1600014C23Rik
0.761284752674161	1.45070001902633	1.51847640152052	0.955365534540855	0.339392876963088	NA	NA	black	FALSE	1600014K23Rik
0	NA	NA	NA	NA	NA	NA	black	FALSE	1600015I10Rik
12.8396002688138	-0.725394016968111	0.648606595822995	-1.11838828288153	0.263401196435705	0.371483975601419	FALSE	black	FALSE	1600016N20Rik
0	NA	NA	NA	NA	NA	NA	black	FALSE	1600019K03Rik
7.76314623655468	0.797215223750069	0.726129822985688	1.09789626939174	0.272249787178864	0.381354526490068	FALSE	black	FALSE	1600020E01Rik
1.21833349829278	-1.39541398332822	1.52916090103691	-0.912535745834203	0.361486761239022	0.47407715819139	FALSE	black	FALSE	1600023N17Rik
0.4191880327205	1.11797884699281	1.51636817887119	0.7372740094197	0.46095573438464	NA	NA	black	FALSE	1600025M17Rik
0	NA	NA	NA	NA	NA	NA	black	FALSE	1600027J07Rik
0.271417720991132	-0.862369276638239	1.52130825619554	-0.566860314552449	0.570809088556024	NA	NA	black	FALSE	1600029I14Rik
1.18549013765027	-0.749459053368454	1.22681265404967	-0.610899350356809	0.54126621495179	0.647884774897814	FALSE	black	FALSE	1600029O15Rik
1.46589603718582	-2.14750647103876	1.52521644346501	-1.40800112681714	NA	NA	NA	black	FALSE	1700001C02Rik
2.95152373862527	-1.47212690447685	1.10054829953019	-1.33763043848714	0.181016936948607	0.276042208992485	FALSE	black	FALSE	1700001C19Rik
0	NA	NA	NA	NA	NA	NA	black	FALSE	1700001D01Rik
0.108584891643394	-0.276066174185273	1.51785716404267	-0.181878888689366	0.855677772540265	NA	NA	black	FALSE	1700001F09Rik
0.450250537684743	-1.08907326905307	1.50019651106765	-0.725953740738944	0.467867129685705	NA	NA	black	FALSE	1700001G11Rik
1.47040438528848	-0.0979087234804026	1.22242881945183	-0.0800935988439045	0.936162813775854	0.957755988382786	FALSE	black	FALSE	1700001G17Rik
0.139729344240167	0.687996718898136	1.51618420732703	0.453768556335939	0.649995417454846	NA	NA	black	FALSE	1700001J03Rik
6.57590734489144	-1.09944605361155	0.791937717956972	-1.38829863596835	0.165046127411673	0.256749110280357	FALSE	black	FALSE	1700001J11Rik
0.939224943590321	-0.0843292156087452	1.49490605434446	-0.0564110469441674	0.955014356781126	NA	NA	black	FALSE	1700001K19Rik
0.606004203670683	0.203849376821206	1.52470518399177	0.133697569183516	0.893641727417406	NA	NA	black	FALSE	1700001K23Rik
54.0120729782843	0.28587691994332	0.35927545637566	0.795704006132847	0.426204097799775	0.538550127808563	FALSE	black	FALSE	1700001L05Rik
0.364895251066105	-0.468661943306671	1.52095826832523	-0.308135964718302	0.757978875849132	NA	NA	black	FALSE	1700001L19Rik
5.29942647199369	-1.70922388183097	1.05992109128067	-1.61259540534831	0.106832437358532	0.180901119604993	FALSE	black	FALSE	1700001O22Rik
0.395058208935487	0.481764239534566	1.51733548698323	0.3175067370845	0.750859128284807	NA	NA	black	FALSE	1700001P01Rik
0.0542924458216971	0.0690171082288673	1.51618420732703	0.0455202658722726	0.963692621810073	NA	NA	black	FALSE	1700003C15Rik
1.39564246118102	1.48190478272401	1.53168548265771	0.967499398213709	0.333294441944793	0.445303754898153	FALSE	black	FALSE	1700003D09Rik
15.7082252845118	-2.6274768813641	0.603052624313244	-4.35696119282504	1.31880639383594e-05	7.45798460344332e-05	TRUE	skyblue	TRUE	1700003E16Rik
0	NA	NA	NA	NA	NA	NA	black	FALSE	1700003E24Rik
7.94077060085681	-1.87265125313684	0.675873542436963	-2.77071247142582	0.00559337943920457	0.0151214701297905	FALSE	black	FALSE	1700003F12Rik
0	NA	NA	NA	NA	NA	NA	black	FALSE	1700003G13Rik
0	NA	NA	NA	NA	NA	NA	black	FALSE	1700003G18Rik
0.271462229108486	-0.862479610242916	1.5213088708475	-0.566932610971	0.570759967025636	NA	NA	black	FALSE	1700003H04Rik
0	NA	NA	NA	NA	NA	NA	black	FALSE	1700003L19Rik
10.1417091880194	-4.63698621518389	0.832049512331401	-5.57296909193669	2.50434015411104e-08	2.69304866001517e-07	TRUE	skyblue	TRUE	1700003M02Rik
4.94942002143572	-0.439474649090471	0.843046761577846	-0.521293324545783	0.602162450553697	0.701070686996713	FALSE	black	FALSE	1700003M07Rik
1.14014136225564	-1.95334367739607	1.52488455169197	-1.28097807485078	NA	NA	NA	black	FALSE	1700003P14Rik
0.705801795682063	-1.5879650978876	1.52403932136269	-1.0419449653489	NA	NA	NA	black	FALSE	1700006A11Rik
0.597216904038668	-1.45812974986077	1.52369814818686	-0.956967593349044	NA	NA	NA	black	FALSE	1700006E09Rik
0	NA	NA	NA	NA	NA	NA	black	FALSE	1700006F04Rik
0	NA	NA	NA	NA	NA	NA	black	FALSE	1700006H21Rik
0.242380917091263	-0.744568990261881	1.52060358047713	-0.489653582183632	0.624379053453726	NA	NA	black	FALSE	1700007B14Rik
0.0542924458216971	0.0690171082288673	1.51618420732703	0.0455202658722726	0.963692621810073	NA	NA	black	FALSE	1700007F19Rik
2.45996321759505	-3.78204341004978	1.34152584095103	-2.81921025641119	0.00481419721915354	0.013345728163623	FALSE	black	FALSE	1700007G11Rik
1.00378439378566	0.117534339976985	1.21292416943351	0.0969016389803483	0.922804507216413	NA	NA	black	FALSE	1700007J10Rik
0.289271545423708	-0.0482263983332714	1.51847321501657	-0.0317597952050442	0.974663609227718	NA	NA	black	FALSE	1700007K09Rik
12.0270924196562	-1.5178220268498	0.60705314876251	-2.50031159535851	0.0124084114311015	0.0299402477147072	FALSE	black	FALSE	1700007K13Rik
4.84132058082941	-2.54885766172218	0.97526614243024	-2.61349958829776	0.00896201916749452	0.022623340833978	FALSE	black	FALSE	1700007L15Rik
0.325754674930183	-0.997030071215186	1.52200168259973	-0.655078166216057	0.51241742875174	NA	NA	black	FALSE	1700007P06Rik
0.0542924458216971	0.0690171082288673	1.51618420732703	0.0455202658722726	0.963692621810073	NA	NA	black	FALSE	1700008F21Rik
2.28632638609939	-3.65609390608851	1.36040714741761	-2.68749977756931	0.00719891502344912	0.0187826344069525	FALSE	black	FALSE	1700008I05Rik
21.1339402051069	-0.716818494539552	0.42820480075373	-1.67400854282297	0.0941289204253508	0.163169023909356	FALSE	black	FALSE	1700008J07Rik
2.28028272451128	-2.49268768302561	1.52566574719797	-1.63383604017045	NA	NA	NA	black	FALSE	1700008K24Rik
2.53970634152905	-0.0685290038867001	1.31454930270188	-0.0521311781504488	0.958424170162765	0.972268614587316	FALSE	black	FALSE	1700008O03Rik
0.325754674930183	-0.997030071215186	1.52200168259973	-0.655078166216057	0.51241742875174	NA	NA	black	FALSE	1700008P02Rik
0	NA	NA	NA	NA	NA	NA	black	FALSE	1700009C05Rik
1.46589603718582	-2.14750647103876	1.52521644346501	-1.40800112681714	NA	NA	NA	black	FALSE	1700009J07Rik
6.70086515382926	-3.25478340866343	1.46118543406533	-2.2274951096439	NA	NA	NA	black	FALSE	1700009N14Rik
31.4896461610052	-2.06931389942434	0.489715738177607	-4.22554093753438	2.383674845419e-05	0.000126089863313013	TRUE	skyblue	TRUE	1700009P17Rik
0.0542924458216971	0.0690171082288673	1.51618420732703	0.0455202658722726	0.963692621810073	NA	NA	black	FALSE	1700010B08Rik
0.380002612634527	-1.11233186479779	1.52251409230253	-0.730588879552235	0.465030306515969	NA	NA	black	FALSE	1700010D01Rik
0	NA	NA	NA	NA	NA	NA	black	FALSE	1700010I02Rik
7.12774730328444	-3.07088423333458	1.01055862183765	-3.03879870694717	0.0023752350210366	0.00727611692306064	TRUE	skyblue	TRUE	1700010I14Rik
0	NA	NA	NA	NA	NA	NA	black	FALSE	1700010J16Rik
0	NA	NA	NA	NA	NA	NA	black	FALSE	1700010K23Rik
0.745553585495148	-1.62667250548078	1.52414560288322	-1.06726844364712	0.285850633533951	NA	NA	black	FALSE	1700011A15Rik
0	NA	NA	NA	NA	NA	NA	black	FALSE	1700011B04Rik
0.162877337465091	-0.509801572489584	1.51913665932473	-0.335586380172141	0.737182796025354	NA	NA	black	FALSE	1700011E24Rik
39.4881609031276	2.30874403314853	1.22321120315774	1.88744513391348	0.0591004793673164	0.110589794978318	FALSE	black	FALSE	1700011H14Rik
0.962112155104773	-1.40787190703815	1.52468369635944	-0.923386214727554	NA	NA	NA	black	FALSE	1700011I03Rik
0.868679133147154	-1.74526930077377	1.52444447625035	-1.14485593143188	NA	NA	NA	black	FALSE	1700011L22Rik
0	NA	NA	NA	NA	NA	NA	black	FALSE	1700011M02Rik
2.71462229108486	-2.96549438932703	1.52557217252261	-1.94385715912964	NA	NA	NA	black	FALSE	1700012A03Rik
0.868679133147154	-1.74526930077377	1.52444447625035	-1.14485593143188	NA	NA	NA	black	FALSE	1700012B07Rik
0.814386687325457	-1.69622245149755	1.52432555472197	-1.11276914976797	NA	NA	NA	black	FALSE	1700012B09Rik
1.58204395409837	1.3086877168553	1.32574240608998	0.987135744352489	0.323576096785468	0.435386593422597	FALSE	black	FALSE	1700012D01Rik
0.364850742948752	-0.468532355519859	1.52095749220589	-0.308050920502934	0.75804358607014	NA	NA	black	FALSE	1700012D14Rik
0	NA	NA	NA	NA	NA	NA	black	FALSE	1700012I11Rik
0.519776464992047	-0.854818632606805	1.52298204208213	-0.561279522008116	0.574606999353961	NA	NA	black	FALSE	1700012L04Rik
0.054247937704344	0.0690171082288669	1.51618420732703	0.0455202658722724	0.963692621810073	NA	NA	black	FALSE	1700012P22Rik
0	NA	NA	NA	NA	NA	NA	black	FALSE	1700013D24Rik
2.21127159021156	-3.17811938275821	1.48609992864623	-2.13856371398479	NA	NA	NA	black	FALSE	1700013F07Rik
4.72344278648765	-3.19261664453931	1.52608800510989	-2.0920265632449	NA	NA	NA	black	FALSE	1700013G24Rik
4.04344893593787	-3.05421612585637	1.01268926803712	-3.01594597894409	0.00256178896365475	0.00776293809349733	TRUE	skyblue	TRUE	1700013H16Rik
1.4258979763432	-1.38237484434086	1.53143062589923	-0.902668929928941	NA	NA	NA	black	FALSE	1700015E13Rik
0	NA	NA	NA	NA	NA	NA	black	FALSE	1700015F17Rik
0.868679133147154	-1.74526930077377	1.52444447625035	-1.14485593143188	NA	NA	NA	black	FALSE	1700015G11Rik
1.29959031158066	-0.340080800358893	1.29989959999002	-0.261620820839936	0.793613790257403	0.85709861119665	FALSE	black	FALSE	1700016C15Rik
0.0542924458216971	0.0690171082288673	1.51618420732703	0.0455202658722726	0.963692621810073	NA	NA	black	FALSE	1700016D06Rik
0	NA	NA	NA	NA	NA	NA	black	FALSE	1700016G22Rik
2.58228559697425	-2.3682288827855	1.52588779188854	-1.55203344267825	NA	NA	NA	black	FALSE	1700016H13Rik
5.65404356647328	-2.35269242939763	1.05060341913085	-2.23937252302488	0.0251316876495376	0.0546050413653713	FALSE	black	FALSE	1700016K19Rik
0.108495875408688	-0.27567716010919	1.51785475677598	-0.181622885113689	0.855878687827793	NA	NA	black	FALSE	1700016L04Rik
0	NA	NA	NA	NA	NA	NA	black	FALSE	1700016L21Rik
0.434339566573577	-1.21346300059453	1.52291025219331	-0.796805326411647	0.425564101192894	NA	NA	black	FALSE	1700016P04Rik
455.123840459014	0.287203366288503	0.263832677055057	1.08858148086247	0.276338487033271	0.385597547222373	FALSE	black	FALSE	1700017B05Rik
1.35731114554243	-2.08786853193635	1.52512154351	-1.36898501029053	NA	NA	NA	black	FALSE	1700017D01Rik
0.271462229108486	-0.862479610242916	1.5213088708475	-0.566932610971	0.570759967025636	NA	NA	black	FALSE	1700017G19Rik
0.180686653780314	0.687996718898136	1.51618420732703	0.453768556335939	0.649995417454846	NA	NA	black	FALSE	1700017J07Rik
0.527772588531196	-0.854818636935716	1.52298204209715	-0.561279524844973	0.574606997420353	NA	NA	black	FALSE	1700017N19Rik
0.473480142709499	-0.746611843584971	1.52250212112525	-0.490384764149403	0.623861655874325	NA	NA	black	FALSE	1700018A04Rik
0	NA	NA	NA	NA	NA	NA	black	FALSE	1700018B08Rik
0.574068910813744	-0.949661555381314	1.52335533932618	-0.623401205789174	0.533020905804634	NA	NA	black	FALSE	1700018B24Rik
1.52018848300752	-2.17574112764325	1.52525937731047	-1.42647287406276	NA	NA	NA	black	FALSE	1700018C11Rik
0.162877337465091	-0.509801572489584	1.51913665932473	-0.335586380172141	0.737182796025354	NA	NA	black	FALSE	1700018F24Rik
0.289271545423708	-0.0482263983332714	1.51847321501657	-0.0317597952050442	0.974663609227718	NA	NA	black	FALSE	1700018G05Rik
3.36247462070848	0.898204945769818	1.00079003131316	0.897495895908615	0.369454362400781	0.482402613615046	FALSE	black	FALSE	1700018L02Rik
0.0542924458216971	0.0690171082288673	1.51618420732703	0.0455202658722726	0.963692621810073	NA	NA	black	FALSE	1700019A02Rik
0.863251440002745	-1.14345195058711	1.48325551462087	-0.770906926902198	0.440762101035202	NA	NA	black	FALSE	1700019B03Rik
0.180686653780314	0.687996718898136	1.51618420732703	0.453768556335939	0.649995417454846	NA	NA	black	FALSE	1700019B21Rik
15.47211013972	-1.62525770144233	0.649850616475874	-2.50097123898423	0.0123853236222673	0.0298935486644172	FALSE	black	FALSE	1700019D03Rik
0	NA	NA	NA	NA	NA	NA	black	FALSE	1700019E08Rik
10.0028288328382	1.64483078934439	0.695182740833947	2.36604088785524	0.0179794586271781	0.0409628758591884	FALSE	black	FALSE	1700019G17Rik
0.162877337465091	-0.509801572489584	1.51913665932473	-0.335586380172141	0.737182796025354	NA	NA	black	FALSE	1700019G24Rik
2.18426087199162	-1.1686906559172	1.1255668922163	-1.03831292835558	0.299124391684438	0.410242377700319	FALSE	black	FALSE	1700019L03Rik
1.03155647061225	-1.87650686877991	1.5247333278405	-1.23071151821521	NA	NA	NA	black	FALSE	1700019M22Rik
1.79160620399865	-2.30368996370875	1.52543914545578	-1.51018149138978	NA	NA	NA	black	FALSE	1700019N19Rik
0.705801795682063	-1.5879650978876	1.52403932136269	-1.0419449653489	NA	NA	NA	black	FALSE	1700019O17Rik
0.429000889663875	0.188596883723259	1.519204256073	0.124141887418592	0.901202933291164	NA	NA	black	FALSE	1700020A23Rik
2.90559770853193	-1.48752275314288	1.42670759803153	-1.04262622221628	NA	NA	NA	black	FALSE	1700020D05Rik
0	NA	NA	NA	NA	NA	NA	black	FALSE	1700020G17Rik
240.040277789273	-0.287619051120478	0.26714908732295	-1.07662374594895	0.281648391293734	0.391166106461555	FALSE	black	FALSE	1700020I14Rik
8.17260004739418	1.59865797260634	0.6208262411182	2.57504896978407	0.0100225895440987	0.0249311331023938	FALSE	black	FALSE	1700020L24Rik
0	NA	NA	NA	NA	NA	NA	black	FALSE	1700020M21Rik
0.325754674930183	-0.997030071215186	1.52200168259973	-0.655078166216057	0.51241742875174	NA	NA	black	FALSE	1700020N01Rik
0.987667453882292	-2.33593365798746	1.49844297151476	-1.55890728068623	0.11901832687104	NA	NA	black	FALSE	1700020N15Rik
0.054247937704344	0.0690171082288669	1.51618420732703	0.0455202658722724	0.963692621810073	NA	NA	black	FALSE	1700020N18Rik
82.2437683919328	0.521707249569955	0.278949908393466	1.87025424232824	0.0614485204771808	0.114315968785046	FALSE	black	FALSE	1700021F05Rik
0.922971578968851	-1.79146298791672	1.52455083531251	-1.17507592821561	NA	NA	NA	black	FALSE	1700021F07Rik
218.378159637675	1.65198020161486	0.277426832884481	5.95465184257332	2.60626054302922e-09	3.474724713987e-08	TRUE	lightpink	TRUE	1700021K19Rik
0.108495875408688	-0.27567716010919	1.51785475677598	-0.181622885113689	0.855878687827793	NA	NA	black	FALSE	1700021N21Rik
0.922971578968851	-1.79146298791672	1.52455083531251	-1.17507592821561	NA	NA	NA	black	FALSE	1700022A21Rik
0.0542924458216971	0.0690171082288673	1.51618420732703	0.0455202658722726	0.963692621810073	NA	NA	black	FALSE	1700022A22Rik
0	NA	NA	NA	NA	NA	NA	black	FALSE	1700022E09Rik
0	NA	NA	NA	NA	NA	NA	black	FALSE	1700022H16Rik
0.0542924458216971	0.0690171082288673	1.51618420732703	0.0455202658722726	0.963692621810073	NA	NA	black	FALSE	1700022I11Rik
0.814386687325457	-1.69622245149755	1.52432555472197	-1.11276914976797	NA	NA	NA	black	FALSE	1700022P22Rik
0	NA	NA	NA	NA	NA	NA	black	FALSE	1700023C21Rik
1.11783408225594	-0.462427371679558	1.53121779578948	-0.301999737040109	0.76265226340938	0.831852046438079	FALSE	black	FALSE	1700023E05Rik
0.054247937704344	0.0690171082288669	1.51618420732703	0.0455202658722724	0.963692621810073	NA	NA	black	FALSE	1700023F02Rik
2.35366645182544	-0.5928666965804	1.04822098901883	-0.565593231571656	0.571670330005926	0.674346937089649	FALSE	black	FALSE	1700023F06Rik
2.12367565895529	-2.54158757092577	1.37190008377685	-1.8526039913408	0.0639391399589377	0.118248268540369	FALSE	black	FALSE	1700023L04Rik
0	NA	NA	NA	NA	NA	NA	black	FALSE	1700024B18Rik
1.1533329081637	0.0299317335823381	1.27458745773487	0.0234834678473388	0.981264625595996	0.988487523437754	FALSE	black	FALSE	1700024F13Rik
0.202629127278177	-0.628846640799706	1.5198070788461	-0.41376741137247	0.679044452572111	NA	NA	black	FALSE	1700024G13Rik
0.434339566573577	-1.21346300059453	1.52291025219331	-0.796805326411647	0.425564101192894	NA	NA	black	FALSE	1700024P04Rik
3.69795362733669	0.136901647903202	1.41433743618571	0.0967956050660785	0.922888714195765	0.948655653293883	FALSE	black	FALSE	1700024P16Rik
0	NA	NA	NA	NA	NA	NA	black	FALSE	1700025B11Rik
0	NA	NA	NA	NA	NA	NA	black	FALSE	1700025C18Rik
0	NA	NA	NA	NA	NA	NA	black	FALSE	1700025F22Rik
0	NA	NA	NA	NA	NA	NA	black	FALSE	1700025F24Rik
200.369255272326	0.60358844372505	0.507705007347431	1.18885658992921	0.234496104866579	0.339888805207174	FALSE	black	FALSE	1700025G04Rik
0	NA	NA	NA	NA	NA	NA	black	FALSE	1700025K24Rik
0.271462229108486	-0.862479610242916	1.5213088708475	-0.566932610971	0.570759967025636	NA	NA	black	FALSE	1700025M24Rik
0	NA	NA	NA	NA	NA	NA	black	FALSE	1700025N23Rik
2.89954433811342	-1.99287647150121	1.27461751252037	-1.56350940727355	0.117932824746636	0.195987585868514	FALSE	black	FALSE	1700026D08Rik
0	NA	NA	NA	NA	NA	NA	black	FALSE	1700026D11Rik
0	NA	NA	NA	NA	NA	NA	black	FALSE	1700026F02Rik
3.6203698439769	-2.27579884180847	1.09780287180747	-2.07304872327533	0.0381677453573282	0.0772717080113211	FALSE	black	FALSE	1700026L06Rik
1.79165071211601	-2.30370918829039	1.52543917071668	-1.51019406903526	NA	NA	NA	black	FALSE	1700027A15Rik
0	NA	NA	NA	NA	NA	NA	black	FALSE	1700027F09Rik
0.147725467779316	0.687996718898136	1.51618420732703	0.453768556335939	0.649995417454846	NA	NA	black	FALSE	1700027H10Rik
0.139729344240167	0.687996718898136	1.51618420732703	0.453768556335939	0.649995417454846	NA	NA	black	FALSE	1700027I24Rik
0.760049733386407	-1.64389918370346	1.52419146337677	-1.07853850595744	NA	NA	NA	black	FALSE	1700027J07Rik
15.8708355747489	0.330622892156248	0.523764286696988	0.631243673067619	0.527881210181584	0.635091587454168	FALSE	black	FALSE	1700028B04Rik
0	NA	NA	NA	NA	NA	NA	black	FALSE	1700028D13Rik
0.56694478266223	-0.487659042828915	1.42135289219812	-0.343094980497594	0.731527007187554	NA	NA	black	FALSE	1700028E10Rik
0	NA	NA	NA	NA	NA	NA	black	FALSE	1700028I16Rik
3.66454001582169	-2.38316277224281	1.24423317457382	-1.91536668603864	0.0554457565656243	0.104841456557484	FALSE	black	FALSE	1700028J19Rik
3.53501852411773	-0.31630196446866	0.954718118365309	-0.331304034546071	0.740414844109281	0.813917512280503	FALSE	black	FALSE	1700028K03Rik
0	NA	NA	NA	NA	NA	NA	black	FALSE	1700028M03Rik
2.20660026588645	-3.53688664739434	1.39091541189128	-2.54284812516751	0.0109953009680132	0.0270398954231035	FALSE	black	FALSE	1700028P14Rik
0	NA	NA	NA	NA	NA	NA	black	FALSE	1700028P15Rik
0.814386687325457	-1.69622245149755	1.52432555472197	-1.11276914976797	NA	NA	NA	black	FALSE	1700029B22Rik
1.54539961681199	-2.187013968478	1.52527617427906	-1.43384785349559	0.151615685606237	0.239509703820744	FALSE	black	FALSE	1700029F12Rik
3.47471653258862	-3.07026707003698	1.52582871232402	-2.01219641840439	NA	NA	NA	black	FALSE	1700029H14Rik
0.753734700465004	0.372634221575088	1.52724194819811	0.243991609852476	0.807237317952886	NA	NA	black	FALSE	1700029I15Rik
0	NA	NA	NA	NA	NA	NA	black	FALSE	1700029J03Rik
12.0966326253217	0.0771722041487005	0.603797548536467	0.127811390317428	0.898298235827914	0.930612794518411	FALSE	black	FALSE	1700029J07Rik
0.256877064982521	-0.806425507279958	1.52098595853021	-0.530199179523812	0.595973839856276	NA	NA	black	FALSE	1700029M20Rik
0	NA	NA	NA	NA	NA	NA	black	FALSE	1700029N11Rik
0	NA	NA	NA	NA	NA	NA	black	FALSE	1700029P11Rik
0	NA	NA	NA	NA	NA	NA	black	FALSE	1700030A11Rik
11.6076080710199	-0.269564880235162	0.767620662760912	-0.351169390445555	0.725461272467273	0.801828252553736	FALSE	black	FALSE	1700030C10Rik
0	NA	NA	NA	NA	NA	NA	black	FALSE	1700030F04Rik
0.0542924458216971	0.0690171082288673	1.51618420732703	0.0455202658722726	0.963692621810073	NA	NA	black	FALSE	1700030F18Rik
17.433819692569	-1.57973365237648	0.562726385012267	-2.8072855555583	0.00499609319335455	0.013761817342507	FALSE	black	FALSE	1700030J22Rik
42.8203202023341	0.217044663123359	0.29321595437865	0.740221191521775	0.45916579103956	0.570485405028366	FALSE	black	FALSE	1700030K09Rik
0	NA	NA	NA	NA	NA	NA	black	FALSE	1700030L20Rik
0	NA	NA	NA	NA	NA	NA	black	FALSE	1700030M09Rik
0	NA	NA	NA	NA	NA	NA	black	FALSE	1700030N03Rik
0	NA	NA	NA	NA	NA	NA	black	FALSE	1700030O20Rik
0.139729344240167	0.687996718898136	1.51618420732703	0.453768556335939	0.649995417454846	NA	NA	black	FALSE	1700031A10Rik
0	NA	NA	NA	NA	NA	NA	black	FALSE	1700031F05Rik
2.60603739944146	-2.59787743727545	1.52577471829315	-1.70266121605531	NA	NA	NA	black	FALSE	1700031M16Rik
0.108584891643394	-0.276066174185273	1.51785716404267	-0.181878888689366	0.855677772540265	NA	NA	black	FALSE	1700031P21Rik
0.636357480174591	-1.03411020477748	1.52365482598648	-0.678703724190252	0.497325605986035	NA	NA	black	FALSE	1700034E13Rik
0.202629127278177	-0.628846640799706	1.5198070788461	-0.41376741137247	0.679044452572111	NA	NA	black	FALSE	1700034F02Rik
0.651509349860365	-1.52579978427568	1.52388011369747	-1.00125972546066	NA	NA	NA	black	FALSE	1700034G24Rik
1.17381022024726	1.36100685433647	1.33199268014016	1.02178253276381	0.306883838317244	0.418091042213538	FALSE	black	FALSE	1700034H15Rik
3.25754674930183	-3.04339595789758	1.52576620676006	-1.99466729857662	NA	NA	NA	black	FALSE	1700034I23Rik
3.35159098493661	-3.21344848965389	1.5300759943805	-2.10018881510193	NA	NA	NA	black	FALSE	1700034J05Rik
0	NA	NA	NA	NA	NA	NA	black	FALSE	1700034K08Rik
0.271462229108486	-0.862479610242916	1.5213088708475	-0.566932610971	0.570759967025636	NA	NA	black	FALSE	1700034O15Rik
0.054247937704344	0.0690171082288669	1.51618420732703	0.0455202658722724	0.963692621810073	NA	NA	black	FALSE	1700034P13Rik
0	NA	NA	NA	NA	NA	NA	black	FALSE	1700036G14Rik
10.0077876858831	-0.729415423774632	0.587525507727269	-1.24150426522967	0.2144195235069	0.317162624516626	FALSE	black	FALSE	1700037C18Rik
129.224577815913	-0.280809556186648	0.224610777098025	-1.25020517632641	0.211224606407988	0.313706299985132	FALSE	black	FALSE	1700037H04Rik
0.597127887803962	-1.45801928242109	1.52369783964286	-0.956895287560976	0.338620109998639	NA	NA	black	FALSE	1700039E15Rik
0	NA	NA	NA	NA	NA	NA	black	FALSE	1700039E22Rik
7.52568219042023	0.682341524390887	0.970307274488248	0.703222105338499	0.481917345351714	0.591526296187937	FALSE	black	FALSE	1700040L02Rik
0	NA	NA	NA	NA	NA	NA	black	FALSE	1700041C23Rik
0.0542924458216971	0.0690171082288673	1.51618420732703	0.0455202658722726	0.963692621810073	NA	NA	black	FALSE	1700041M19Rik
0.217169783286788	-0.700970231206695	1.52031647859306	-0.461068626879183	0.644749369518597	NA	NA	black	FALSE	1700042B14Rik
0.38004712075188	-1.11241458036167	1.52251443568897	-0.730643043038392	0.464997213713849	NA	NA	black	FALSE	1700042G07Rik
0.977264024790548	-1.83512011138663	1.52464659626182	-1.20363638097251	NA	NA	NA	black	FALSE	1700042G15Rik
1.71928227555806	1.57520171738229	1.43457922950025	1.09802350751379	0.272194224540872	0.381310054536171	FALSE	black	FALSE	1700042O10Rik
0	NA	NA	NA	NA	NA	NA	black	FALSE	1700044C05Rik
0	NA	NA	NA	NA	NA	NA	black	FALSE	1700044K03Rik
0	NA	NA	NA	NA	NA	NA	black	FALSE	1700045H11Rik
0	NA	NA	NA	NA	NA	NA	black	FALSE	1700046C09Rik
0.0542924458216971	0.0690171082288673	1.51618420732703	0.0455202658722726	0.963692621810073	NA	NA	black	FALSE	1700047A11Rik
0	NA	NA	NA	NA	NA	NA	black	FALSE	1700047E10Rik
0	NA	NA	NA	NA	NA	NA	black	FALSE	1700047G03Rik
0	NA	NA	NA	NA	NA	NA	black	FALSE	1700047I17Rik2
0	NA	NA	NA	NA	NA	NA	black	FALSE	1700047L14Rik
0	NA	NA	NA	NA	NA	NA	black	FALSE	1700047M11Rik
0.0542924458216971	0.0690171082288673	1.51618420732703	0.0455202658722726	0.963692621810073	NA	NA	black	FALSE	1700048M11Rik
1.59326786620523	0.0992686483183872	1.26489456883761	0.0784797806584078	0.937446413307074	0.958701665061817	FALSE	black	FALSE	1700048O20Rik
0	NA	NA	NA	NA	NA	NA	black	FALSE	1700049E15Rik
0.705801795682063	-1.5879650978876	1.52403932136269	-1.0419449653489	NA	NA	NA	black	FALSE	1700049E22Rik
30.4982950086436	0.284746407572271	0.386696238102585	0.73635680804511	0.461513582766143	0.572716072793264	FALSE	black	FALSE	1700049G17Rik
2.24705639464069	-0.932770660793763	1.32522783707772	-0.703856827253665	0.481521939890442	0.591178340026178	FALSE	black	FALSE	1700049L16Rik
0.705801795682063	-1.5879650978876	1.52403932136269	-1.0419449653489	NA	NA	NA	black	FALSE	1700051A21Rik
0.0542924458216971	0.0690171082288673	1.51618420732703	0.0455202658722726	0.963692621810073	NA	NA	black	FALSE	1700052I22Rik
30.0857956438572	0.244039960519209	0.465798145834215	0.523917844460606	0.600335682837248	0.699757949595255	FALSE	black	FALSE	1700052K11Rik
145.128312466118	-1.04702477407002	0.212592445572492	-4.92503283101373	8.43461915016374e-07	6.42813526094344e-06	TRUE	skyblue	TRUE	1700052N19Rik
0.180686653780314	0.687996718898136	1.51618420732703	0.453768556335939	0.649995417454846	NA	NA	black	FALSE	1700054A03Rik
0	NA	NA	NA	NA	NA	NA	black	FALSE	1700054K19Rik
0	NA	NA	NA	NA	NA	NA	black	FALSE	1700054M17Rik
0.38004712075188	-1.11241458036167	1.52251443568897	-0.730643043038392	0.464997213713849	NA	NA	black	FALSE	1700054O13Rik
0	NA	NA	NA	NA	NA	NA	black	FALSE	1700055C04Rik
4.96486130298018	3.8447738335371	1.27718736139187	3.01034440972474	0.00260951605951447	0.00788964711951392	TRUE	lightpink	TRUE	1700055N04Rik
6.30733123019569	-0.989637531037978	0.90794009034957	-1.08998109187684	0.275721473207148	0.385001161396896	FALSE	black	FALSE	1700056E22Rik
0.705801795682063	-1.5879650978876	1.52403932136269	-1.0419449653489	NA	NA	NA	black	FALSE	1700057G04Rik
0	NA	NA	NA	NA	NA	NA	black	FALSE	1700057H15Rik
0	NA	NA	NA	NA	NA	NA	black	FALSE	1700060C16Rik
0	NA	NA	NA	NA	NA	NA	black	FALSE	1700060C20Rik
0	NA	NA	NA	NA	NA	NA	black	FALSE	1700061F12Rik
1.80799309297218	-1.02771182730797	1.53164226924765	-0.670986853746719	NA	NA	NA	black	FALSE	1700061G19Rik
0	NA	NA	NA	NA	NA	NA	black	FALSE	1700061I17Rik
0	NA	NA	NA	NA	NA	NA	black	FALSE	1700063A18Rik
0.054247937704344	0.0690171082288669	1.51618420732703	0.0455202658722724	0.963692621810073	NA	NA	black	FALSE	1700063D05Rik
0	NA	NA	NA	NA	NA	NA	black	FALSE	1700063O14Rik
0	NA	NA	NA	NA	NA	NA	black	FALSE	1700064J06Rik
0	NA	NA	NA	NA	NA	NA	black	FALSE	1700064M15Rik
0.217080767052082	-0.700704377868103	1.52031468125989	-0.460894304649763	0.644874438091518	NA	NA	black	FALSE	1700065D16Rik
0	NA	NA	NA	NA	NA	NA	black	FALSE	1700065I16Rik
0.325754674930183	-0.997030071215186	1.52200168259973	-0.655078166216057	0.51241742875174	NA	NA	black	FALSE	1700065I17Rik
0	NA	NA	NA	NA	NA	NA	black	FALSE	1700065J11Rik
0	NA	NA	NA	NA	NA	NA	black	FALSE	1700065J18Rik
0.0542924458216971	0.0690171082288673	1.51618420732703	0.0455202658722726	0.963692621810073	NA	NA	black	FALSE	1700065L07Rik
0	NA	NA	NA	NA	NA	NA	black	FALSE	1700065O20Rik
0	NA	NA	NA	NA	NA	NA	black	FALSE	1700066B17Rik
1.1029823636823	0.349214399572679	1.42438129414982	0.245169183986733	0.806325435957488	NA	NA	black	FALSE	1700066B19Rik
28.2464283355257	-0.217571533653014	0.557818594640127	-0.390039944425623	0.696507010038154	0.778803788039868	FALSE	black	FALSE	1700066M21Rik
0	NA	NA	NA	NA	NA	NA	black	FALSE	1700066N21Rik
0	NA	NA	NA	NA	NA	NA	black	FALSE	1700066O22Rik
0	NA	NA	NA	NA	NA	NA	black	FALSE	1700067G17Rik
1.01006584610022	-0.210439516610836	1.39222499150301	-0.151153382459865	0.879854723090459	NA	NA	black	FALSE	1700067K01Rik
0.38004712075188	-1.11241458036167	1.52251443568897	-0.730643043038392	0.464997213713849	NA	NA	black	FALSE	1700067P10Rik
0	NA	NA	NA	NA	NA	NA	black	FALSE	1700069L16Rik
0	NA	NA	NA	NA	NA	NA	black	FALSE	1700069P05Rik
0.768184312673864	-0.521977486293185	1.4090908043608	-0.370435662966353	0.711057905558819	NA	NA	black	FALSE	1700071K01Rik
0.807186768894177	-0.493637296981064	1.5034856958181	-0.328328562322941	0.742663250467659	NA	NA	black	FALSE	1700071M16Rik
0	NA	NA	NA	NA	NA	NA	black	FALSE	1700072B07Rik
0	NA	NA	NA	NA	NA	NA	black	FALSE	1700072O05Rik
2.27190749248541	1.92521486716781	1.0426001754459	1.84655145136957	0.0648121759325143	0.119655547219119	FALSE	black	FALSE	1700073E17Rik
0	NA	NA	NA	NA	NA	NA	black	FALSE	1700074H08Rik
2.21144962268097	-2.46819628672505	1.52563872367294	-1.61781177183477	NA	NA	NA	black	FALSE	1700074P13Rik
1.52018848300752	-2.17574112764325	1.52525937731047	-1.42647287406276	NA	NA	NA	black	FALSE	1700080E11Rik
0	NA	NA	NA	NA	NA	NA	black	FALSE	1700080N15Rik
0	NA	NA	NA	NA	NA	NA	black	FALSE	1700080O16Rik
0	NA	NA	NA	NA	NA	NA	black	FALSE	1700081H04Rik
1.01165616033244	-1.48744899101678	1.43390405741503	-1.03734206157299	0.299576469787149	NA	NA	black	FALSE	1700084C01Rik
0.839781049635819	1.71188966899596	1.417104176265	1.20801963445476	0.227039710057845	NA	NA	black	FALSE	1700084E18Rik
0	NA	NA	NA	NA	NA	NA	black	FALSE	1700084F23Rik
15.5623520903884	-0.588714966671676	0.487027349550748	-1.2087924163083	0.226742605863825	0.331229140141553	FALSE	black	FALSE	1700084J12Rik
0	NA	NA	NA	NA	NA	NA	black	FALSE	1700085C21Rik
1.67942514180792	-1.23588436195183	1.47481587354557	-0.837992310850758	0.402035021963652	0.514826037402591	FALSE	black	FALSE	1700086L19Rik
6.40713796619074	-1.09132871634511	0.695928161563455	-1.56816288895876	0.11684312278965	0.194661542202463	FALSE	black	FALSE	1700086O06Rik
1.97316532514509	-0.233210317305803	1.05930744730355	-0.22015357099531	0.825751554478793	0.880816327380882	FALSE	black	FALSE	1700088E04Rik
0	NA	NA	NA	NA	NA	NA	black	FALSE	1700091H14Rik
0	NA	NA	NA	NA	NA	NA	black	FALSE	1700092C02Rik
0.139729344240167	0.687996718898136	1.51618420732703	0.453768556335939	0.649995417454846	NA	NA	black	FALSE	1700092C10Rik
0	NA	NA	NA	NA	NA	NA	black	FALSE	1700092E19Rik
0	NA	NA	NA	NA	NA	NA	black	FALSE	1700092K14Rik
0.365461956625915	-1.07400356597169	1.52235136187145	-0.705489936732742	0.480505392313968	NA	NA	black	FALSE	1700092M07Rik
1.9545280495811	-2.37173976704387	1.52552569271375	-1.55470325958575	NA	NA	NA	black	FALSE	1700093K21Rik
12.7638204718175	-0.2615542521182	0.528610100327082	-0.494796168208593	0.620744009440199	0.716966719049621	FALSE	black	FALSE	1700094D03Rik
0.217036258934729	-0.70057142321257	1.5203137821879	-0.46080712509517	0.644936989377387	NA	NA	black	FALSE	1700094J05Rik
0.0542924458216971	0.0690171082288673	1.51618420732703	0.0455202658722726	0.963692621810073	NA	NA	black	FALSE	1700094M24Rik
0	NA	NA	NA	NA	NA	NA	black	FALSE	1700095A21Rik
0	NA	NA	NA	NA	NA	NA	black	FALSE	1700095B10Rik
0.383226764823784	-0.400643951232439	1.520533871497	-0.263489001292681	0.792173699829819	NA	NA	black	FALSE	1700096J18Rik
8.35429042132911	0.589654248629195	0.559920514383513	1.05310349144542	0.292293562853082	0.402702162141072	FALSE	black	FALSE	1700096K18Rik
0.38004712075188	-1.11241458036167	1.52251443568897	-0.730643043038392	0.464997213713849	NA	NA	black	FALSE	1700097N02Rik
0.705801795682063	-1.5879650978876	1.52403932136269	-1.0419449653489	NA	NA	NA	black	FALSE	1700100L14Rik
2.17036221756614	-2.97596393666626	1.14222009791532	-2.60542074342565	0.00917615005391402	0.0231092347693097	FALSE	black	FALSE	1700101E01Rik
1.82433547382836	0.0109868063835514	1.53152300832885	0.00717377820888234	0.994276202218608	0.995904879503174	FALSE	black	FALSE	1700101I11Rik
0	NA	NA	NA	NA	NA	NA	black	FALSE	1700101O22Rik
0.0542924458216971	0.0690171082288673	1.51618420732703	0.0455202658722726	0.963692621810073	NA	NA	black	FALSE	1700102H20Rik
1.08316802198639	0.674475114266462	1.53122673751831	0.440480235709309	0.659589323875574	NA	NA	black	FALSE	1700102P08Rik
0	NA	NA	NA	NA	NA	NA	black	FALSE	1700104L18Rik
0.436952505085671	0.2323808205503	1.51933134393716	0.152949402036368	0.87843817700713	NA	NA	black	FALSE	1700105P06Rik
0.162877337465091	-0.509801572489584	1.51913665932473	-0.335586380172141	0.737182796025354	NA	NA	black	FALSE	1700106J16Rik
0.47378040352232	1.11797887559631	1.51636817890319	0.737274028267302	0.460955722925268	NA	NA	black	FALSE	1700108F19Rik
0.271462229108486	-0.862479610242916	1.5213088708475	-0.566932610971	0.570759967025636	NA	NA	black	FALSE	1700108J01Rik
0.311214018921571	-0.951493104167435	1.5217794315864	-0.625250338135757	0.531806768541744	NA	NA	black	FALSE	1700109G14Rik
0	NA	NA	NA	NA	NA	NA	black	FALSE	1700109G15Rik
0.364404671618759	0.4817642246947	1.51733548677683	0.317506727347476	0.750859135671935	NA	NA	black	FALSE	1700109H08Rik
0	NA	NA	NA	NA	NA	NA	black	FALSE	1700109I08Rik
2.73710440200358	0.921979743234443	1.30083217648351	0.708761483534946	0.478472503300462	0.588606463033727	FALSE	black	FALSE	1700109K24Rik
0.488632012395274	-1.30337814512744	1.52322567823556	-0.855669756458684	NA	NA	NA	black	FALSE	1700110C19Rik
0.0542924458216971	0.0690171082288673	1.51618420732703	0.0455202658722726	0.963692621810073	NA	NA	black	FALSE	1700110I01Rik
0	NA	NA	NA	NA	NA	NA	black	FALSE	1700110K17Rik
6.46080105278196	-3.30730896932221	1.52647364285839	-2.16663352478798	NA	NA	NA	black	FALSE	1700110M21Rik
0	NA	NA	NA	NA	NA	NA	black	FALSE	1700111N16Rik
0.408575825965233	-0.728588106936491	1.51339216099348	-0.481427171169038	0.630212929343077	NA	NA	black	FALSE	1700112E06Rik
0	NA	NA	NA	NA	NA	NA	black	FALSE	1700112H15Rik
0	NA	NA	NA	NA	NA	NA	black	FALSE	1700112J05Rik
46.7949306762042	0.518301553381278	0.456341021876522	1.13577681719248	0.256049981794987	0.363657291866359	FALSE	black	FALSE	1700113A16Rik
0.434339566573577	-1.21346300059453	1.52291025219331	-0.796805326411647	0.425564101192894	NA	NA	black	FALSE	1700113H08Rik
0	NA	NA	NA	NA	NA	NA	black	FALSE	1700119H24Rik
2.47001090905575	2.33763932557541	1.35327775573142	1.72739063778667	0.0840975308903348	0.148907405132814	FALSE	black	FALSE	1700120C14Rik
0.0542924458216971	0.0690171082288673	1.51618420732703	0.0455202658722726	0.963692621810073	NA	NA	black	FALSE	1700120E14Rik
0	NA	NA	NA	NA	NA	NA	black	FALSE	1700120G07Rik
2.0790940763158	0.232340487710673	1.01004005965417	0.230030963118655	0.818067709688288	0.875238878003871	FALSE	black	FALSE	1700120K04Rik
0	NA	NA	NA	NA	NA	NA	black	FALSE	1700121L16Rik
0	NA	NA	NA	NA	NA	NA	black	FALSE	1700121N20Rik
0	NA	NA	NA	NA	NA	NA	black	FALSE	1700122O11Rik
0	NA	NA	NA	NA	NA	NA	black	FALSE	1700123I01Rik
0.38004712075188	-1.11241458036167	1.52251443568897	-0.730643043038392	0.464997213713849	NA	NA	black	FALSE	1700123K08Rik
5.78671384403386	-4.17147800809313	1.18628250252522	-3.51642884322525	NA	NA	NA	black	FALSE	1700123L14Rik
4.1381086065618	-0.276884416074544	0.882147411753638	-0.313875450276638	0.75361563665991	0.82457930669663	FALSE	black	FALSE	1700123M08Rik
0	NA	NA	NA	NA	NA	NA	black	FALSE	1700123O12Rik
151.015388359225	0.158191216788911	0.288415680653649	0.548483412657715	0.583360015748599	0.685307195437265	FALSE	black	FALSE	1700123O20Rik
0	NA	NA	NA	NA	NA	NA	black	FALSE	1700123O21Rik
2.3325234051578	1.60191944168166	1.31577968975789	1.21746782850587	0.223426269662157	0.327490061317324	FALSE	black	FALSE	1700124L16Rik
0	NA	NA	NA	NA	NA	NA	black	FALSE	1700125G02Rik
0	NA	NA	NA	NA	NA	NA	black	FALSE	1700125G22Rik
1.50494759708704	-2.11702512481641	1.52331885866107	-1.38974523474171	NA	NA	NA	black	FALSE	1700125H03Rik
1.12891827765591	-1.73252883798204	1.53079215138433	-1.13178581195055	NA	NA	NA	black	FALSE	1700125H20Rik
0	NA	NA	NA	NA	NA	NA	black	FALSE	1700126H18Rik
0	NA	NA	NA	NA	NA	NA	black	FALSE	1700128A07Rik
0.054247937704344	0.0690171082288669	1.51618420732703	0.0455202658722724	0.963692621810073	NA	NA	black	FALSE	1700128F08Rik
1.14014136225564	-1.95334367739607	1.52488455169197	-1.28097807485078	NA	NA	NA	black	FALSE	1700129C05Rik
0	NA	NA	NA	NA	NA	NA	black	FALSE	1810006J02Rik
0	NA	NA	NA	NA	NA	NA	black	FALSE	1810007C17Rik
0.0940442356347827	0.0690171082288673	1.51618420732703	0.0455202658722727	0.963692621810073	NA	NA	black	FALSE	1810007D17Rik
0.170382881556895	0.687996718898136	1.51618420732703	0.453768556335939	0.649995417454846	NA	NA	black	FALSE	1810008I18Rik
2.84430164527117	-0.810292225895653	0.970725883770143	-0.834728154923208	0.403870785520538	0.516680969779072	FALSE	black	FALSE	1810009A15Rik
0	NA	NA	NA	NA	NA	NA	black	FALSE	1810009J06Rik
2.29960844037724	1.5833579150914	1.47959764994623	1.07012735195203	0.284561988973341	0.394391635717228	FALSE	black	FALSE	1810010D01Rik
27.8897707698584	3.41932101600371	0.618490081149703	5.52849774025088	3.22984585677396e-08	3.4113648983288e-07	TRUE	lightpink	TRUE	1810010H24Rik
0.224562433416348	0.894323542080862	1.51618420732703	0.58985150864849	0.555290206389656	NA	NA	black	FALSE	1810011H11Rik
107.556131606147	3.27949983137434	0.38741098468993	8.46516996413805	2.55779413216639e-17	1.22989188120866e-15	TRUE	lightpink	TRUE	1810011O10Rik
0.503554084344175	-0.0362466789366283	1.52423727053761	-0.0237802077388147	0.981027927521758	NA	NA	black	FALSE	1810012K16Rik
0	NA	NA	NA	NA	NA	NA	black	FALSE	1810013A23Rik
202.503859024109	0.451671138300899	0.357547622852383	1.26324749329231	0.206500249557391	0.307866628736131	FALSE	black	FALSE	1810013L24Rik
9.47861834866274	-0.384059221089311	0.6876965047072	-0.558471969045169	0.576522140391795	0.678919799364081	FALSE	black	FALSE	1810014B01Rik
0.108584891643394	-0.276066174185273	1.51785716404267	-0.181878888689366	0.855677772540265	NA	NA	black	FALSE	1810018F18Rik
22.6158418907646	0.798652244773605	1.01975001338001	0.783184343510266	0.43351886751127	0.545822744915297	FALSE	black	FALSE	1810019D21Rik
87.41775160286	0.903396927200268	0.552048417397397	1.63644509925286	0.101746466943653	0.173721948038151	FALSE	black	FALSE	1810019J16Rik
0.887814256447577	-1.57752169420252	1.31669397880701	-1.19809288991496	0.230880856529898	NA	NA	black	FALSE	1810020O05Rik
3.05963367508039	0.57766236483052	0.952021812975475	0.606774295459763	0.544000708900268	0.650031359288635	FALSE	black	FALSE	1810021B22Rik
79.0951702464097	-0.461339492414759	0.413753530936183	-1.11501040576235	0.264845962612224	0.373269391193287	FALSE	black	FALSE	1810022K09Rik
0.202017913601014	0.275152792228664	1.51633759261316	0.181458794907593	0.856007473094957	NA	NA	black	FALSE	1810024B03Rik
37.6520699982287	0.584266246642996	0.377636199720191	1.54716694817898	0.121822993697117	0.200996423737404	FALSE	black	FALSE	1810026B05Rik
309.788197957501	0.869421528323781	0.116262859199402	7.47806766761721	7.5423362123617e-14	2.22408632472073e-12	TRUE	lightpink	TRUE	1810026J23Rik
133.256334038326	-0.16089510952223	0.170389492893271	-0.944278351852438	0.345027425421654	0.457522081644018	FALSE	black	FALSE	1810030O07Rik
25.2566484183136	-0.859947931803619	0.529823295274208	-1.62308441224457	0.1045713613207	0.177711381603381	FALSE	black	FALSE	1810032O08Rik
0.34076576311379	0.894323542080862	1.51618420732703	0.58985150864849	0.555290206389656	NA	NA	black	FALSE	1810033B17Rik
8.96404078725475	2.06562782112541	0.945105804326309	2.18560484092872	0.0288445281496871	0.0614337037420577	FALSE	black	FALSE	1810034E14Rik
199.430091037171	1.0319167730477	0.192275214438569	5.36687360386428	8.01131567166917e-08	7.78380986254653e-07	TRUE	lightpink	TRUE	1810037I17Rik
43.3649520277393	2.91129803098479	1.00558839419515	2.89511896496669	0.0037901486202717	0.010885714745792	FALSE	black	FALSE	1810041L15Rik
43.189707659925	0.626357161540288	0.364293824552084	1.71937353676094	0.0855463776507209	0.150955322784146	FALSE	black	FALSE	1810043G02Rik
31.5947127957525	0.289460830603535	0.507050550962266	0.570871740606936	0.568086588169387	0.671405554308254	FALSE	black	FALSE	1810043H04Rik
6.55060278574331	-0.54035973142766	0.631253435582395	-0.856010757278689	0.391991829282127	0.504912973249571	FALSE	black	FALSE	1810044D09Rik
0.180686653780314	0.687996718898136	1.51618420732703	0.453768556335939	0.649995417454846	NA	NA	black	FALSE	1810046K07Rik
0	NA	NA	NA	NA	NA	NA	black	FALSE	1810053B23Rik
150.313457624308	0.322897590484072	0.253588316703849	1.27331414428357	0.202906589571991	0.303198852735245	FALSE	black	FALSE	1810055G02Rik
321.18368583313	0.754339923287014	0.174012886444358	4.33496586776187	1.45782740534083e-05	8.133643894082e-05	TRUE	lightpink	TRUE	1810058I24Rik
1.56687026868662	0.858637132937307	1.39564646419687	0.615225384769211	0.538405885790184	0.645281066113206	FALSE	black	FALSE	1810062G17Rik
1.81181681253778	2.63929682424432	1.35464189159593	1.94833545353814	0.0513748375982434	0.0984694636848305	FALSE	black	FALSE	1810062O18Rik
3.09416922612593	-0.109511336946166	1.53137679072143	-0.071511686483491	0.942990523902808	0.962404504349019	FALSE	black	FALSE	1810064F22Rik
0	NA	NA	NA	NA	NA	NA	black	FALSE	1810065E05Rik
1.0276536404848	0.54671081757547	1.41211025381345	0.387158733603882	0.69863869826504	NA	NA	black	FALSE	2010001E11Rik
7.10842628898188	5.30736263737526	1.22714513880875	4.32496733232986	1.52554467839157e-05	8.47277883815669e-05	TRUE	red	TRUE	2010002M12Rik
2.1401320432627	1.78019155228762	1.52519727474075	1.16718773483923	0.243134562959359	0.349405010061502	FALSE	black	FALSE	2010003K11Rik
0.287454812019483	0.894323542080862	1.51618420732703	0.58985150864849	0.555290206389656	NA	NA	black	FALSE	2010005H15Rik
0	NA	NA	NA	NA	NA	NA	black	FALSE	2010009K17Rik
11.3035216950568	-0.697464244944888	0.72960467104911	-0.955948162916766	0.339098424319073	0.451229449862628	FALSE	black	FALSE	2010010A06Rik
28.7983162022343	0.99403702765275	0.48474409441454	2.05064288375358	0.0403017369451951	0.0808863639967991	FALSE	black	FALSE	2010012O05Rik
5.33361284574021	-2.23391227121988	1.0493246591571	-2.12890476910581	0.0332621401344217	0.0689619821095896	FALSE	black	FALSE	2010015L04Rik
1.16693756081294	1.14155939410952	1.53144825407386	0.745411665769846	0.456022893709204	0.567838756829596	FALSE	black	FALSE	2010016I18Rik
0.0542924458216971	0.0690171082288673	1.51618420732703	0.0455202658722726	0.963692621810073	NA	NA	black	FALSE	2010106C02Rik
0	NA	NA	NA	NA	NA	NA	black	FALSE	2010106E10Rik
258.283650404593	0.267400927134788	0.212576483006397	1.25790455911692	0.208426274689588	0.310246491617521	FALSE	black	FALSE	2010107E04Rik
4.06309988614388	1.46993747865734	1.30931403445952	1.12267755478855	0.261574463971701	0.369504218536822	FALSE	black	FALSE	2010107G12Rik
29.7494398798696	0.3806862828304	0.446378988475257	0.852831994020931	0.393752478823568	0.506854625847976	FALSE	black	FALSE	2010107G23Rik
0.256221343188004	-0.0478519884991845	1.51847114492128	-0.0315132682364308	0.974860210878316	NA	NA	black	FALSE	2010109A12Rik
5.84664884155279	3.81146206287338	1.45608323507582	2.61761276488766	0.00885472260525608	0.0223948536337641	FALSE	black	FALSE	2010109I03Rik
94.3722526856105	2.56911516985391	0.301093069473719	8.53262804867767	1.4306006690271e-17	7.15836809764437e-16	TRUE	lightpink	TRUE	2010111I01Rik
55.9247752571095	0.507016006556464	0.661891199559961	0.766011101059417	0.443669696920802	0.555784633632913	FALSE	black	FALSE	2010204K13Rik
34.9284086332438	-0.573092209598419	0.588182228820675	-0.974344652927526	0.329885440505702	0.441992337557843	FALSE	black	FALSE	2010300C02Rik
0.525961496637028	-0.320820595511886	1.52270928175946	-0.210690641578794	0.833128677632564	NA	NA	black	FALSE	2010308F09Rik
0	NA	NA	NA	NA	NA	NA	black	FALSE	2010310C07Rik
25.0299580310358	0.393087117264418	0.610415011768921	0.643966989155936	0.51959684033876	0.627486266615236	FALSE	black	FALSE	2010315B03Rik
36.1400510174734	0.046055091005423	0.397264086338315	0.115930668261318	0.907707489805779	0.937570141063742	FALSE	black	FALSE	2010320M18Rik
54.4974722684241	5.44513624751951	0.689782219015601	7.8939933466107	2.92667776622922e-15	1.04836609380005e-13	TRUE	red	TRUE	2200002D01Rik
1.91484944749298	1.12452508497996	1.38721834313337	0.810633084940283	0.417576411202502	0.530442958839703	FALSE	black	FALSE	2200002J24Rik
0	NA	NA	NA	NA	NA	NA	black	FALSE	2210010C04Rik
2.0616129222298	1.18859034404623	1.49660100926572	0.794193199581893	0.427082966839398	0.539310131311706	FALSE	black	FALSE	2210011C24Rik
68.0837444690233	1.01053376711251	0.212754921768214	4.74975506424917	2.03663173121161e-06	1.39779456837378e-05	TRUE	lightpink	TRUE	2210013O21Rik
25.5061485002962	0.419594670457026	0.461862669721963	0.908483620704001	0.363622763662588	0.476225068850431	FALSE	black	FALSE	2210015D19Rik
90.7470805040592	0.579580190146362	0.347120304959099	1.66968103526716	0.0949824878882613	0.164292923848638	FALSE	black	FALSE	2210016F16Rik
115.984330418386	-0.256752770872521	0.30556620266879	-0.840252516901619	0.400766818436232	0.513749937745957	FALSE	black	FALSE	2210016L21Rik
163.336592121202	-0.246508684749237	0.169489363345286	-1.45441979298162	0.145829955699922	0.232433729909133	FALSE	black	FALSE	2210018M11Rik
0.169666178352362	0.894323542080862	1.51618420732703	0.58985150864849	0.555290206389656	NA	NA	black	FALSE	2210019I11Rik
0.216991750817376	-0.700438449893583	1.52031288284548	-0.460719933243356	0.644999551999959	NA	NA	black	FALSE	2210039B01Rik
13.7056742167374	-0.114613412254901	0.839656436172212	-0.136500367671086	0.891425733911629	0.925829204864306	FALSE	black	FALSE	2210404O07Rik
14.1503818204561	0.123138158786315	0.532120671263255	0.231410214705595	0.816996130324641	0.874484446504134	FALSE	black	FALSE	2210404O09Rik
4.76728046126191	4.43163007684563	1.34568623659324	3.29321201059827	0.000990497550795019	0.00339611280156956	TRUE	lightpink	TRUE	2210407C18Rik
1.15853810859722	1.1447814985616	1.44470713635632	0.792396929282738	0.428129269346009	0.540290499745294	FALSE	black	FALSE	2210408F21Rik
20.0156689509431	-1.30205714558963	0.46235418044846	-2.81614658339782	0.00486034852833564	0.0134428584359787	FALSE	black	FALSE	2210408I21Rik
0	NA	NA	NA	NA	NA	NA	black	FALSE	2210409D07Rik
0.521228391894433	0.572827712668557	1.52166814309893	0.376447200571587	0.706584461222006	NA	NA	black	FALSE	2210409E12Rik
0	NA	NA	NA	NA	NA	NA	black	FALSE	2210414B05Rik
1.53532781363323	1.17740996203927	1.22286386628338	0.96282995556794	0.335632865189413	0.447622308630092	FALSE	black	FALSE	2210416O15Rik
0.147725467779316	0.687996718898136	1.51618420732703	0.453768556335939	0.649995417454846	NA	NA	black	FALSE	2210417A02Rik
0	NA	NA	NA	NA	NA	NA	black	FALSE	2210420H20Rik
1.44624687548096	2.03346103265263	1.53167176975374	1.32760887339431	0.184307351633079	0.28001986093072	FALSE	black	FALSE	2300002M23Rik
0	NA	NA	NA	NA	NA	NA	black	FALSE	2300003K06Rik
0	NA	NA	NA	NA	NA	NA	black	FALSE	2300005B03Rik
23.4891791516353	1.40129813253769	0.473087563479812	2.9620269918541	0.00305620990628793	0.00904213470426502	TRUE	lightpink	TRUE	2300009A05Rik
0.147725467779316	0.687996718898136	1.51618420732703	0.453768556335939	0.649995417454846	NA	NA	black	FALSE	2310001H17Rik
0.746524388171016	1.44393247209019	1.51836025679568	0.950981472037108	0.341613781400617	NA	NA	black	FALSE	2310001K24Rik
0	NA	NA	NA	NA	NA	NA	black	FALSE	2310002D06Rik
1.523451925811	2.07450358330975	1.47797089912261	1.4036159876634	0.16043323170003	0.251012009574056	FALSE	black	FALSE	2310002F09Rik
2.07424342561457	1.52112559132485	1.5304596350131	0.993901150037077	0.320270994431595	0.432064972856913	FALSE	black	FALSE	2310002J15Rik
0.455096282948137	1.1179788658567	1.51636817889229	0.737274021849618	0.46095572682723	NA	NA	black	FALSE	2310002L09Rik
120.959960145419	0.376880416255525	0.226781720313593	1.66186417377192	0.0965400114688871	0.166555184100832	FALSE	black	FALSE	2310003H01Rik
0	NA	NA	NA	NA	NA	NA	black	FALSE	2310005A03Rik
0	NA	NA	NA	NA	NA	NA	black	FALSE	2310005E17Rik
0.108584891643394	-0.276066174185273	1.51785716404267	-0.181878888689366	0.855677772540265	NA	NA	black	FALSE	2310005G13Rik
40.9217522820862	5.77558232147835	0.865173991725622	6.67563100222041	2.46170651574177e-11	4.74901743735629e-10	TRUE	red	TRUE	2310007B03Rik
0.966187911273822	1.62064553825938	1.5022371323485	1.07882138136592	0.280667361363918	NA	NA	black	FALSE	2310007L24Rik
0	NA	NA	NA	NA	NA	NA	black	FALSE	2310008N11Rik
12.9232438396395	-0.579636120196399	0.496915593933384	-1.16646796211049	0.24342529457216	0.34963453683974	FALSE	black	FALSE	2310009A05Rik
15.0146627821671	0.456585887202458	0.618738206869058	0.737930650044831	0.460556592515332	0.57166411581042	FALSE	black	FALSE	2310009B15Rik
5.28028519456668	-0.314113244263753	0.736429241926778	-0.426535539846182	0.669717656778934	0.757471153517291	FALSE	black	FALSE	2310010J17Rik
128.362601239249	0.490696134690189	0.314684008308403	1.55932974582327	0.118918354854092	0.197256883655208	FALSE	black	FALSE	2310011J03Rik
13.8826927700935	1.7299902165305	0.748775261433951	2.31042651331383	0.0208645526392854	0.0464779099694264	FALSE	black	FALSE	2310014L17Rik
28.705957761406	0.621786122239961	0.602879939209346	1.03135978127819	0.302372133807373	0.413563048306454	FALSE	black	FALSE	2310015A10Rik
0.542059961340941	1.11797882755209	1.51636817884943	0.737273996609695	0.460955742173143	NA	NA	black	FALSE	2310015B20Rik
2.33184603691841	1.79117540672772	1.52558329293719	1.17409217511761	0.240358107348245	0.346222923251179	FALSE	black	FALSE	2310015D24Rik
0	NA	NA	NA	NA	NA	NA	black	FALSE	2310016D03Rik
0	NA	NA	NA	NA	NA	NA	black	FALSE	2310020H05Rik
142.52400920713	-0.474772349789608	0.189702524223967	-2.50272025494548	0.0123242914067618	0.0297799405721704	FALSE	black	FALSE	2310022A10Rik
686.380650418826	0.571409147151349	0.398888936480777	1.43250186929887	0.152000243522266	0.23999880675264	FALSE	black	FALSE	2310022B05Rik
0	NA	NA	NA	NA	NA	NA	black	FALSE	2310030A07Rik
56.0772379727437	1.55282127537234	0.3349723758312	4.63566964744234	3.55783789191672e-06	2.31426162312933e-05	TRUE	lightpink	TRUE	2310030G06Rik
70.6183959902839	-0.781399177065427	0.304593026430449	-2.56538761317916	0.0103060602449984	0.0255608173238716	FALSE	black	FALSE	2310033P09Rik
0	NA	NA	NA	NA	NA	NA	black	FALSE	2310034C09Rik
3.53065794207835	-0.243615079866976	1.09457400756631	-0.222566110818429	0.82387321451605	0.879457194055399	FALSE	black	FALSE	2310034G01Rik
0.76009424150376	-1.64394156953401	1.52419157521977	-1.07856623554488	NA	NA	NA	black	FALSE	2310034O05Rik
156.25470556372	0.561877465492121	0.289320339190913	1.94206002614063	0.0521298339857636	0.0995946667199673	FALSE	black	FALSE	2310035C23Rik
384.948937774914	-0.18094407507145	0.318277121933673	-0.568511094897852	0.5696879741977	0.672740091621125	FALSE	black	FALSE	2310036O22Rik
63.1683649110783	0.869800754208877	0.257971218280176	3.37169688931813	0.000747066188599744	0.00264822311531085	TRUE	lightpink	TRUE	2310039H08Rik
0	NA	NA	NA	NA	NA	NA	black	FALSE	2310039L15Rik
6.86219604328844	1.5844247518408	0.863980514520306	1.83386630278404	0.0666738426997686	0.12258371446879	FALSE	black	FALSE	2310040G24Rik
0	NA	NA	NA	NA	NA	NA	black	FALSE	2310042E22Rik
0.317391646131678	1.06824423099854	1.51631109148583	0.704502022702851	0.481120190856408	NA	NA	black	FALSE	2310043L19Rik
0	NA	NA	NA	NA	NA	NA	black	FALSE	2310043O21Rik
28.3473815398394	0.558142067701173	0.396794830107634	1.40662636040337	0.159538212256757	0.249946457354263	FALSE	black	FALSE	2310045N01Rik
105.854786211841	1.07827150769184	0.32323085761447	3.33591760282347	0.000850183581162686	0.00296517959084664	TRUE	lightpink	TRUE	2310047M10Rik
0	NA	NA	NA	NA	NA	NA	black	FALSE	2310050C09Rik
0	NA	NA	NA	NA	NA	NA	black	FALSE	2310057J18Rik
73.599262427188	-0.142048453491252	0.219619064710505	-0.646794729221235	0.517764804084706	0.625741568647016	FALSE	black	FALSE	2310057M21Rik
0	NA	NA	NA	NA	NA	NA	black	FALSE	2310057N15Rik
98.69613484541	-0.0209840686943733	0.178380899712347	-0.11763629810261	0.906355842888407	0.936778321477483	FALSE	black	FALSE	2310061I04Rik
8.19863231194326	-0.548703070493604	0.618556301068428	-0.887070537549828	0.375040925103282	0.48827610255802	FALSE	black	FALSE	2310061J03Rik
0	NA	NA	NA	NA	NA	NA	black	FALSE	2310061N02Rik
0	NA	NA	NA	NA	NA	NA	black	FALSE	2310065F04Rik
317.203589353685	0.0102724673273179	0.17895171022394	0.0574035716924022	0.954223717896761	0.969727733622933	FALSE	black	FALSE	2310067B10Rik
3.99114606072335	-0.938284681689234	0.796449679794298	-1.17808407171633	0.238763091422877	0.344452168651509	FALSE	black	FALSE	2310068J16Rik
0	NA	NA	NA	NA	NA	NA	black	FALSE	2310069B03Rik
0.4351802797988	1.11797885520105	1.51636817888037	0.737274014828324	0.460955731096188	NA	NA	black	FALSE	2310069G16Rik
0	NA	NA	NA	NA	NA	NA	black	FALSE	2310079G19Rik
0.20197340548366	0.275432663776407	1.51633540634752	0.181643627540068	0.855862408525325	NA	NA	black	FALSE	2310081J21Rik
168.337782001651	0.17642111777405	0.300233963853869	0.587612125921629	0.556792670039488	0.660984892695157	FALSE	black	FALSE	2410002F23Rik
6.99143885423554	-1.77606785501771	0.758719701622421	-2.34087483324847	0.0192386157021497	0.0433627132070413	FALSE	black	FALSE	2410003L11Rik
63.2025941372074	-0.483238907759863	0.221931774083003	-2.17742101038282	0.0294491694660753	0.0624639159479133	FALSE	black	FALSE	2410004B18Rik
1.70586141651806	-0.961076945958476	1.47137178235075	-0.653184298820115	0.513637471267092	0.622068163522327	FALSE	black	FALSE	2410004I01Rik
59.4437137673761	0.402358445578756	0.378984964757392	1.06167390000901	0.288383752041867	0.398550029146761	FALSE	black	FALSE	2410004N09Rik
19.2169074658994	-3.23986960939793	0.615829102790966	-5.26098814543627	1.43283272927358e-07	1.32005279983479e-06	TRUE	skyblue	TRUE	2410004P03Rik
111.28536784108	0.545846648321312	0.268174836759117	2.03541337031412	0.0418092971341815	0.0832442757662912	FALSE	black	FALSE	2410006H16Rik
0.567957559552033	-1.58453573820762	1.53094555819471	-1.03500462816986	0.300666749799099	NA	NA	black	FALSE	2410007B07Rik
0.20197340548366	0.275432663776407	1.51633540634752	0.181643627540068	0.855862408525325	NA	NA	black	FALSE	2410012E07Rik
2.14888272302554	-3.55354088012911	1.37228680464268	-2.58950306022536	0.0096114568545991	0.0240392064258792	FALSE	black	FALSE	2410012M07Rik
171.824539194246	0.522757779389204	0.320515721288951	1.63098951055174	0.102892532858583	0.175323532630801	FALSE	black	FALSE	2410015M20Rik
168.193856943646	-0.502510004196127	0.288884851069826	-1.73948201968772	0.0819500122254488	0.145733406902919	FALSE	black	FALSE	2410016O06Rik
1.36731355626812	2.66069361284414	1.48962519551087	1.78614971125783	0.0740750210138741	0.134030702102814	FALSE	black	FALSE	2410017I17Rik
8.01042959647524	0.199541824129183	0.696102046079653	0.286655994265459	0.774375735519766	0.841372346959523	FALSE	black	FALSE	2410018L13Rik
257.678294508785	0.219164412676249	0.262342397597479	0.835413622362788	0.403484862490326	0.5163388954318	FALSE	black	FALSE	2410018M08Rik
0.754251868892456	-0.33730916897594	1.40056341000747	-0.240838198803253	0.809680522469612	NA	NA	black	FALSE	2410021H03Rik
5.38524802590322	4.3869578686677	1.08640443280086	4.03805225403736	5.38968489858793e-05	0.000260566529577868	TRUE	lightpink	TRUE	2410076I21Rik
0	NA	NA	NA	NA	NA	NA	black	FALSE	2410088K16Rik
155.992432079547	-1.01350833115946	0.237007446277849	-4.27627210484899	1.90048913770673e-05	0.00010304988849631	TRUE	skyblue	TRUE	2410089E03Rik
0	NA	NA	NA	NA	NA	NA	black	FALSE	2410114N07Rik
1.6490473543831	1.23833506096007	1.42270359760063	0.870409734711082	0.384076528662519	0.497237498135855	FALSE	black	FALSE	2410124H12Rik
63.1868042863192	-1.13215838755162	0.283209847648977	-3.99759541184765	6.39892013888697e-05	0.000303314118602304	TRUE	skyblue	TRUE	2410127L17Rik
96.0526112668066	-0.478674946869938	0.306766246275888	-1.56038988213666	0.118667774367868	0.19696365742493	FALSE	black	FALSE	2410131K14Rik
0.108495875408688	-0.27567716010919	1.51785475677598	-0.181622885113689	0.855878687827793	NA	NA	black	FALSE	2410137M14Rik
0.162877337465091	-0.509801572489584	1.51913665932473	-0.335586380172141	0.737182796025354	NA	NA	black	FALSE	2410141K09Rik
12.4716498636712	-0.057730697812047	0.610757314175562	-0.0945231378685584	0.924693603366977	0.949630054501271	FALSE	black	FALSE	2500004C02Rik
44.8722442969948	0.260444523035793	0.302650720903787	0.860544862599514	0.389488764727091	0.502618802450853	FALSE	black	FALSE	2510002D24Rik
205.339334479492	0.340831658841219	0.141756504132128	2.40434582474988	0.0162014386029831	0.0375151749690479	FALSE	black	FALSE	2510003E04Rik
114.27901875093	2.46134328818845	0.472132227210838	5.21324990401323	1.85560646415087e-07	1.66453617389264e-06	TRUE	lightpink	TRUE	2510009E07Rik
379.754489196637	0.744981665179623	0.197146092229703	3.77883049445187	0.000157566629945879	0.00067419287416838	TRUE	lightpink	TRUE	2510039O18Rik
24.5032171894503	3.50641694694666	0.9057052081714	3.87147707147014	0.000108177834398552	0.000484786869406553	TRUE	lightpink	TRUE	2510049J12Rik
150.472879558351	0.452123624906737	0.270852232061535	1.66926305707542	0.0950652582015708	0.164400573963015	FALSE	black	FALSE	2610001J05Rik
128.427712704336	-0.214498949977936	0.180976463091853	-1.1852311969931	0.23592604838728	0.341409584383946	FALSE	black	FALSE	2610002J02Rik
123.253712130638	0.929227326383339	0.234038925133464	3.97039648790658	7.17531250963464e-05	0.00033672656478391	TRUE	lightpink	TRUE	2610002M06Rik
75.5740681731763	0.525894772563912	0.45608204488862	1.15307054609515	0.248881429881136	0.355367349318419	FALSE	black	FALSE	2610005L07Rik
142.696822971232	-0.262633520848358	0.250416398540119	-1.04878722950838	0.294276056338409	0.404737005161537	FALSE	black	FALSE	2610008E11Rik
36.9488958231362	-1.38714077525049	0.298386229455077	-4.64880962430382	3.33856174607914e-06	2.18103021942959e-05	TRUE	skyblue	TRUE	2610015P09Rik
1.0539447404722	1.59504425916927	1.52082963769393	1.04879877379814	0.294270741959286	NA	NA	black	FALSE	2610016A17Rik
66.636574029579	-0.721172196800761	0.621927889757459	-1.15957526375285	0.246221776999832	0.352593994759502	FALSE	black	FALSE	2610018G03Rik
27.4274583913106	-0.940776737537641	0.375934642865879	-2.5025007814278	0.0123319353265427	0.0297916337429996	FALSE	black	FALSE	2610020C07Rik
16.4044720232278	0.316289417371263	0.628606723333232	0.503159456669689	0.614852167121553	0.711653382965903	FALSE	black	FALSE	2610020H08Rik
2.73833319144811	0.0215083768836366	1.10193792214591	0.0195186829052505	0.984427333078771	0.990302849610937	FALSE	black	FALSE	2610027K06Rik
1.5306935202674	0.0912038208995292	1.40904985639509	0.0647271780239662	0.948391223257571	0.965454909199582	FALSE	black	FALSE	2610028E06Rik
0.442336025945425	-0.0349682194233587	1.52070913003768	-0.0229946797402948	0.981654516780761	NA	NA	black	FALSE	2610028H24Rik
78.4126862002582	1.06861547251178	0.267417816309532	3.99605189833304	6.44076199808323e-05	0.000304936372304284	TRUE	lightpink	TRUE	2610034B18Rik
0.0542924458216971	0.0690171082288673	1.51618420732703	0.0455202658722726	0.963692621810073	NA	NA	black	FALSE	2610034M16Rik
44.019908689921	0.76836388552692	0.33055601659839	2.32445893266086	0.020100910162738	0.0450273885738333	FALSE	black	FALSE	2610035D17Rik
11.7222281228831	-5.38668655503968	1.02506460250985	-5.25497275181534	1.48046388412962e-07	1.36002224398643e-06	TRUE	blue	TRUE	2610035F20Rik
0.715683027331349	-1.62064748288109	1.44309497853799	-1.12303591030646	0.261422243401571	NA	NA	black	FALSE	2610037D02Rik
18.7455470219871	-0.795966480123791	0.489035068953828	-1.6276265868347	0.103604088129503	0.176348321370213	FALSE	black	FALSE	2610044O15Rik8
0.78492366117913	1.07519022959081	1.52784884576811	0.703728142066482	0.481602091160789	NA	NA	black	FALSE	2610100L16Rik
53.0027016015255	3.21893033375033	0.962156920134724	3.34553570876942	0.000821237837973807	0.0028780171288327	TRUE	lightpink	TRUE	2610203C20Rik
0.996636052073906	-0.0502900787125049	1.3884645687324	-0.036219922240016	0.97110700076059	NA	NA	black	FALSE	2610203C22Rik
3.27262695033601	-1.83821290453692	0.981163773422681	-1.87350262446454	0.0609990106749221	0.113664163729414	FALSE	black	FALSE	2610206C17Rik
0	NA	NA	NA	NA	NA	NA	black	FALSE	2610207O16Rik
89.4537320931053	0.052278511665481	0.411170057280053	0.127145716814378	0.898825068270937	0.930941628619085	FALSE	black	FALSE	2610301B20Rik
19.6442156125486	-3.0489925437364	0.544619965255031	-5.59838555002043	2.16357162081175e-08	2.35827833849134e-07	TRUE	skyblue	TRUE	2610305D13Rik
17.8949554197512	0.179038657920658	0.48099136312641	0.372228425801493	0.709722783521313	0.78922711367062	FALSE	black	FALSE	2610306M01Rik
6.31468021827451	0.192263715480262	0.870668793054576	0.220823023650292	0.825230235795672	0.880494871430685	FALSE	black	FALSE	2610307P16Rik
0.973606438498593	1.21962505974742	1.52961845967695	0.79733939665255	0.425253945677005	NA	NA	black	FALSE	2610316D01Rik
37.385865903239	-2.74763131070447	0.425137864304619	-6.46291836460782	1.02702705644213e-10	1.77589170926042e-09	TRUE	skyblue	TRUE	2610318N02Rik
1134.55019515117	-0.335936973150615	0.105205422112958	-3.19315265699827	0.00140728528069449	0.00461845704334497	TRUE	skyblue	TRUE	2610507B11Rik
53.5266345243368	0.503554985628122	0.403954122642449	1.24656478892736	0.2125571192674	0.315057197054063	FALSE	black	FALSE	2610507I01Rik
38.1561769434224	-1.01750066972634	0.563817323716273	-1.8046637216106	0.0711273200699069	0.12944881211177	FALSE	black	FALSE	2610524H06Rik
12.7053404472087	4.00611002677178	1.20956856558763	3.31201565644652	0.000926263619925584	0.00319888731376846	TRUE	lightpink	TRUE	2610528A11Rik
54.8876000116915	3.56563050978732	0.695702783562232	5.125220990967	2.97188959072796e-07	2.54742484618502e-06	TRUE	lightpink	TRUE	2610528J11Rik
99.257009451663	-1.23924726403261	0.305323616897701	-4.05879923939136	4.93256965048942e-05	0.000240646877646668	TRUE	skyblue	TRUE	2700029M09Rik
11.3055892506612	-1.61479612629025	0.545941915519648	-2.95781672076457	0.00309826279152071	0.00915133440653562	TRUE	skyblue	TRUE	2700038G22Rik
2.60451311103669	-3.13507499111823	1.20712939595005	-2.59713250430027	0.00940056525944322	0.0235779841688917	FALSE	black	FALSE	2700046A07Rik
7.62569876967336	0.991144293177855	0.585538864984223	1.69270453670836	0.0905117213039676	0.157993424345266	FALSE	black	FALSE	2700046G09Rik
97.7007783474713	-0.783551227120265	0.225688267097128	-3.47182969322483	0.000516924158204223	0.00191464020845848	TRUE	skyblue	TRUE	2700049A03Rik
17.3393260608366	1.45466315669199	0.451273774791674	3.22346043122831	0.00126651795125592	0.00421523289035749	TRUE	lightpink	TRUE	2700054A10Rik
397.423172393043	-0.158869998883307	0.174105352160443	-0.912493481170551	0.361508999595108	0.47407715819139	FALSE	black	FALSE	2700060E02Rik
38.5790753715852	0.23432924097454	0.288470313272493	0.81231665857134	0.416609954163279	0.529676167100873	FALSE	black	FALSE	2700062C07Rik
0.886352806675899	1.51965888727717	1.51967566038648	0.999988962704509	0.317315849297165	NA	NA	black	FALSE	2700069I18Rik
1.42938912402854	0.609544434915955	1.49980643872394	0.406415400799696	0.684437405653494	0.768670342935877	FALSE	black	FALSE	2700070H01Rik
240.244105177718	0.569342681364997	0.313877952454383	1.81389829044377	0.0696933859919618	0.127225136811944	FALSE	black	FALSE	2700081O15Rik
0.597216904038668	-1.45812974986077	1.52369814818686	-0.956967593349044	NA	NA	NA	black	FALSE	2700086A05Rik
258.405238745558	1.34858330306736	0.169903155002994	7.93736468898174	2.06522148467318e-15	7.56712274887575e-14	TRUE	lightpink	TRUE	2700089E24Rik
0.169666178352362	0.894323542080862	1.51618420732703	0.58985150864849	0.555290206389656	NA	NA	black	FALSE	2700089I24Rik
193.328640596794	-1.02992051180748	0.307403585994329	-3.3503854825769	0.000806991698979449	0.00283530622149339	TRUE	skyblue	TRUE	2700094K13Rik
28.2159218407537	-0.814852588039	0.411063178059358	-1.98230498748622	0.0474451161638363	0.0923636717343888	FALSE	black	FALSE	2700097O09Rik
13.9465398729556	-1.6726147245396	0.481489545983186	-3.47383393573825	0.000513078473889518	0.0019021561759479	TRUE	skyblue	TRUE	2700099C18Rik
11.7743991230531	-0.798046564067665	0.522153619119262	-1.52837505064844	0.126419445684232	0.207209352471688	FALSE	black	FALSE	2810001G20Rik
21.8881288731988	0.2819707523664	0.361578275535461	0.779833224075285	0.435489047543242	0.547593107371007	FALSE	black	FALSE	2810002D19Rik
207.002356235442	-1.03768379757246	0.2882644552302	-3.59976326857154	0.00031850701663487	0.0012472326608847	TRUE	skyblue	TRUE	2810004N23Rik
64.9185345995214	-0.868048140662312	0.32515382890293	-2.66965375616553	0.00759295001160767	0.019663321298053	FALSE	black	FALSE	2810006K23Rik
1.95689467668843	1.7679784929403	1.52474940633641	1.15952069605216	0.246244005495044	0.352593994759502	FALSE	black	FALSE	2810007J24Rik
9.30701713830588	-0.760663308538686	0.64247895922235	-1.18395053662051	0.236432643481617	0.342014589161411	FALSE	black	FALSE	2810008D09Rik
37.635816126833	-0.352006633567265	0.439685175746237	-0.800587904674832	0.423370255238911	0.535925903232233	FALSE	black	FALSE	2810013P06Rik
43.7860080783446	-0.486145337457721	0.322520909503527	-1.50732967424056	0.131726175012143	0.213871376424096	FALSE	black	FALSE	2810021J22Rik
103.764870301771	-1.38208940162813	0.375894126726567	-3.67680499204365	0.000236173444441625	0.000964450189339276	TRUE	skyblue	TRUE	2810025M15Rik
5.53096661103801	0.139292498176284	0.718378606340769	0.193898449851956	0.846255397504202	0.89535095974873	FALSE	black	FALSE	2810029C07Rik
2.05510930764029	0.12222327085643	1.13210091969229	0.107961462384159	0.914026262039112	0.942091310445462	FALSE	black	FALSE	2810032G03Rik
0.665759226722086	-0.514579192349468	1.50267921171089	-0.34244114667933	0.732018927569252	NA	NA	black	FALSE	2810047C21Rik1
0	NA	NA	NA	NA	NA	NA	black	FALSE	2810049E08Rik
1.00504648603531	1.96018487893189	1.53072965476056	1.28055589230648	0.200349700990056	NA	NA	black	FALSE	2810055G20Rik
256.182318251372	-0.210744074411059	0.195343520464261	-1.07883831472984	0.280659811288143	0.390131513008573	FALSE	black	FALSE	2810403A07Rik
1.72139704848347	-1.45024204873666	1.16199703519548	-1.24806002494893	0.212009076171393	0.31446867324283	FALSE	black	FALSE	2810403D21Rik
0	NA	NA	NA	NA	NA	NA	black	FALSE	2810404M03Rik
0.607870810039964	1.43529158572602	1.52635036293169	0.940342152485373	0.347042084319202	NA	NA	black	FALSE	2810405F15Rik
24.3309659245911	-1.23202668137981	0.55511307237394	-2.21941572391918	0.0264584548979225	0.057203994035314	FALSE	black	FALSE	2810408A11Rik
12.0699113037913	-1.03189082357114	0.783587171025956	-1.31688070163282	0.187878616199545	0.284473986060247	FALSE	black	FALSE	2810408I11Rik
103.65078640468	-0.498938314499545	0.238148889906981	-2.09506882309813	0.0361648749194288	0.0738894956245878	FALSE	black	FALSE	2810408M09Rik
10.3950384449585	0.184325789096395	0.869637196424156	0.211957112522694	0.832140493331257	0.885154692036145	FALSE	black	FALSE	2810410L24Rik
264.023445535907	-2.22021894747175	0.638950150096485	-3.47479212132039	0.000511249372068316	0.00189581402166695	TRUE	skyblue	TRUE	2810417H13Rik
72.8825842808002	-0.0989861000100815	0.404206682181853	-0.244889815961893	0.806541747331154	0.866792835644435	FALSE	black	FALSE	2810428I15Rik
3.34287806798517	-1.88100973626879	0.934991102034181	-2.01179426432662	0.044241628822564	0.0872302623700155	FALSE	black	FALSE	2810429I04Rik
1.47561413599168	2.07766448561174	1.4719196209985	1.41153392887196	0.158087238614935	0.247978285421308	FALSE	black	FALSE	2810433D01Rik
2.88843216408673	1.20341934004714	1.16908779936298	1.02936609269455	0.303307676263673	0.414559326703708	FALSE	black	FALSE	2810442I21Rik
0.180686653780314	0.687996718898136	1.51618420732703	0.453768556335939	0.649995417454846	NA	NA	black	FALSE	2810442N19Rik
2.10667043530028	-1.08590149362918	1.00710441118498	-1.07824122461294	0.280926119061866	0.390366138889056	FALSE	black	FALSE	2810454H06Rik
141.961484163077	3.40363501032313	1.05894224080101	3.21418381398076	0.00130815900384329	0.00433490106985486	TRUE	lightpink	TRUE	2810459M11Rik
6.10741785404524	-0.117564142698897	0.843488048766475	-0.139378551801444	0.889151020102095	0.924366065048354	FALSE	black	FALSE	2810468N07Rik
0	NA	NA	NA	NA	NA	NA	black	FALSE	2810471M01Rik
371.13577306083	-0.364269234826083	0.403946395413813	-0.901776173675017	0.36717577905463	0.479975391805269	FALSE	black	FALSE	2810474O19Rik
2.04641325237808	-2.03875377534741	1.33566502841942	-1.52639601394671	0.12691126975547	0.207802766266959	FALSE	black	FALSE	2900005J15Rik
8.72056055115305	1.15870677762048	0.783900347511537	1.47813020022093	0.139372932051117	0.224172716022349	FALSE	black	FALSE	2900008C10Rik
0.719040703872666	-0.772873145421251	1.49871427688601	-0.515690787324123	0.606070390063464	NA	NA	black	FALSE	2900009J06Rik
12.0130110938613	2.28699097663781	1.38784748506932	1.64786909314	0.0993795368894138	0.17042574110242	FALSE	black	FALSE	2900011O08Rik
430.046014766391	2.24811079945587	0.291193027019941	7.72034558129002	1.16014725659435e-14	3.72900678635083e-13	TRUE	lightpink	TRUE	2900026A02Rik
0.108540383526041	-0.27587168749898	1.51785596066048	-0.181750900381178	0.85577821843646	NA	NA	black	FALSE	2900041M22Rik
1.06717103350846	-2.43877846617227	1.49123131574426	-1.63541258852594	0.101962585222427	NA	NA	black	FALSE	2900052N01Rik
0.457837693576378	1.13651329371014	1.51927554813465	0.748062650718983	0.454422368908466	NA	NA	black	FALSE	2900055J20Rik
26.2293686611754	0.479196416191481	0.407570684945664	1.17573818209071	0.239699515844446	0.345491821739245	FALSE	black	FALSE	2900056M20Rik
0	NA	NA	NA	NA	NA	NA	black	FALSE	2900057B20Rik
0	NA	NA	NA	NA	NA	NA	black	FALSE	2900060B14Rik
6.27460556910665	2.28197960803582	0.870863714687204	2.6203636338844	0.00878360513360982	0.0222501321625313	FALSE	black	FALSE	2900076A07Rik
0.287454812019483	0.894323542080862	1.51618420732703	0.58985150864849	0.555290206389656	NA	NA	black	FALSE	2900079G21Rik
0	NA	NA	NA	NA	NA	NA	black	FALSE	2900092C05Rik
2.74501267536175	-0.628773655268583	1.50046230124199	-0.419053284276535	0.675177190939288	0.761440849508372	FALSE	black	FALSE	2900092D14Rik
840.847058511075	-0.0790805215765046	0.294072432761939	-0.268915113306533	0.787995006497311	0.852698252621136	FALSE	black	FALSE	2900097C17Rik
73.9580607788339	-0.251895622804138	0.213516145805209	-1.17974976484421	0.238099754691889	0.343870464004699	FALSE	black	FALSE	3000002C10Rik
1.35938178463358	-0.215401875267117	1.28441915166399	-0.167703724277281	0.866816366139895	0.908633002742731	FALSE	black	FALSE	3010001F23Rik
33.7951427027581	-0.443095072007634	0.336460419745932	-1.31693074728441	0.187861838947492	0.284473986060247	FALSE	black	FALSE	3010026O09Rik
0.910192565896275	1.52994365127349	1.51984369156577	1.00664539370974	0.314105212054536	NA	NA	black	FALSE	3010033K07Rik
0	NA	NA	NA	NA	NA	NA	black	FALSE	3100003L05Rik
17.5726259780514	-1.36418704894828	0.410634120448046	-3.32214733510163	0.00089327512371851	0.00310061159353583	TRUE	skyblue	TRUE	3110001I22Rik
52.4473659985394	-0.0046773811896345	0.313647837191067	-0.0149128437534391	0.988101713228868	0.992627180639979	FALSE	black	FALSE	3110002H16Rik
2.19972212949183	1.0709002021779	1.00174626837432	1.0690333829901	0.28505462724936	0.394937673402852	FALSE	black	FALSE	3110007F17Rik
7.30003187043468	-0.534834290629502	0.575145266645122	-0.92991166170808	0.352416824499926	0.464703795922986	FALSE	black	FALSE	3110009E18Rik
0	NA	NA	NA	NA	NA	NA	black	FALSE	3110009F21Rik
0	NA	NA	NA	NA	NA	NA	black	FALSE	3110015C05Rik
0.693235264018294	-1.55756372047418	1.4554858825149	-1.07013316940106	0.284559370788901	NA	NA	black	FALSE	3110021A11Rik
14.303256904211	-1.34563918881283	0.463595568063788	-2.90261443704672	0.00370061928880032	0.0106687641433689	FALSE	black	FALSE	3110021N24Rik
2.08512548783313	2.31283842404848	1.52985656712505	1.51180082744281	0.130584538863355	0.212383914299649	FALSE	black	FALSE	3110035E14Rik
0.766516512964373	1.72233611314785	1.53145735199153	1.12463863972973	0.26074219300397	NA	NA	black	FALSE	3110039I08Rik
0.455096282948137	1.1179788658567	1.51636817889229	0.737274021849618	0.46095572682723	NA	NA	black	FALSE	3110039M20Rik
26.6411087002235	0.37144568256269	0.358102639724739	1.03726038670982	0.299614521953415	0.410738675129973	FALSE	black	FALSE	3110040N11Rik
122.314091934894	1.19744002484317	0.462082881561725	2.59139663602365	0.00955872516634429	0.0239259508149921	FALSE	black	FALSE	3110043O21Rik
4.77383121454741	-1.66450977994492	0.920729338288592	-1.80781659791446	0.0706350496228442	0.128640629499657	FALSE	black	FALSE	3110045C21Rik
4.52662476104673	3.35548072485525	1.48542410981433	2.25893783646387	NA	NA	NA	black	FALSE	3110047P20Rik
18.0675802053234	0.203333669961494	0.615524538827696	0.330342101955441	0.741141484013861	0.814436719650672	FALSE	black	FALSE	3110052M02Rik
5.76732964903583	-0.475851501030075	0.760559087669495	-0.625660134425819	0.531537886789688	0.638723050152082	FALSE	black	FALSE	3110056K07Rik
28.4059858003683	0.309147441680457	0.474800116871415	0.651110711003007	0.51497502277848	0.623216692973246	FALSE	black	FALSE	3110057O12Rik
12.591074782979	-0.557110192588235	0.809741508153543	-0.688009922893314	0.491446532641001	0.600627698855575	FALSE	black	FALSE	3110062M04Rik
5.17008721082068	0.329939377052239	0.67364623382435	0.489781372604346	0.624288613274705	0.719662294870739	FALSE	black	FALSE	3110070M22Rik
0.0542924458216971	0.0690171082288673	1.51618420732703	0.0455202658722726	0.963692621810073	NA	NA	black	FALSE	3110079O15Rik
88.9122094227511	-1.51903350251989	0.485807333361495	-3.1268229155972	0.00176706328662257	0.00562613404804811	TRUE	skyblue	TRUE	3110082I17Rik
0	NA	NA	NA	NA	NA	NA	black	FALSE	3110082J24Rik
0.236531850158893	0.894323542080863	1.51618420732703	0.58985150864849	0.555290206389656	NA	NA	black	FALSE	3110099E03Rik
0.450809838809678	-0.915044392337867	1.50785358093224	-0.606852285864611	0.543948945503847	NA	NA	black	FALSE	3200001D21Rik
1.00658717218695	0.636809739111546	1.19348822614399	0.533570189602118	0.593638937495024	NA	NA	black	FALSE	3300002I08Rik
0.151698760982712	0.687996718898136	1.51618420732703	0.45376855633594	0.649995417454845	NA	NA	black	FALSE	3300005D01Rik
109.751367337553	4.22725593832688	0.82801683198301	5.10527778548059	3.30308933893813e-07	2.78803724275579e-06	TRUE	lightpink	TRUE	3425401B19Rik
266.661701216816	0.189669473954313	0.409888917184554	0.462733843249813	0.643555156689024	0.736306192847778	FALSE	black	FALSE	3632451O06Rik
0.32841212155963	0.894323542080862	1.51618420732703	0.58985150864849	0.555290206389656	NA	NA	black	FALSE	3632454L22Rik
0.447716402101156	0.0694729294799208	1.52118218897932	0.045670354270014	0.963572993009611	NA	NA	black	FALSE	3830403N18Rik
26.1446454660256	0.825700234597856	0.761931370125431	1.08369371176032	0.278500624651131	0.387904662657786	FALSE	black	FALSE	3830406C13Rik
3.21065276623172	0.637787744453611	0.878389395656048	0.726087709628214	0.467785002983493	0.578709981262722	FALSE	black	FALSE	3830408C21Rik
4.57312648260087	1.85423582313408	1.2694217789857	1.46069324934354	0.144099642484033	0.230340768239426	FALSE	black	FALSE	3830417A13Rik
2.73965266906835	0.856844609018779	1.24945701518384	0.685773578927567	0.492855899789598	0.602045214176919	FALSE	black	FALSE	3930402G23Rik
3.83014170304266	-0.652287748206984	1.2314166291236	-0.529705164588544	0.596316366599745	0.696238709493592	FALSE	black	FALSE	4430402I18Rik
1.7053258690034	2.05819367852578	1.49341790163028	1.3781766485315	0.168148755089614	0.260487409684104	FALSE	black	FALSE	4631405J19Rik
70.9738346613284	-0.0901297921676489	0.375009850802958	-0.240339799007056	0.810066843868634	0.869472469769713	FALSE	black	FALSE	4632415L05Rik
3.23549299032046	1.20988777842804	0.954100627836662	1.26809242456045	0.204764946497037	0.305535022207674	FALSE	black	FALSE	4632427E13Rik
8.1745966065212	0.760240464400125	0.920502884900204	0.825896884052185	0.408862588329264	0.521816337025998	FALSE	black	FALSE	4632428C04Rik
63.2498898367911	2.40373788799308	0.875823236558965	2.74454683051932	0.0060594508226969	0.0161598811747207	FALSE	black	FALSE	4632428N05Rik
97.3356937406283	-0.0809343144016403	0.263579896832216	-0.307057994081998	0.758799230021637	0.828965931491458	FALSE	black	FALSE	4632434I11Rik
0.14833668145648	-0.357300160823219	1.51833852742408	-0.235323120878314	0.81395795106597	NA	NA	black	FALSE	4732416N19Rik
1.47955155478961	-0.716211728085189	1.22856645021238	-0.582965396752757	0.55991659482815	0.663660116691712	FALSE	black	FALSE	4732456N10Rik
3.70097397448748	1.31235657707011	1.02949757543541	1.27475441262216	0.202396180885264	0.302620940175072	FALSE	black	FALSE	4732471J01Rik
0.823173986957471	-0.370671120869582	1.52842887845838	-0.242517742299827	0.808379010757664	NA	NA	black	FALSE	4732490B19Rik
5.76291983002869	0.390571836255596	0.809357695038823	0.482570115351607	0.629401002624548	0.724032947201946	FALSE	black	FALSE	4732491K20Rik
2.49406872185208	-0.000734265587288486	1.01865077042623	-0.000720821707110914	0.99942486753861	0.999459061829249	FALSE	black	FALSE	4831440E17Rik
0.20197340548366	0.275432663776407	1.51633540634752	0.181643627540068	0.855862408525325	NA	NA	black	FALSE	4833403I15Rik
1.35732942681889	1.71397216109536	1.52251914922259	1.12574752309062	NA	NA	NA	black	FALSE	4833411C07Rik
1.23702837178327	1.82376516230838	1.4941828984605	1.22057692146488	0.222246248823323	0.326130472789677	FALSE	black	FALSE	4833412C05Rik
2.28474591349331	-1.93380993220484	1.27119968828188	-1.52124795972733	0.128197624199461	0.209425778167555	FALSE	black	FALSE	4833417C18Rik
4.25659655442545	1.23167438536243	1.0997849003058	1.11992298223039	0.262746583721917	0.370800132077854	FALSE	black	FALSE	4833418N02Rik
2.82989007653462	2.04848703676348	1.12538515196213	1.82025418870322	0.0687203043247828	0.12575423003982	FALSE	black	FALSE	4833419F23Rik
149.825547458074	-0.113815176927029	0.253987543746241	-0.448113223382093	0.654071485169608	0.745143551799058	FALSE	black	FALSE	4833420G17Rik
1.59302522962544	2.00537064659183	1.49982365067252	1.33707095877081	0.181199475699834	0.276189053298976	FALSE	black	FALSE	4833422C13Rik
0.415665753382324	0.481764255109786	1.51733548719957	0.317506747304079	0.750859120531583	NA	NA	black	FALSE	4833423E24Rik
36.0871284679648	6.77959934914322	1.24060551089486	5.46475030910756	4.63558838507323e-08	4.72169473421073e-07	TRUE	red	TRUE	4833424O15Rik
0.361373307560627	0.894323542080862	1.51618420732703	0.58985150864849	0.555290206389656	NA	NA	black	FALSE	4833427F10Rik
0.490039431180307	-0.231783652443749	1.4441572142672	-0.160497520736592	0.872489174477033	NA	NA	black	FALSE	4833427G06Rik
0.443176403337949	1.11797885951402	1.5163681788852	0.737274017670257	0.460955729368288	NA	NA	black	FALSE	4833428L15Rik
442.632179486743	-0.0833592875421058	0.172267775467409	-0.483893678408104	0.628461327012063	0.723222852387319	FALSE	black	FALSE	4833439L19Rik
1.2878223219176	-1.8851560740532	1.52964540831511	-1.23241377629452	NA	NA	NA	black	FALSE	4921501E09Rik
3.30177652663902	-0.406792490903826	0.824012085813182	-0.493672966583226	0.621537160094807	0.717483064003038	FALSE	black	FALSE	4921504A21Rik
0	NA	NA	NA	NA	NA	NA	black	FALSE	4921504E06Rik
3.42581562422193	1.15715188512019	0.918081406481776	1.26040226601971	0.207524284636484	0.309105008892966	FALSE	black	FALSE	4921506M07Rik
0.180686653780314	0.687996718898136	1.51618420732703	0.453768556335939	0.649995417454846	NA	NA	black	FALSE	4921507L20Rik
11.5049011514189	-0.981453877506339	0.918907026102162	-1.06806657216399	0.285490483274932	0.395370491108649	FALSE	black	FALSE	4921507P07Rik
0	NA	NA	NA	NA	NA	NA	black	FALSE	4921508D12Rik
0.217169783286788	-0.700970231206695	1.52031647859306	-0.461068626879183	0.644749369518597	NA	NA	black	FALSE	4921509C19Rik
0	NA	NA	NA	NA	NA	NA	black	FALSE	4921509O07Rik
0.054247937704344	0.0690171082288669	1.51618420732703	0.0455202658722724	0.963692621810073	NA	NA	black	FALSE	4921511C10Rik
0	NA	NA	NA	NA	NA	NA	black	FALSE	4921511C20Rik
0.0542924458216971	0.0690171082288673	1.51618420732703	0.0455202658722726	0.963692621810073	NA	NA	black	FALSE	4921511H03Rik
0	NA	NA	NA	NA	NA	NA	black	FALSE	4921511I17Rik
0	NA	NA	NA	NA	NA	NA	black	FALSE	4921511M17Rik
0.180686653780314	0.687996718898136	1.51618420732703	0.453768556335939	0.649995417454846	NA	NA	black	FALSE	4921513I03Rik
0	NA	NA	NA	NA	NA	NA	black	FALSE	4921515E04Rik
1.27950380123645	-0.924338197667397	1.53165946374478	-0.603488059550436	NA	NA	NA	black	FALSE	4921517D22Rik
75.4024556585583	0.134228516025049	0.336792799924245	0.398549244684688	0.690225366229314	0.773670883028616	FALSE	black	FALSE	4921524J17Rik
0.180686653780314	0.687996718898136	1.51618420732703	0.453768556335939	0.649995417454846	NA	NA	black	FALSE	4921524L21Rik
0.879082562238898	-2.16995481776885	1.50890970405839	-1.43809454729631	0.150407229557386	NA	NA	black	FALSE	4921525O09Rik
0.0542924458216971	0.0690171082288673	1.51618420732703	0.0455202658722726	0.963692621810073	NA	NA	black	FALSE	4921529L05Rik
0.38004712075188	-1.11241458036167	1.52251443568897	-0.730643043038392	0.464997213713849	NA	NA	black	FALSE	4921530L21Rik
3.95861772433538	0.545865855746487	0.81794364347519	0.667363650418838	0.504539878430493	0.6130960316272	FALSE	black	FALSE	4921531C22Rik
0	NA	NA	NA	NA	NA	NA	black	FALSE	4921531P14Rik
8.01126323778917	-1.15123196880826	0.554949779604584	-2.07447954953427	0.0380347961119059	0.0770805158010173	FALSE	black	FALSE	4921533I20Rik
0	NA	NA	NA	NA	NA	NA	black	FALSE	4921534H16Rik
5.2449100994527	-2.10206773183511	0.932533517880051	-2.25414710734879	0.0241869149787669	0.0528510741920812	FALSE	black	FALSE	4921536K21Rik
1.68248721494702	-2.27929089022866	1.52693943926567	-1.49271859224803	0.13551086450756	0.219038962496977	FALSE	black	FALSE	4921539E11Rik
64.8989846341435	-1.09211629917355	0.35777957458929	-3.05248364283297	0.00226956100045233	0.00698984626644408	TRUE	skyblue	TRUE	4922501C03Rik
8.50155684104169	-2.90931741101878	1.5314035771564	-1.89977185270846	NA	NA	NA	black	FALSE	4922502D21Rik
0	NA	NA	NA	NA	NA	NA	black	FALSE	4922502H24Rik
0.0940442356347827	0.0690171082288673	1.51618420732703	0.0455202658722727	0.963692621810073	NA	NA	black	FALSE	4922502N22Rik
1.73735826629431	-2.27969276108795	1.52540718396182	-1.49448146374077	NA	NA	NA	black	FALSE	4922505E12Rik
0	NA	NA	NA	NA	NA	NA	black	FALSE	4930401C15Rik
0	NA	NA	NA	NA	NA	NA	black	FALSE	4930401O10Rik
0.977264024790548	-1.83512011138663	1.52464659626182	-1.20363638097251	NA	NA	NA	black	FALSE	4930401O12Rik
0	NA	NA	NA	NA	NA	NA	black	FALSE	4930402F06Rik
0	NA	NA	NA	NA	NA	NA	black	FALSE	4930402F11Rik
164.828922823369	1.67158209089023	0.275771909079653	6.06146614594967	1.34886281695514e-09	1.90458478175359e-08	TRUE	lightpink	TRUE	4930402H24Rik
0	NA	NA	NA	NA	NA	NA	black	FALSE	4930402K13Rik
0	NA	NA	NA	NA	NA	NA	black	FALSE	4930404A05Rik
0	NA	NA	NA	NA	NA	NA	black	FALSE	4930404A10Rik
0	NA	NA	NA	NA	NA	NA	black	FALSE	4930404H11Rik
0.659748354725204	1.5633516626041	1.52913770349588	1.02237467497531	0.306603602027305	NA	NA	black	FALSE	4930404I05Rik
35.0026487319684	0.364644974475109	0.355906593609148	1.02455245568043	0.305574407838542	0.416626142567331	FALSE	black	FALSE	4930404N11Rik
0	NA	NA	NA	NA	NA	NA	black	FALSE	4930405A10Rik
1.2125208137303	-2.32211955441484	1.40386355960255	-1.65409205084877	0.0981088109830842	0.16869267713165	FALSE	black	FALSE	4930405A21Rik
0.488632012395274	-1.30337814512744	1.52322567823556	-0.855669756458684	NA	NA	NA	black	FALSE	4930405D11Rik
0	NA	NA	NA	NA	NA	NA	black	FALSE	4930405J17Rik
0	NA	NA	NA	NA	NA	NA	black	FALSE	4930405L22Rik
0	NA	NA	NA	NA	NA	NA	black	FALSE	4930406D18Rik
3.73500018521472	-2.51572833814617	1.52816694593962	-1.64623920497072	NA	NA	NA	black	FALSE	4930407I10Rik
0	NA	NA	NA	NA	NA	NA	black	FALSE	4930412B13Rik
3.15183973234311	0.502830405591826	0.989119207302101	0.508361784787635	0.611199647832167	0.708757876672122	FALSE	black	FALSE	4930412C18Rik
0	NA	NA	NA	NA	NA	NA	black	FALSE	4930412D23Rik
13.9116185009855	-0.634449879317517	1.2943510888328	-0.490168305022746	0.624014806948004	0.719553873603013	FALSE	black	FALSE	4930412O13Rik
0	NA	NA	NA	NA	NA	NA	black	FALSE	4930413E15Rik
0.598667068016236	0.651010906775043	1.50790187189213	0.43173293893332	0.665935524459364	NA	NA	black	FALSE	4930413F20Rik
34.01201403679	-0.047397939222165	0.393261952766127	-0.120525107727247	0.904067191523757	0.935101443554688	FALSE	black	FALSE	4930413G21Rik
0	NA	NA	NA	NA	NA	NA	black	FALSE	4930413M19Rik
16.8095196092948	0.323629544384987	0.382866894956534	0.845279517890225	0.397954794057069	0.511036724954677	FALSE	black	FALSE	4930414L22Rik
1.37375961728205	0.65532011281293	1.14123093118764	0.574222179669595	0.565817462197582	0.669125799885419	FALSE	black	FALSE	4930414N06Rik
0.544854074444461	-1.18334182169666	1.49111653758773	-0.793594458828164	0.427431559347612	NA	NA	black	FALSE	4930415F15Rik
0	NA	NA	NA	NA	NA	NA	black	FALSE	4930415L06Rik
1.22789340786998	0.110346669124273	1.41246172176083	0.078123652785939	0.937729692489406	0.958868882823958	FALSE	black	FALSE	4930415O20Rik
0	NA	NA	NA	NA	NA	NA	black	FALSE	4930417O13Rik
0.202017913601014	0.275152792228664	1.51633759261316	0.181458794907593	0.856007473094957	NA	NA	black	FALSE	4930417O22Rik
0	NA	NA	NA	NA	NA	NA	black	FALSE	4930419G24Rik
0	NA	NA	NA	NA	NA	NA	black	FALSE	4930423M02Rik
0	NA	NA	NA	NA	NA	NA	black	FALSE	4930425K10Rik
0	NA	NA	NA	NA	NA	NA	black	FALSE	4930425O10Rik
0.70562376321265	-1.58778261258204	1.52403880944738	-1.04182557736687	0.297492553465771	NA	NA	black	FALSE	4930426D05Rik
1.02160287746057	-1.02127413302676	1.25099668011591	-0.816368379916199	0.414289475785211	NA	NA	black	FALSE	4930426L09Rik
81.8582585520505	-0.646258409893634	0.793606374014595	-0.814331173557018	0.415455255793197	0.528518898304651	FALSE	black	FALSE	4930427A07Rik
0	NA	NA	NA	NA	NA	NA	black	FALSE	4930428D18Rik
0	NA	NA	NA	NA	NA	NA	black	FALSE	4930428E07Rik
0	NA	NA	NA	NA	NA	NA	black	FALSE	4930428G15Rik
0	NA	NA	NA	NA	NA	NA	black	FALSE	4930428O21Rik
7.20877514355273	0.76714629561726	0.818066088509447	0.93775589331057	0.348369872556293	0.460923681984082	FALSE	black	FALSE	4930429B21Rik
0.217169783286788	-0.700970231206695	1.52031647859306	-0.461068626879183	0.644749369518597	NA	NA	black	FALSE	4930429D17Rik
0.0542924458216971	0.0690171082288673	1.51618420732703	0.0455202658722726	0.963692621810073	NA	NA	black	FALSE	4930429F11Rik
1.95285204085172	2.54876467298612	1.40329462726535	1.81627195277801	0.0693286654153835	0.12670820575632	FALSE	black	FALSE	4930429F24Rik
0.271462229108486	-0.862479610242916	1.5213088708475	-0.566932610971	0.570759967025636	NA	NA	black	FALSE	4930430A15Rik
2.54675648752318	1.56866575948451	1.09712754685372	1.4297934310218	0.152776315007191	0.241057780439018	FALSE	black	FALSE	4930430D24Rik
33.2754959805781	-0.570902227804156	0.345122714146366	-1.65420067820293	0.0980867451189237	0.16869267713165	FALSE	black	FALSE	4930430F08Rik
0	NA	NA	NA	NA	NA	NA	black	FALSE	4930430F21Rik
0	NA	NA	NA	NA	NA	NA	black	FALSE	4930430J02Rik
0.108584891643394	-0.276066174185273	1.51785716404267	-0.181878888689366	0.855677772540265	NA	NA	black	FALSE	4930431F12Rik
0.38004712075188	-1.11241458036167	1.52251443568897	-0.730643043038392	0.464997213713849	NA	NA	black	FALSE	4930431P03Rik
0.169666178352362	0.894323542080862	1.51618420732703	0.58985150864849	0.555290206389656	NA	NA	black	FALSE	4930432J09Rik
5.16872206355722	0.786555386240026	0.842057533597153	0.934087464166458	0.350258777804958	0.462658270105014	FALSE	black	FALSE	4930432K21Rik
0	NA	NA	NA	NA	NA	NA	black	FALSE	4930432M17Rik
0	NA	NA	NA	NA	NA	NA	black	FALSE	4930433B08Rik
0	NA	NA	NA	NA	NA	NA	black	FALSE	4930433I11Rik
0.325665658695476	-0.996841247856491	1.52200078539607	-0.654954489788311	0.512497055825163	NA	NA	black	FALSE	4930433N12Rik
0.108584891643394	-0.276066174185273	1.51785716404267	-0.181878888689366	0.855677772540265	NA	NA	black	FALSE	4930434J06Rik
0.814386687325457	-1.69622245149755	1.52432555472197	-1.11276914976797	NA	NA	NA	black	FALSE	4930435E12Rik
0	NA	NA	NA	NA	NA	NA	black	FALSE	4930438E09Rik
0	NA	NA	NA	NA	NA	NA	black	FALSE	4930440C22Rik
0	NA	NA	NA	NA	NA	NA	black	FALSE	4930440I19Rik
0	NA	NA	NA	NA	NA	NA	black	FALSE	4930441J16Rik
0	NA	NA	NA	NA	NA	NA	black	FALSE	4930442J19Rik
3.42842054613877	-2.09605072226658	1.5272620336759	-1.37242377277047	NA	NA	NA	black	FALSE	4930442L01Rik
0	NA	NA	NA	NA	NA	NA	black	FALSE	4930443O20Rik
0.350832284382597	-1.03289082509489	1.52216852006256	-0.678565356910963	0.497413299489604	NA	NA	black	FALSE	4930444F02Rik
0.38004712075188	-1.11241458036167	1.52251443568897	-0.730643043038392	0.464997213713849	NA	NA	black	FALSE	4930444G20Rik
0.289271545423708	-0.0482263983332714	1.51847321501657	-0.0317597952050442	0.974663609227718	NA	NA	black	FALSE	4930444M15Rik
0.302562173587905	-0.273535688146736	1.51964123165587	-0.180000175336568	0.857152430547954	NA	NA	black	FALSE	4930444P10Rik
0	NA	NA	NA	NA	NA	NA	black	FALSE	4930447A16Rik
0.559305714218366	-1.21472323560147	1.49720764045538	-0.811325832689447	0.417178578833239	NA	NA	black	FALSE	4930447C04Rik
0	NA	NA	NA	NA	NA	NA	black	FALSE	4930447J18Rik
1.82164991350793	2.90497357737379	1.21635330516318	2.38826463087884	0.0169281476291942	0.0389500646412785	FALSE	black	FALSE	4930447K03Rik
0.202540111043471	-0.628552142314051	1.51980490630326	-0.413574228973195	0.679185950021147	NA	NA	black	FALSE	4930447N08Rik
0	NA	NA	NA	NA	NA	NA	black	FALSE	4930448C13Rik
0	NA	NA	NA	NA	NA	NA	black	FALSE	4930448F12Rik
0	NA	NA	NA	NA	NA	NA	black	FALSE	4930448H16Rik
0	NA	NA	NA	NA	NA	NA	black	FALSE	4930448I06Rik
0	NA	NA	NA	NA	NA	NA	black	FALSE	4930448I18Rik
0.968742894937617	-0.648281232118838	1.50844646122141	-0.429767478518206	0.667364792096077	NA	NA	black	FALSE	4930448K20Rik
0.148292173339127	-0.357054638902483	1.51833713466346	-0.235161632256083	0.81408328402247	NA	NA	black	FALSE	4930449E01Rik
0	NA	NA	NA	NA	NA	NA	black	FALSE	4930449E18Rik
0.0542924458216971	0.0690171082288673	1.51618420732703	0.0455202658722726	0.963692621810073	NA	NA	black	FALSE	4930449I24Rik
2.54938099348886	-0.0338212024469967	1.33607581259558	-0.0253138348349355	0.97980463886522	0.987638141486302	FALSE	black	FALSE	4930451C15Rik
8.3120200209148	-0.570271389761851	0.64566410646465	-0.883232293776382	0.377110776698235	0.490400207625448	FALSE	black	FALSE	4930451G09Rik
0	NA	NA	NA	NA	NA	NA	black	FALSE	4930451I11Rik
0	NA	NA	NA	NA	NA	NA	black	FALSE	4930452A19Rik
60.8685666473975	-1.94900278686476	0.502648700889215	-3.87746508330144	0.000105550469938666	0.000474606606194307	TRUE	skyblue	TRUE	4930452B06Rik
0	NA	NA	NA	NA	NA	NA	black	FALSE	4930452G13Rik
0	NA	NA	NA	NA	NA	NA	black	FALSE	4930452N14Rik
0.108584891643394	-0.276066174185273	1.51785716404267	-0.181878888689366	0.855677772540265	NA	NA	black	FALSE	4930453H23Rik
0	NA	NA	NA	NA	NA	NA	black	FALSE	4930453L07Rik
108.132008769905	-0.48168969276431	0.249255935799518	-1.9325104183346	0.0532965374014067	0.101472551352119	FALSE	black	FALSE	4930453N24Rik
0	NA	NA	NA	NA	NA	NA	black	FALSE	4930455B14Rik
2.00486782646518	-1.56189541922353	1.12398192254815	-1.38960902118656	0.164647634871795	0.256253686777525	FALSE	black	FALSE	4930455C13Rik
0	NA	NA	NA	NA	NA	NA	black	FALSE	4930455D15Rik
0	NA	NA	NA	NA	NA	NA	black	FALSE	4930455F16Rik
0	NA	NA	NA	NA	NA	NA	black	FALSE	4930455H04Rik
0	NA	NA	NA	NA	NA	NA	black	FALSE	4930455J16Rik
0	NA	NA	NA	NA	NA	NA	black	FALSE	4930456L15Rik
0	NA	NA	NA	NA	NA	NA	black	FALSE	4930459C07Rik
0	NA	NA	NA	NA	NA	NA	black	FALSE	4930459L07Rik
0.687301945225996	-1.75555927873623	1.53002342096173	-1.14740680089246	0.251213531739584	NA	NA	black	FALSE	4930461G14Rik
0.592691004031403	-1.26297611422477	1.48949900508881	-0.847920079107047	0.396482481353338	NA	NA	black	FALSE	4930465K10Rik
0	NA	NA	NA	NA	NA	NA	black	FALSE	4930465M20Rik
0	NA	NA	NA	NA	NA	NA	black	FALSE	4930467D21Rik
0	NA	NA	NA	NA	NA	NA	black	FALSE	4930467E23Rik
0	NA	NA	NA	NA	NA	NA	black	FALSE	4930467K11Rik
0	NA	NA	NA	NA	NA	NA	black	FALSE	4930468A15Rik
0.488632012395274	-1.30337814512744	1.52322567823556	-0.855669756458684	NA	NA	NA	black	FALSE	4930469G21Rik
0	NA	NA	NA	NA	NA	NA	black	FALSE	4930470H14Rik
0	NA	NA	NA	NA	NA	NA	black	FALSE	4930470P17Rik
0.162877337465091	-0.509801572489584	1.51913665932473	-0.335586380172141	0.737182796025354	NA	NA	black	FALSE	4930471C04Rik
0.76009424150376	-1.64394156953401	1.52419157521977	-1.07856623554488	NA	NA	NA	black	FALSE	4930471G03Rik
0.162877337465091	-0.509801572489584	1.51913665932473	-0.335586380172141	0.737182796025354	NA	NA	black	FALSE	4930471M09Rik
10.0910581385873	-0.518307259639936	0.477574513965344	-1.08529086976686	0.277792848420975	0.38705149905289	FALSE	black	FALSE	4930473A02Rik
0	NA	NA	NA	NA	NA	NA	black	FALSE	4930473O22Rik
0	NA	NA	NA	NA	NA	NA	black	FALSE	4930474G06Rik
0	NA	NA	NA	NA	NA	NA	black	FALSE	4930474H20Rik
0.76009424150376	-1.64394156953401	1.52419157521977	-1.07856623554488	NA	NA	NA	black	FALSE	4930474M22Rik
0.651509349860365	-1.52579978427568	1.52388011369747	-1.00125972546066	NA	NA	NA	black	FALSE	4930474N05Rik
0	NA	NA	NA	NA	NA	NA	black	FALSE	4930474N09Rik
0	NA	NA	NA	NA	NA	NA	black	FALSE	4930478L05Rik
0	NA	NA	NA	NA	NA	NA	black	FALSE	4930478P22Rik
0	NA	NA	NA	NA	NA	NA	black	FALSE	4930479D17Rik
0	NA	NA	NA	NA	NA	NA	black	FALSE	4930480E11Rik
0	NA	NA	NA	NA	NA	NA	black	FALSE	4930480G23Rik
0	NA	NA	NA	NA	NA	NA	black	FALSE	4930480K15Rik
0	NA	NA	NA	NA	NA	NA	black	FALSE	4930480M12Rik
5.23633796322898	-0.483366045662433	0.716329692191558	-0.674781529973455	0.499814576693848	0.608549235953303	FALSE	black	FALSE	4930481A15Rik
0	NA	NA	NA	NA	NA	NA	black	FALSE	4930482G09Rik
0.194021790061864	0.275152792228664	1.51633759261316	0.181458794907593	0.856007473094957	NA	NA	black	FALSE	4930483J18Rik
4.23045644671942	-1.48736846385555	1.01047584427435	-1.47194855996154	0.14103476899516	0.226186770948568	FALSE	black	FALSE	4930483K19Rik
0.054247937704344	0.0690171082288669	1.51618420732703	0.0455202658722724	0.963692621810073	NA	NA	black	FALSE	4930483O08Rik
0	NA	NA	NA	NA	NA	NA	black	FALSE	4930486F22Rik
0	NA	NA	NA	NA	NA	NA	black	FALSE	4930486I03Rik
1.37327994480262	1.4527698379137	1.48286815450031	0.979702634724965	0.327232925187301	0.439120245309731	FALSE	black	FALSE	4930486L24Rik
0	NA	NA	NA	NA	NA	NA	black	FALSE	4930487D11Rik
0.0542924458216971	0.0690171082288673	1.51618420732703	0.0455202658722726	0.963692621810073	NA	NA	black	FALSE	4930487H11Rik
0	NA	NA	NA	NA	NA	NA	black	FALSE	4930488B22Rik
0.574068910813744	-0.949661555381314	1.52335533932618	-0.623401205789174	0.533020905804634	NA	NA	black	FALSE	4930488L21Rik
0	NA	NA	NA	NA	NA	NA	black	FALSE	4930500F04Rik
3.61239311705257	-4.15769017868373	1.1468386393198	-3.62534888181801	0.00028857160554043	0.00114428146307909	TRUE	skyblue	TRUE	4930500J02Rik
0	NA	NA	NA	NA	NA	NA	black	FALSE	4930500L23Rik
0	NA	NA	NA	NA	NA	NA	black	FALSE	4930502A04Rik
0	NA	NA	NA	NA	NA	NA	black	FALSE	4930502E09Rik
0.415665753382324	0.481764255109786	1.51733548719957	0.317506747304079	0.750859120531583	NA	NA	black	FALSE	4930502E18Rik
0	NA	NA	NA	NA	NA	NA	black	FALSE	4930503B20Rik
0.054247937704344	0.0690171082288669	1.51618420732703	0.0455202658722724	0.963692621810073	NA	NA	black	FALSE	4930503E14Rik
114.689379316668	-1.19452586841271	0.208234300757994	-5.7364510268698	9.66809883001588e-09	1.15182736954028e-07	TRUE	skyblue	TRUE	4930503E24Rik
0	NA	NA	NA	NA	NA	NA	black	FALSE	4930503H13Rik
41.0220069245567	-1.27775209363974	0.472762377106251	-2.7027364179459	0.00687712577868861	0.018013502039647	FALSE	black	FALSE	4930503L19Rik
0	NA	NA	NA	NA	NA	NA	black	FALSE	4930503O07Rik
0.0542924458216971	0.0690171082288673	1.51618420732703	0.0455202658722726	0.963692621810073	NA	NA	black	FALSE	4930504O13Rik
0.630037308537498	0.440713231376323	1.52459192183752	0.289069635660376	0.772528089357919	NA	NA	black	FALSE	4930505A04Rik
0	NA	NA	NA	NA	NA	NA	black	FALSE	4930505G20Rik
0	NA	NA	NA	NA	NA	NA	black	FALSE	4930506C21Rik
91.7008892000887	3.11358518649276	0.471533519938136	6.60310466772596	4.02635051409293e-11	7.35016987612622e-10	TRUE	lightpink	TRUE	4930506M07Rik
3.46698894281066	-0.651972478417953	1.03873686628037	-0.627658938064468	0.530227390018497	0.637339611814141	FALSE	black	FALSE	4930507D05Rik
0.0542924458216971	0.0690171082288673	1.51618420732703	0.0455202658722726	0.963692621810073	NA	NA	black	FALSE	4930507D10Rik
0.256877064982521	-0.806425507279958	1.52098595853021	-0.530199179523812	0.595973839856276	NA	NA	black	FALSE	4930509E16Rik
0	NA	NA	NA	NA	NA	NA	black	FALSE	4930509J09Rik
0	NA	NA	NA	NA	NA	NA	black	FALSE	4930509K18Rik
0	NA	NA	NA	NA	NA	NA	black	FALSE	4930511A02Rik
0	NA	NA	NA	NA	NA	NA	black	FALSE	4930511E03Rik
1.32637981327778	1.39761834656177	1.49093527804475	0.937410474581186	0.348547454991141	0.461082439633027	FALSE	black	FALSE	4930511M06Rik
1.49833874506057	-0.234951706629647	1.35181772861215	-0.173804279716661	0.862019280860845	0.905151336162624	FALSE	black	FALSE	4930512B01Rik
0	NA	NA	NA	NA	NA	NA	black	FALSE	4930513D17Rik
18.332349533188	-0.0189607377348859	0.572128246829097	-0.0331407124888029	0.973562376696754	0.982933821777064	FALSE	black	FALSE	4930513N10Rik
0	NA	NA	NA	NA	NA	NA	black	FALSE	4930513O06Rik
0	NA	NA	NA	NA	NA	NA	black	FALSE	4930515B02Rik
2.82004950940047	0.604276959377295	0.993926506176493	0.607969458126105	0.543207730574753	0.649334989321608	FALSE	black	FALSE	4930515G01Rik
0.054247937704344	0.0690171082288669	1.51618420732703	0.0455202658722724	0.963692621810073	NA	NA	black	FALSE	4930515G16Rik
0	NA	NA	NA	NA	NA	NA	black	FALSE	4930515L03Rik
0	NA	NA	NA	NA	NA	NA	black	FALSE	4930515L19Rik
0	NA	NA	NA	NA	NA	NA	black	FALSE	4930517E11Rik
0	NA	NA	NA	NA	NA	NA	black	FALSE	4930518P08Rik
0	NA	NA	NA	NA	NA	NA	black	FALSE	4930519D14Rik
51.2482114277712	-0.538835125120679	0.400564298920274	-1.34519008951401	0.178563855836328	0.273237735854683	FALSE	black	FALSE	4930519F09Rik
0	NA	NA	NA	NA	NA	NA	black	FALSE	4930519F16Rik
0	NA	NA	NA	NA	NA	NA	black	FALSE	4930519F24Rik
0	NA	NA	NA	NA	NA	NA	black	FALSE	4930519G04Rik
0.0542924458216971	0.0690171082288673	1.51618420732703	0.0455202658722726	0.963692621810073	NA	NA	black	FALSE	4930519H02Rik
1.45436296158453	-0.182206923374643	1.31805238464933	-0.138239515740582	0.890051125840432	0.925001533520932	FALSE	black	FALSE	4930520O04Rik
0	NA	NA	NA	NA	NA	NA	black	FALSE	4930520P13Rik
0	NA	NA	NA	NA	NA	NA	black	FALSE	4930521E06Rik
0.814386687325457	-1.69622245149755	1.52432555472197	-1.11276914976797	NA	NA	NA	black	FALSE	4930522H14Rik
0	NA	NA	NA	NA	NA	NA	black	FALSE	4930522O17Rik
17.3187897948552	2.11819301095656	0.718752024436593	2.9470428450159	0.00320828747420802	0.00942192763051128	TRUE	lightpink	TRUE	4930523C07Rik
0	NA	NA	NA	NA	NA	NA	black	FALSE	4930523O13Rik
0	NA	NA	NA	NA	NA	NA	black	FALSE	4930524B15Rik
0	NA	NA	NA	NA	NA	NA	black	FALSE	4930524C18Rik
0	NA	NA	NA	NA	NA	NA	black	FALSE	4930524N10Rik
0.0940442356347827	0.0690171082288673	1.51618420732703	0.0455202658722727	0.963692621810073	NA	NA	black	FALSE	4930524O05Rik
0	NA	NA	NA	NA	NA	NA	black	FALSE	4930524O08Rik
0	NA	NA	NA	NA	NA	NA	black	FALSE	4930525D18Rik
1.58203515434925	1.19841806775633	1.49512916980419	0.801548181896067	0.422814362342413	0.535355335270182	FALSE	black	FALSE	4930525G20Rik
3.53966622042876	0.452281478539302	1.15411833797027	0.391884838546731	0.695143305910955	0.777604765561423	FALSE	black	FALSE	4930525M21Rik
40.300691289753	0.299013983788215	0.306942426249589	0.974169610378569	0.329972331052973	0.441992337557843	FALSE	black	FALSE	4930526I15Rik
0.202584619160824	-0.628699403305294	1.51980599275838	-0.413670827922077	0.679115194207203	NA	NA	black	FALSE	4930526L06Rik
0.054247937704344	0.0690171082288669	1.51618420732703	0.0455202658722724	0.963692621810073	NA	NA	black	FALSE	4930527F14Rik
0	NA	NA	NA	NA	NA	NA	black	FALSE	4930527G23Rik
2.125844425208	-0.413087721748491	1.26660376226056	-0.326138082055935	0.744319885514843	0.817256394902535	FALSE	black	FALSE	4930528A17Rik
0	NA	NA	NA	NA	NA	NA	black	FALSE	4930528D03Rik
0	NA	NA	NA	NA	NA	NA	black	FALSE	4930528P14Rik
21.0830911654737	-0.0769163962433583	0.68796046168281	-0.111803512741436	0.910979202224411	0.940221669847703	FALSE	black	FALSE	4930529C04Rik
0	NA	NA	NA	NA	NA	NA	black	FALSE	4930529K09Rik
0	NA	NA	NA	NA	NA	NA	black	FALSE	4930529L06Rik
0.419665386212906	-1.21986229257764	1.52763717026491	-0.798528810585373	0.424563680954067	NA	NA	black	FALSE	4930529M08Rik
0	NA	NA	NA	NA	NA	NA	black	FALSE	4930532M18Rik
0	NA	NA	NA	NA	NA	NA	black	FALSE	4930533B01Rik
0	NA	NA	NA	NA	NA	NA	black	FALSE	4930533P14Rik
4.71720469595118	-1.48868657654411	1.15742184275664	-1.28620916035116	NA	NA	NA	black	FALSE	4930538K18Rik
0	NA	NA	NA	NA	NA	NA	black	FALSE	4930539C22Rik
21.1055917165669	4.25140453756056	0.940939721334334	4.51825387021785	6.23516978403648e-06	3.81496135200581e-05	TRUE	lightpink	TRUE	4930539E08Rik
13.6420858243348	-1.12015325714765	0.558458950647737	-2.00579336377083	0.0448782989941632	0.0882356733171096	FALSE	black	FALSE	4930539J05Rik
0	NA	NA	NA	NA	NA	NA	black	FALSE	4930539M17Rik
0	NA	NA	NA	NA	NA	NA	black	FALSE	4930539N22Rik
0	NA	NA	NA	NA	NA	NA	black	FALSE	4930540M03Rik
0	NA	NA	NA	NA	NA	NA	black	FALSE	4930542C21Rik
0	NA	NA	NA	NA	NA	NA	black	FALSE	4930542D17Rik
0	NA	NA	NA	NA	NA	NA	black	FALSE	4930543E12Rik
0.271462229108486	-0.862479610242916	1.5213088708475	-0.566932610971	0.570759967025636	NA	NA	black	FALSE	4930544D05Rik
2.15063274282627	-0.828477877754491	1.49865857018878	-0.552812958357906	0.580391494275305	0.682572795177098	FALSE	black	FALSE	4930544G11Rik
0	NA	NA	NA	NA	NA	NA	black	FALSE	4930544M13Rik
0	NA	NA	NA	NA	NA	NA	black	FALSE	4930545E07Rik
0	NA	NA	NA	NA	NA	NA	black	FALSE	4930545H06Rik
0	NA	NA	NA	NA	NA	NA	black	FALSE	4930545L23Rik
0.217169783286788	-0.700970231206695	1.52031647859306	-0.461068626879183	0.644749369518597	NA	NA	black	FALSE	4930546C10Rik
0.667501932771363	-0.600333218010506	1.52663246235585	-0.393240175886271	0.694142098879086	NA	NA	black	FALSE	4930546K05Rik
0	NA	NA	NA	NA	NA	NA	black	FALSE	4930547E08Rik
0	NA	NA	NA	NA	NA	NA	black	FALSE	4930547E14Rik
0	NA	NA	NA	NA	NA	NA	black	FALSE	4930548G14Rik
0.217036258934729	-0.70057142321257	1.5203137821879	-0.46080712509517	0.644936989377387	NA	NA	black	FALSE	4930548H24Rik
0	NA	NA	NA	NA	NA	NA	black	FALSE	4930548J01Rik
0	NA	NA	NA	NA	NA	NA	black	FALSE	4930548K13Rik
0	NA	NA	NA	NA	NA	NA	black	FALSE	4930549C01Rik
0.365372940391209	-1.07382949469016	1.52235060609801	-0.705375943221469	0.480576310886902	NA	NA	black	FALSE	4930549G23Rik
2.95557036782227	-0.316887414525605	1.035908520127	-0.305902894289115	0.759678582208983	0.829452512958743	FALSE	black	FALSE	4930550C14Rik
1.30301869972073	-2.05629776381843	1.52506888044353	-1.3483310755252	NA	NA	NA	black	FALSE	4930550L24Rik
0	NA	NA	NA	NA	NA	NA	black	FALSE	4930552N02Rik
0.054247937704344	0.0690171082288669	1.51618420732703	0.0455202658722724	0.963692621810073	NA	NA	black	FALSE	4930552P12Rik
0	NA	NA	NA	NA	NA	NA	black	FALSE	4930553E22Rik
0	NA	NA	NA	NA	NA	NA	black	FALSE	4930554C24Rik
0	NA	NA	NA	NA	NA	NA	black	FALSE	4930555B11Rik
0.289227037306355	-0.0480391637648873	1.5184721799086	-0.0316365122789268	0.974761925365908	NA	NA	black	FALSE	4930555G01Rik
0.0542924458216971	0.0690171082288673	1.51618420732703	0.0455202658722726	0.963692621810073	NA	NA	black	FALSE	4930556C24Rik
0	NA	NA	NA	NA	NA	NA	black	FALSE	4930556G01Rik
0	NA	NA	NA	NA	NA	NA	black	FALSE	4930556J02Rik
14.1258082394264	0.24798233661413	0.473794126114134	0.523396815085025	0.600698140096876	0.699925674518351	FALSE	black	FALSE	4930556M19Rik
0	NA	NA	NA	NA	NA	NA	black	FALSE	4930556N09Rik
0.814386687325457	-1.69622245149755	1.52432555472197	-1.11276914976797	NA	NA	NA	black	FALSE	4930557A04Rik
0	NA	NA	NA	NA	NA	NA	black	FALSE	4930557J02Rik
0.271462229108486	-0.862479610242916	1.5213088708475	-0.566932610971	0.570759967025636	NA	NA	black	FALSE	4930558C23Rik
0	NA	NA	NA	NA	NA	NA	black	FALSE	4930558G05Rik
5.48202130939729	-1.70325948513402	0.800085668573967	-2.12884638737478	0.0332669716299368	0.0689630696191803	FALSE	black	FALSE	4930558J18Rik
0.108584891643394	-0.276066174185273	1.51785716404267	-0.181878888689366	0.855677772540265	NA	NA	black	FALSE	4930558K02Rik
1.62161796433699	-1.30077019275343	1.53149962857993	-0.849344112449812	NA	NA	NA	black	FALSE	4930562C15Rik
0	NA	NA	NA	NA	NA	NA	black	FALSE	4930562F07Rik
2.06311294122449	-2.41410044275707	1.52557666772418	-1.58241830373452	NA	NA	NA	black	FALSE	4930563D23Rik
0	NA	NA	NA	NA	NA	NA	black	FALSE	4930563E18Rik
3.78381601301572	0.133278254362783	0.94425802259015	0.141146012185519	0.887754595002096	0.923513940694748	FALSE	black	FALSE	4930563E22Rik
0	NA	NA	NA	NA	NA	NA	black	FALSE	4930563F08Rik
0	NA	NA	NA	NA	NA	NA	black	FALSE	4930563M20Rik
0	NA	NA	NA	NA	NA	NA	black	FALSE	4930564B18Rik
0.108584891643394	-0.276066174185273	1.51785716404267	-0.181878888689366	0.855677772540265	NA	NA	black	FALSE	4930564C03Rik
0	NA	NA	NA	NA	NA	NA	black	FALSE	4930564D02Rik
0	NA	NA	NA	NA	NA	NA	black	FALSE	4930565D16Rik
5.37586413889562	0.797745745554624	0.846482894546429	0.942423941102886	0.345975634673934	0.458361894952757	FALSE	black	FALSE	4930565N06Rik
0	NA	NA	NA	NA	NA	NA	black	FALSE	4930567H12Rik
0.217169783286788	-0.700970231206695	1.52031647859306	-0.461068626879183	0.644749369518597	NA	NA	black	FALSE	4930567H17Rik
0	NA	NA	NA	NA	NA	NA	black	FALSE	4930567J20Rik
0	NA	NA	NA	NA	NA	NA	black	FALSE	4930567K20Rik
0	NA	NA	NA	NA	NA	NA	black	FALSE	4930568D16Rik
0.38004712075188	-1.11241458036167	1.52251443568897	-0.730643043038392	0.464997213713849	NA	NA	black	FALSE	4930568E12Rik
0	NA	NA	NA	NA	NA	NA	black	FALSE	4930568G15Rik
0.295450935558633	0.894323542080862	1.51618420732703	0.58985150864849	0.555290206389656	NA	NA	black	FALSE	4930570G19Rik
14.9847150467884	-3.55803389530492	1.52806401128256	-2.32845866994703	NA	NA	NA	black	FALSE	4930571K23Rik
0	NA	NA	NA	NA	NA	NA	black	FALSE	4930571O06Rik
0	NA	NA	NA	NA	NA	NA	black	FALSE	4930572K03Rik
0.393468464396812	0.407071965923614	1.51786998103072	0.26818632097012	0.788555903736012	NA	NA	black	FALSE	4930572O03Rik
0.147725467779316	0.687996718898136	1.51618420732703	0.453768556335939	0.649995417454846	NA	NA	black	FALSE	4930572O13Rik
0	NA	NA	NA	NA	NA	NA	black	FALSE	4930573O16Rik
7.46212016675483	-0.508938997476994	0.669934420545479	-0.759684801778958	0.44744301554176	0.559460999910562	FALSE	black	FALSE	4930577N17Rik
0	NA	NA	NA	NA	NA	NA	black	FALSE	4930578C19Rik
0	NA	NA	NA	NA	NA	NA	black	FALSE	4930578E11Rik
0.271462229108486	-0.862479610242916	1.5213088708475	-0.566932610971	0.570759967025636	NA	NA	black	FALSE	4930578I06Rik
0.621161102371462	-0.502384324721778	1.52819561392837	-0.328743467225607	0.742349596605449	NA	NA	black	FALSE	4930578M01Rik
0	NA	NA	NA	NA	NA	NA	black	FALSE	4930578N18Rik
0	NA	NA	NA	NA	NA	NA	black	FALSE	4930579F01Rik
3.51269927299726	-1.3199883795403	1.16547536074823	-1.1325751053998	0.257392727855712	0.365021406571754	FALSE	black	FALSE	4930579G18Rik
50.382796456058	-0.309722819413506	0.368263682560815	-0.841035470182042	0.400328063728441	0.513379221241374	FALSE	black	FALSE	4930579G24Rik
1.08707830274956	-1.79428966437671	1.32161602173343	-1.35764823887601	0.174575328442997	NA	NA	black	FALSE	4930579K19Rik
4.48741746866367	1.07682341589332	0.89934833011326	1.19733742737667	0.231175061897349	0.336201189019106	FALSE	black	FALSE	4930581F22Rik
0	NA	NA	NA	NA	NA	NA	black	FALSE	4930583K01Rik
1.03155647061225	-1.87650686877991	1.5247333278405	-1.23071151821521	NA	NA	NA	black	FALSE	4930583P06Rik
0	NA	NA	NA	NA	NA	NA	black	FALSE	4930584F24Rik
3.15471026795778	-1.96198708664481	1.35281376312205	-1.45030095060306	NA	NA	NA	black	FALSE	4930590J08Rik
0.054247937704344	0.0690171082288669	1.51618420732703	0.0455202658722724	0.963692621810073	NA	NA	black	FALSE	4930590L20Rik
0	NA	NA	NA	NA	NA	NA	black	FALSE	4930591A17Rik
0.940640113781906	0.130900791420607	1.50824943542796	0.0867898825922414	0.930838529799276	NA	NA	black	FALSE	4930592A05Rik
0.325754674930183	-0.997030071215186	1.52200168259973	-0.655078166216057	0.51241742875174	NA	NA	black	FALSE	4930592I03Rik
0.597216904038668	-1.45812974986077	1.52369814818686	-0.956967593349044	NA	NA	NA	black	FALSE	4930593A02Rik
0	NA	NA	NA	NA	NA	NA	black	FALSE	4930593C16Rik
46.5549467007063	-1.403499770544	0.311244014940853	-4.50932292083019	6.50348526522279e-06	3.96247359462509e-05	TRUE	skyblue	TRUE	4930594C11Rik
0.054247937704344	0.0690171082288669	1.51618420732703	0.0455202658722724	0.963692621810073	NA	NA	black	FALSE	4930595M18Rik
0	NA	NA	NA	NA	NA	NA	black	FALSE	4930596D02Rik
0	NA	NA	NA	NA	NA	NA	black	FALSE	4930596I21Rik
0	NA	NA	NA	NA	NA	NA	black	FALSE	4930597G03Rik
0	NA	NA	NA	NA	NA	NA	black	FALSE	4930598F16Rik
0.374663935724824	0.482021473929748	1.51733356926291	0.317676668923831	0.750730210636808	NA	NA	black	FALSE	4930599N23Rik
0.202584619160824	-0.628699403305294	1.51980599275838	-0.413670827922077	0.679115194207203	NA	NA	black	FALSE	4931402G19Rik
0.139729344240167	0.687996718898136	1.51618420732703	0.453768556335939	0.649995417454846	NA	NA	black	FALSE	4931403E22Rik
1.44034450301838	-0.684994619483639	1.13339466186712	-0.604374312435173	0.545594810059424	0.651653296932082	FALSE	black	FALSE	4931403G20Rik
0	NA	NA	NA	NA	NA	NA	black	FALSE	4931406B18Rik
127.060295294584	1.00239346561298	0.229772815415858	4.36254159918258	1.2856013111313e-05	7.29448908356992e-05	TRUE	lightpink	TRUE	4931406C07Rik
1.06541165881389	0.474974128348793	1.53103206740384	0.310231339017087	0.756385040283168	NA	NA	black	FALSE	4931406H21Rik
415.477619246625	-0.268923266060502	0.34752138541013	-0.773832280114591	0.439029980620794	0.550963872537045	FALSE	black	FALSE	4931406P16Rik
0	NA	NA	NA	NA	NA	NA	black	FALSE	4931408C20Rik
1.66287705839792	2.34628173980258	1.52561029072073	1.53792993798838	0.124065746323787	0.203936015823476	FALSE	black	FALSE	4931408D14Rik
1.14014136225564	-1.95334367739607	1.52488455169197	-1.28097807485078	NA	NA	NA	black	FALSE	4931409K22Rik
0.689785429120257	1.34494560753318	1.51679377262109	0.886703012505812	0.37523881603591	NA	NA	black	FALSE	4931412M21
55.5166290512113	0.837437833922799	0.397260029110062	2.10803446749682	0.0350280081395801	0.0720077630415915	FALSE	black	FALSE	4931414P19Rik
0.76009424150376	-1.64394156953401	1.52419157521977	-1.07856623554488	NA	NA	NA	black	FALSE	4931417E11Rik
0	NA	NA	NA	NA	NA	NA	black	FALSE	4931419H13Rik
0	NA	NA	NA	NA	NA	NA	black	FALSE	4931420L22Rik
0	NA	NA	NA	NA	NA	NA	black	FALSE	4931423N10Rik
52.3459817118025	-0.572816578048672	0.487828891664825	-1.17421618078791	0.240308446496891	0.346182532191473	FALSE	black	FALSE	4931428F04Rik
0	NA	NA	NA	NA	NA	NA	black	FALSE	4931428L18Rik
0.202017913601014	0.275152792228664	1.51633759261316	0.181458794907593	0.856007473094957	NA	NA	black	FALSE	4931429I11Rik
0.108584891643394	-0.276066174185273	1.51785716404267	-0.181878888689366	0.855677772540265	NA	NA	black	FALSE	4931429L15Rik
0	NA	NA	NA	NA	NA	NA	black	FALSE	4931429P17Rik
0.0542924458216971	0.0690171082288673	1.51618420732703	0.0455202658722726	0.963692621810073	NA	NA	black	FALSE	4931430N09Rik
0	NA	NA	NA	NA	NA	NA	black	FALSE	4931431B13Rik
2.3050919969143	-0.575954943933454	1.4107228955843	-0.408269367241609	0.683075926140551	0.767785600152035	FALSE	black	FALSE	4931431C16Rik
0.922971578968851	-1.79146298791672	1.52455083531251	-1.17507592821561	NA	NA	NA	black	FALSE	4931431F19Rik
30.9076404315134	0.654749764297199	0.326959579774442	2.00254038969859	0.045226643691303	0.0888006154242972	FALSE	black	FALSE	4931440F15Rik
0.108584891643394	-0.276066174185273	1.51785716404267	-0.181878888689366	0.855677772540265	NA	NA	black	FALSE	4931440J10Rik
0.893801250716922	-2.10849604472081	1.52076901727773	-1.38646699187438	0.165604352628292	NA	NA	black	FALSE	4931440L10Rik
4.50966084797274	0.150248255371831	0.82428064956653	0.182278032913721	0.855364537080885	0.901474163610816	FALSE	black	FALSE	4931440P22Rik
0.491244950907368	-0.0623691680190902	1.51197876804154	-0.0412500289933811	0.967096570218178	NA	NA	black	FALSE	4932411E22Rik
1.28924207653376	-0.770226349744101	1.15675191757896	-0.665852667317082	0.505505277109117	0.61398395638862	FALSE	black	FALSE	4932411N23Rik
0	NA	NA	NA	NA	NA	NA	black	FALSE	4932412D23Rik
0	NA	NA	NA	NA	NA	NA	black	FALSE	4932413F04Rik
0	NA	NA	NA	NA	NA	NA	black	FALSE	4932414J04Rik
1.24872625389903	-2.02343077522905	1.52501218281065	-1.32682925293082	NA	NA	NA	black	FALSE	4932414N04Rik
0.325754674930183	-0.997030071215186	1.52200168259973	-0.655078166216057	0.51241742875174	NA	NA	black	FALSE	4932415M13Rik
26.482047541838	0.126408039849901	0.357173790416657	0.353911858152978	0.723404939948859	0.80016302144661	FALSE	black	FALSE	4932416H05Rik
0	NA	NA	NA	NA	NA	NA	black	FALSE	4932416K20Rik
3.77506017988562	-1.07840644717504	1.21851808320446	-0.885014725706031	0.37614868920904	0.489586474688275	FALSE	black	FALSE	4932418E24Rik
0	NA	NA	NA	NA	NA	NA	black	FALSE	4932429P05Rik
0.563346713044288	0.728687573374526	1.52327842717728	0.478367946643101	0.63238834330693	NA	NA	black	FALSE	4932435O22Rik
354.325902678998	-0.416189298181384	0.308463615670244	-1.34923302794421	0.177262129320783	0.271843809470777	FALSE	black	FALSE	4932438A13Rik
2.01233704729763	-2.03689784104182	1.29519954488001	-1.57265175786525	0.115799476056789	0.193231069167178	FALSE	black	FALSE	4932438H23Rik
1.24198354168781	-1.06240452890994	1.45090078623829	-0.732237889031965	0.464023382034205	0.575072940644867	FALSE	black	FALSE	4932441J04Rik
0.148292173339127	-0.357054638902483	1.51833713466346	-0.235161632256083	0.81408328402247	NA	NA	black	FALSE	4932443I19Rik
1.20360757588555	1.45718202334435	1.5039234602459	0.96892033528494	0.332584938528737	0.444668506656825	FALSE	black	FALSE	4932702P03Rik
0.705801795682063	-1.5879650978876	1.52403932136269	-1.0419449653489	NA	NA	NA	black	FALSE	4933400A11Rik
0	NA	NA	NA	NA	NA	NA	black	FALSE	4933400B14Rik
0	NA	NA	NA	NA	NA	NA	black	FALSE	4933400C23Rik
0.271462229108486	-0.862479610242916	1.5213088708475	-0.566932610971	0.570759967025636	NA	NA	black	FALSE	4933400F21Rik
0	NA	NA	NA	NA	NA	NA	black	FALSE	4933400L20Rik
0.217169783286788	-0.700970231206695	1.52031647859306	-0.461068626879183	0.644749369518597	NA	NA	black	FALSE	4933401B06Rik
0.20197340548366	0.275432663776407	1.51633540634752	0.181643627540068	0.855862408525325	NA	NA	black	FALSE	4933401D09Rik
0.0940442356347827	0.0690171082288673	1.51618420732703	0.0455202658722727	0.963692621810073	NA	NA	black	FALSE	4933401H06Rik
0	NA	NA	NA	NA	NA	NA	black	FALSE	4933402C06Rik
2.00344082678084	0.0127541684954453	1.38479100333776	0.0092101757338861	0.99265144687283	0.995138804938461	FALSE	black	FALSE	4933402D24Rik
52.3261879997371	4.80955784639964	1.13102185200704	4.2524004623473	2.11491228260879e-05	0.000113030625731415	TRUE	lightpink	TRUE	4933402E13Rik
0.597216904038668	-1.45812974986077	1.52369814818686	-0.956967593349044	NA	NA	NA	black	FALSE	4933402J07Rik
0	NA	NA	NA	NA	NA	NA	black	FALSE	4933402J10Rik
0	NA	NA	NA	NA	NA	NA	black	FALSE	4933402J15Rik
0.0542924458216971	0.0690171082288673	1.51618420732703	0.0455202658722726	0.963692621810073	NA	NA	black	FALSE	4933402N03Rik
0	NA	NA	NA	NA	NA	NA	black	FALSE	4933402N22Rik
2.66032984526316	-2.95668900826777	1.52554896187427	-1.93811479156671	NA	NA	NA	black	FALSE	4933402P03Rik
0.32557664246077	-0.996652385646291	1.52199988780855	-0.654830787853289	0.512576705773277	NA	NA	black	FALSE	4933403O08Rik
0	NA	NA	NA	NA	NA	NA	black	FALSE	4933404G15Rik
0	NA	NA	NA	NA	NA	NA	black	FALSE	4933404K08Rik
36.357560630631	-0.675900732647334	0.420843616425992	-1.60606150661714	0.108260396498814	0.182912891077241	FALSE	black	FALSE	4933404O12Rik
0.5945483274378	1.36445115354591	1.51706403193375	0.899402480597142	0.368438318389416	NA	NA	black	FALSE	4933405D12Rik
0	NA	NA	NA	NA	NA	NA	black	FALSE	4933405E24Rik
0.202017913601014	0.275152792228664	1.51633759261316	0.181458794907593	0.856007473094957	NA	NA	black	FALSE	4933405L10Rik
0.0542924458216971	0.0690171082288673	1.51618420732703	0.0455202658722726	0.963692621810073	NA	NA	black	FALSE	4933405O20Rik
1.39919571150388	0.582203655085374	1.29665988221526	0.449002597420315	0.653429782920949	0.744677415240586	FALSE	black	FALSE	4933406C10Rik
0	NA	NA	NA	NA	NA	NA	black	FALSE	4933406D12Rik
0.0542924458216971	0.0690171082288673	1.51618420732703	0.0455202658722726	0.963692621810073	NA	NA	black	FALSE	4933406F09Rik
0	NA	NA	NA	NA	NA	NA	black	FALSE	4933406G16Rik
0.054247937704344	0.0690171082288669	1.51618420732703	0.0455202658722724	0.963692621810073	NA	NA	black	FALSE	4933406I18Rik
0.054247937704344	0.0690171082288669	1.51618420732703	0.0455202658722724	0.963692621810073	NA	NA	black	FALSE	4933406J08Rik
0	NA	NA	NA	NA	NA	NA	black	FALSE	4933406J10Rik
0.108584891643394	-0.276066174185273	1.51785716404267	-0.181878888689366	0.855677772540265	NA	NA	black	FALSE	4933406K04Rik
0.248314235883561	-0.0482265008244378	1.51847321558313	-0.0317598626893908	0.974663555410149	NA	NA	black	FALSE	4933406M09Rik
0.922971578968851	-1.79146298791672	1.52455083531251	-1.17507592821561	NA	NA	NA	black	FALSE	4933407E24Rik
0	NA	NA	NA	NA	NA	NA	black	FALSE	4933407G14Rik
0.0542924458216971	0.0690171082288673	1.51618420732703	0.0455202658722726	0.963692621810073	NA	NA	black	FALSE	4933407I05Rik
12.2215283654542	-0.623901332882069	0.536147248185171	-1.16367534290988	0.244555605466684	0.350723184481195	FALSE	black	FALSE	4933407K13Rik
0.139729344240167	0.687996718898136	1.51618420732703	0.453768556335939	0.649995417454846	NA	NA	black	FALSE	4933407L21Rik
0.60035203999322	-1.27078917493489	1.47450227687203	-0.86184280273253	0.388774027475956	NA	NA	black	FALSE	4933408B17Rik
0.651174062596122	-0.515405698552607	1.39380392558291	-0.369783503326736	0.711543807802164	NA	NA	black	FALSE	4933408J17Rik
0.147725467779316	0.687996718898136	1.51618420732703	0.453768556335939	0.649995417454846	NA	NA	black	FALSE	4933408N05Rik
0.434339566573577	-1.21346300059453	1.52291025219331	-0.796805326411647	0.425564101192894	NA	NA	black	FALSE	4933409G03Rik
7.88429343623426	0.0372549424455998	0.6986234557207	0.0533262119107748	0.957471995825255	0.971610469431142	FALSE	black	FALSE	4933409K07Rik
0.279458688480333	0.894323542080863	1.51618420732703	0.58985150864849	0.555290206389656	NA	NA	black	FALSE	4933411E08Rik
0	NA	NA	NA	NA	NA	NA	black	FALSE	4933411G06Rik
0	NA	NA	NA	NA	NA	NA	black	FALSE	4933411G11Rik
15.8678182164454	-3.14033153653015	1.50889222855093	-2.08121658863998	NA	NA	NA	black	FALSE	4933411K16Rik
148.588704233592	0.139922455637214	0.249632251362095	0.560514336083341	0.575128663921989	0.677677545567656	FALSE	black	FALSE	4933411K20Rik
14.0445075663404	1.76000104376639	0.719155160962116	2.44731754606583	0.0143923974034121	0.0340048793305939	FALSE	black	FALSE	4933412E12Rik
0	NA	NA	NA	NA	NA	NA	black	FALSE	4933412E24Rik
0	NA	NA	NA	NA	NA	NA	black	FALSE	4933412O06Rik
0.434295058456224	-1.21338960982737	1.52290998117861	-0.796757277070508	0.425592011801386	NA	NA	black	FALSE	4933413G19Rik
0.415665753382324	0.481764255109786	1.51733548719957	0.317506747304079	0.750859120531583	NA	NA	black	FALSE	4933413J09Rik
0	NA	NA	NA	NA	NA	NA	black	FALSE	4933413L06Rik
3.58330142423201	-3.08294347697586	1.5258574623309	-2.02046623166646	NA	NA	NA	black	FALSE	4933415F23Rik
0.799190309522329	-1.34342434151597	1.53146801561448	-0.877213449983113	NA	NA	NA	black	FALSE	4933416C03Rik
0	NA	NA	NA	NA	NA	NA	black	FALSE	4933416E03Rik
0	NA	NA	NA	NA	NA	NA	black	FALSE	4933416I08Rik
0	NA	NA	NA	NA	NA	NA	black	FALSE	4933416M06Rik
0.162877337465091	-0.509801572489584	1.51913665932473	-0.335586380172141	0.737182796025354	NA	NA	black	FALSE	4933416M07Rik
0.636357480174591	-1.03411020477748	1.52365482598648	-0.678703724190252	0.497325605986035	NA	NA	black	FALSE	4933417A18Rik
1.94064445916765	1.62213327606923	1.39021836730921	1.16681905103073	0.243283451738576	0.349493507019386	FALSE	black	FALSE	4933417D19Rik
0.202629127278177	-0.628846640799706	1.5198070788461	-0.41376741137247	0.679044452572111	NA	NA	black	FALSE	4933417E11Rik
18.424648353298	0.506124208215042	0.486073984534645	1.04124932483188	0.297759848891712	0.408615932503779	FALSE	black	FALSE	4933417G07Rik
0	NA	NA	NA	NA	NA	NA	black	FALSE	4933417O13Rik
0.217169783286788	-0.700970231206695	1.52031647859306	-0.461068626879183	0.644749369518597	NA	NA	black	FALSE	4933421I07Rik
18.7499014196933	-0.15212453702803	0.642759976662558	-0.236673941364419	0.812909752438956	0.871530696756114	FALSE	black	FALSE	4933421O10Rik
0.296017641118443	-0.164885367479623	1.51907949165654	-0.108542948795798	0.913565013528034	NA	NA	black	FALSE	4933422A05Rik
0.785409101910786	-0.709899567584932	1.52914264123849	-0.464246793229155	0.642470939427606	NA	NA	black	FALSE	4933422H20Rik
0	NA	NA	NA	NA	NA	NA	black	FALSE	4933424G05Rik
0	NA	NA	NA	NA	NA	NA	black	FALSE	4933424G06Rik
0.205946698687056	0.275432663776407	1.51633540634752	0.181643627540068	0.855862408525325	NA	NA	black	FALSE	4933425B07Rik
0.424165445880904	1.25838188644513	1.51651432129027	0.829785692610199	0.40665996146527	NA	NA	black	FALSE	4933425L06Rik
900.446352337704	1.78408958580885	0.268665517204082	6.64056036805659	3.12492813444062e-11	5.87281094937362e-10	TRUE	lightpink	TRUE	4933426M11Rik
1.50937760483606	-0.964552982503965	1.47192326599919	-0.65530113205269	0.51227389209234	0.620792368136119	FALSE	black	FALSE	4933427D06Rik
62.5316816055055	-0.701157407923964	0.293061740221423	-2.39252454924415	0.0167329086505732	0.0385451493760578	FALSE	black	FALSE	4933427D14Rik
2.03172608227044	0.981156425524404	1.53108073303654	0.64082605466435	0.521635702982244	0.629232399890891	FALSE	black	FALSE	4933427E11Rik
0	NA	NA	NA	NA	NA	NA	black	FALSE	4933427E13Rik
2.42838960823089	-2.23939933816194	1.36555739211126	-1.63991594282218	NA	NA	NA	black	FALSE	4933427G17Rik
0	NA	NA	NA	NA	NA	NA	black	FALSE	4933427I22Rik
0	NA	NA	NA	NA	NA	NA	black	FALSE	4933428C19Rik
1.78905602503183	0.154267660312333	1.32052906309042	0.116822616498346	0.907000621091992	0.937021352663074	FALSE	black	FALSE	4933428G20Rik
0.256832556865168	-0.806306157027308	1.52098524768093	-0.530120958277996	0.596028068816874	NA	NA	black	FALSE	4933429K18Rik
0.147725467779316	0.687996718898136	1.51618420732703	0.453768556335939	0.649995417454846	NA	NA	black	FALSE	4933429O19Rik
0	NA	NA	NA	NA	NA	NA	black	FALSE	4933430H16Rik
2.18274041195958	-2.23547082903212	1.32266331940272	-1.69012839188857	0.0910033941944274	0.158644131501489	FALSE	black	FALSE	4933430I17Rik
0	NA	NA	NA	NA	NA	NA	black	FALSE	4933430M04Rik
0	NA	NA	NA	NA	NA	NA	black	FALSE	4933430N04Rik
56.1494068811302	1.87298218029003	0.65808263566383	2.84612004448453	0.00442555079241343	0.0124319156645831	FALSE	black	FALSE	4933431E20Rik
0.0848330891761809	0.687996718898136	1.51618420732703	0.453768556335939	0.649995417454846	NA	NA	black	FALSE	4933431G14Rik
0	NA	NA	NA	NA	NA	NA	black	FALSE	4933432G23Rik
0	NA	NA	NA	NA	NA	NA	black	FALSE	4933432I03Rik
0.356899127526955	-0.468661945406371	1.5209582683378	-0.308135966096265	0.757978874800652	NA	NA	black	FALSE	4933432I09Rik
0.434339566573577	-1.21346300059453	1.52291025219331	-0.796805326411647	0.425564101192894	NA	NA	black	FALSE	4933432K03Rik
0.636968693851754	-1.50460995030779	1.52382461795542	-0.987390499260073	0.323451240126921	NA	NA	black	FALSE	4933433C11Rik
0	NA	NA	NA	NA	NA	NA	black	FALSE	4933433F19Rik
0	NA	NA	NA	NA	NA	NA	black	FALSE	4933433G08Rik
0.310469280892348	-0.273209830326715	1.51963876208778	-0.179786036749524	0.85732054605568	NA	NA	black	FALSE	4933433G15Rik
2.73269716960275	1.12285194173247	1.01979559851907	1.10105588155417	0.270872336852584	0.379724028863909	FALSE	black	FALSE	4933433G19Rik
0.374663935724824	0.482021473929748	1.51733356926291	0.317676668923831	0.750730210636808	NA	NA	black	FALSE	4933433H22Rik
138.521892375024	1.13208033072698	0.205712780261762	5.5032085477939	3.72940825692589e-08	3.88013547822595e-07	TRUE	lightpink	TRUE	4933434E20Rik
0	NA	NA	NA	NA	NA	NA	black	FALSE	4933434I20Rik
0	NA	NA	NA	NA	NA	NA	black	FALSE	4933436E23Rik
0	NA	NA	NA	NA	NA	NA	black	FALSE	4933436H12Rik
0.0542924458216971	0.0690171082288673	1.51618420732703	0.0455202658722726	0.963692621810073	NA	NA	black	FALSE	4933436I01Rik
0	NA	NA	NA	NA	NA	NA	black	FALSE	4933438B17Rik
0	NA	NA	NA	NA	NA	NA	black	FALSE	4933438K21Rik
7.55878088188795	0.161240858146367	1.0598362669392	0.152137517063866	0.879078474267373	0.917648121127138	FALSE	black	FALSE	4933439C10Rik
2.52167416579456	-0.251939323803587	1.20031185733389	-0.209894888785977	0.833749711535421	0.886329627201154	FALSE	black	FALSE	4933439K11Rik
0	NA	NA	NA	NA	NA	NA	black	FALSE	4933440J02Rik
0	NA	NA	NA	NA	NA	NA	black	FALSE	4933440M02Rik
0.241769703414099	0.265218296342285	1.51641477643743	0.17489825373858	0.861159582440577	NA	NA	black	FALSE	5031410I06Rik
1.62580379981398	0.867524868809062	1.35892359351993	0.638391203851256	0.523219055410116	0.630572295290289	FALSE	black	FALSE	5031414D18Rik
38.1831988073597	1.13146149075853	0.283098420148352	3.9967071881419	6.42296674095258e-05	0.000304353199740165	TRUE	lightpink	TRUE	5031425E22Rik
0.512017245435831	1.3499413297164	1.52488132117334	0.885276323456876	0.376007616507853	NA	NA	black	FALSE	5031425F14Rik
1.16945795147677	2.63759443728798	1.46996301212147	1.79432707866667	0.0727609784638843	0.132016859735265	FALSE	black	FALSE	5031426D15Rik
0	NA	NA	NA	NA	NA	NA	black	FALSE	5031434C07Rik
0.522389403504141	0.93219906258907	1.51807739836754	0.614065569773654	0.539171998933804	NA	NA	black	FALSE	5031434O11Rik
327.790338698626	-0.0655944215852219	0.286681269983042	-0.228806093921316	0.819019630163741	0.875794197821679	FALSE	black	FALSE	5031439G07Rik
7.30297437486122	0.150363706060823	1.53076809680645	0.0982276194379265	0.921751551370951	0.947868458060275	FALSE	black	FALSE	5033403H07Rik
0.188088471269565	-0.511116363083753	1.51914299042599	-0.336450463389511	0.736531200825211	NA	NA	black	FALSE	5033404E19Rik
11.300315478519	2.26386263805059	0.672538470572875	3.36614593381135	0.000762263697885325	0.00269612686780204	TRUE	lightpink	TRUE	5033406O09Rik
0.0940442356347827	0.0690171082288673	1.51618420732703	0.0455202658722727	0.963692621810073	NA	NA	black	FALSE	5133400J02Rik
0.217036258934729	-0.70057142321257	1.5203137821879	-0.46080712509517	0.644936989377387	NA	NA	black	FALSE	5330411J11Rik
0.543720663324841	0.547236406958649	1.51757888119677	0.360598327862268	0.718399739509958	NA	NA	black	FALSE	5330413P13Rik
11.5308231554831	2.33505829082908	1.00508474419275	2.32324518337458	0.0201659847530519	0.0451289654599394	FALSE	black	FALSE	5330417C22Rik
30.9513116361032	1.40220655575571	0.616506847332715	2.27443792688157	0.022939669271789	0.0504338849896863	FALSE	black	FALSE	5330426P16Rik
0.969244117600591	1.80937042495447	1.53154739243564	1.18140021907974	0.237443771045406	NA	NA	black	FALSE	5330434G04Rik
0.303397521965425	0.894323542080862	1.51618420732703	0.58985150864849	0.555290206389656	NA	NA	black	FALSE	5330439B14Rik
0	NA	NA	NA	NA	NA	NA	black	FALSE	5430401F13Rik
0	NA	NA	NA	NA	NA	NA	black	FALSE	5430402E10Rik
0.621237228483927	-0.705567114553191	1.39619250866931	-0.505350881180171	0.613312411595941	NA	NA	black	FALSE	5430402O13Rik
0.139729344240167	0.687996718898136	1.51618420732703	0.453768556335939	0.649995417454846	NA	NA	black	FALSE	5430403N17Rik
2.70454396388571	0.172676483686874	0.926164518596827	0.186442559847234	0.852097719554077	0.899452085536283	FALSE	black	FALSE	5430405H02Rik
12.7765984791163	-1.16404655037711	0.591492826852475	-1.96798084022655	0.0490702422714575	0.0947931824707752	FALSE	black	FALSE	5430416N02Rik
0.232558556955497	0.894323542080862	1.51618420732703	0.58985150864849	0.555290206389656	NA	NA	black	FALSE	5430416O09Rik
175.318194178765	2.30420084090747	0.377697072805623	6.10065845570715	1.0563240564771e-09	1.51422209420871e-08	TRUE	lightpink	TRUE	5430417L22Rik
0.0940442356347827	0.0690171082288673	1.51618420732703	0.0455202658722727	0.963692621810073	NA	NA	black	FALSE	5430419D17Rik
0	NA	NA	NA	NA	NA	NA	black	FALSE	5430421F17Rik
0	NA	NA	NA	NA	NA	NA	black	FALSE	5430421N21Rik
0	NA	NA	NA	NA	NA	NA	black	FALSE	5430425K12Rik
0.139729344240167	0.687996718898136	1.51618420732703	0.453768556335939	0.649995417454846	NA	NA	black	FALSE	5430427M07Rik
1.60883895126441	0.746135742131572	1.49828824986963	0.497992120138761	0.618489596187769	0.714984868540795	FALSE	black	FALSE	5430427O19Rik
0	NA	NA	NA	NA	NA	NA	black	FALSE	5430428K19Rik
0	NA	NA	NA	NA	NA	NA	black	FALSE	5430434I15Rik
50.2242752157604	4.40165833048641	0.742489106797698	5.92824634083919	3.06186931920506e-09	4.01528677634001e-08	TRUE	lightpink	TRUE	5430435G22Rik
0	NA	NA	NA	NA	NA	NA	black	FALSE	5430437J10Rik
0.170382881556895	0.687996718898136	1.51618420732703	0.453768556335939	0.649995417454846	NA	NA	black	FALSE	5430440P10Rik
0	NA	NA	NA	NA	NA	NA	black	FALSE	5530400C23Rik
0	NA	NA	NA	NA	NA	NA	black	FALSE	5530401A14Rik
6.67581357942836	-1.18529150275934	0.62539443012466	-1.89527032168015	0.0580565979192676	0.109044251716518	FALSE	black	FALSE	5530601H04Rik
0.439153573002196	1.12376861275242	1.51730968199358	0.740632335039152	0.45891639676091	NA	NA	black	FALSE	5730403I07Rik
1.37789427763006	0.813088461869729	1.25599275031069	0.647367161688312	0.517394343693956	0.62536381342194	FALSE	black	FALSE	5730405O15Rik
4.26914695200316	-1.32404970567535	0.774400603413312	-1.70977359759194	0.0873077470938087	0.153447088592143	FALSE	black	FALSE	5730408K05Rik
32.650034523162	-0.00192817835059711	0.739372084923541	-0.0026078592766949	0.997919231704905	0.998428202499471	FALSE	black	FALSE	5730409E04Rik
0	NA	NA	NA	NA	NA	NA	black	FALSE	5730412P04Rik
2.61755904519005	1.85874809439748	1.24380622003657	1.49440327959031	0.13507024490223	0.218459066805505	FALSE	black	FALSE	5730416F02Rik
0.405124730204294	-1.15839776196149	1.52454183482075	-0.759833371248673	0.447354192653223	NA	NA	black	FALSE	5730420D15Rik
0	NA	NA	NA	NA	NA	NA	black	FALSE	5730422E09Rik
0	NA	NA	NA	NA	NA	NA	black	FALSE	5730435O14Rik
113.523257490606	0.186320158424976	0.262696303777058	0.709260677619202	0.478162725504719	0.588318701359908	FALSE	black	FALSE	5730455P16Rik
93.8071634125292	-8.96561939767008	0.815792495677232	-10.9900733889777	4.2657909515282e-28	7.26636645913506e-26	TRUE	blue	TRUE	5730457N03Rik
0.821260870467747	1.47864661574566	1.51896964485469	0.973453696559629	0.330327862560165	NA	NA	black	FALSE	5730460C07Rik
1.07338611137273	-1.07659490564515	1.27980034217339	-0.841220985936641	0.40022414593823	NA	NA	black	FALSE	5730480H06Rik
0	NA	NA	NA	NA	NA	NA	black	FALSE	5730488B01Rik
13.0607438262966	-1.68722907355072	0.822502117923487	-2.05133705650551	0.0402341341294932	0.0807911908303794	FALSE	black	FALSE	5730507C01Rik
36.0373870660899	2.2969947141041	0.496369359166551	4.6275916747983	3.69942490359905e-06	2.3972153604382e-05	TRUE	lightpink	TRUE	5730508B09Rik
0.0542924458216971	0.0690171082288673	1.51618420732703	0.0455202658722726	0.963692621810073	NA	NA	black	FALSE	5730522E02Rik
177.787364593908	0.827554455745903	0.487008257139392	1.69926165237285	0.0892698945287764	0.156205634951715	FALSE	black	FALSE	5730559C18Rik
6.62742125115622	-2.64327733964725	1.23015345153671	-2.14873789635372	0.0316551828305108	0.0663432967908559	FALSE	black	FALSE	5830403L16Rik
0	NA	NA	NA	NA	NA	NA	black	FALSE	5830411N06Rik
31.5620283938647	-0.677967663770594	0.625971181116473	-1.08306529792854	0.278779440630402	0.388090454127455	FALSE	black	FALSE	5830415F09Rik
0.687976100150907	1.00148184260955	1.51012267973378	0.663179128457364	0.50721583710901	NA	NA	black	FALSE	5830416I19Rik
3.06401179617578	3.4580194797031	1.45169562903608	2.38205544642936	0.0172163050159071	0.0395222187691332	FALSE	black	FALSE	5830416P10Rik
429.875777639575	-0.555369384669061	0.101941428341338	-5.44792626222066	5.09604754645188e-08	5.16115833736796e-07	TRUE	skyblue	TRUE	5830417I10Rik
206.930019884042	-1.1941155927332	0.240071490502201	-4.97399999573151	6.55853100628269e-07	5.14024466336752e-06	TRUE	skyblue	TRUE	5830418K08Rik
1.80038773850695	1.85094460032979	1.14716947546267	1.6134883641175	0.106638449213654	0.180649052984451	FALSE	black	FALSE	5830418P13Rik
0.868679133147154	-1.74526930077377	1.52444447625035	-1.14485593143188	NA	NA	NA	black	FALSE	5830428M24Rik
0.151698760982712	0.687996718898136	1.51618420732703	0.45376855633594	0.649995417454845	NA	NA	black	FALSE	5830432E09Rik
0.513232268355283	0.561761825977011	1.51937966306306	0.369731041973078	0.711582900089966	NA	NA	black	FALSE	5830444B04Rik
1.99207218063694	0.181518034735162	1.07076373324116	0.16952202348665	0.865386050815237	0.907555766678908	FALSE	black	FALSE	5830454E08Rik
0.357689967787122	0.48176422287828	1.51733548675148	0.317506726155668	0.750859136576115	NA	NA	black	FALSE	5830473C10Rik
92.515100549635	4.91539343061303	0.963636686224392	5.10087826758853	3.38080966239606e-07	2.84763410385511e-06	TRUE	lightpink	TRUE	5930403L14Rik
11.5597176490874	-1.11949296001608	1.1172630475237	-1.00199587062091	0.316345587232165	0.42810391673102	FALSE	black	FALSE	5930412G12Rik
8.5178890372432	2.44450775292761	0.631110323512106	3.8733445831214	0.000107351875255735	0.000481354866030474	TRUE	lightpink	TRUE	5930430L01Rik
0.169666178352362	0.894323542080862	1.51618420732703	0.58985150864849	0.555290206389656	NA	NA	black	FALSE	5930438M14Rik
0	NA	NA	NA	NA	NA	NA	black	FALSE	6030407O03Rik
1.26107639522052	1.14665293151848	1.39702484667051	0.820782059997908	0.411770419071974	0.524899924383445	FALSE	black	FALSE	6030408B16Rik
47.7944247195489	2.37662005082051	0.642339549717763	3.6999435140881	0.000215647460171698	0.000891773536226556	TRUE	lightpink	TRUE	6030419C18Rik
0	NA	NA	NA	NA	NA	NA	black	FALSE	6030440G07Rik
1.88598380192983	0.868820149117381	1.13679618508171	0.764270816984608	0.444705872505464	0.556845379932	FALSE	black	FALSE	6030443J06Rik
184.098825074372	-0.324710794797198	0.207919001853574	-1.56171774538372	0.118354496486581	0.196606722454936	FALSE	black	FALSE	6030458C11Rik
0.529946860148172	0.785513187995513	1.51402779029005	0.518823493883841	0.603883832934517	NA	NA	black	FALSE	6030466F02Rik
0	NA	NA	NA	NA	NA	NA	black	FALSE	6030468B19Rik
0	NA	NA	NA	NA	NA	NA	black	FALSE	6030469F06Rik
0.147725467779316	0.687996718898136	1.51618420732703	0.453768556335939	0.649995417454846	NA	NA	black	FALSE	6030498E09Rik
1.59631060244157	-0.847087950477663	1.27156385196024	-0.666178068188862	0.505297289546305	0.613777894114355	FALSE	black	FALSE	6230400D17Rik
5.81450834465735	1.69860662343679	1.11426531313529	1.5244184696527	0.127404209199677	0.208396792083484	FALSE	black	FALSE	6330403A02Rik
81.7831775607931	0.192052805603538	0.454951248984054	0.422139308403721	0.672923337771211	0.759594535381927	FALSE	black	FALSE	6330403K07Rik
0	NA	NA	NA	NA	NA	NA	black	FALSE	6330407A03Rik
48.4084811307929	-0.0103030143855884	0.288217808131522	-0.0357473205850168	0.971483838273463	0.981474858107921	FALSE	black	FALSE	6330408A02Rik
0.443176403337949	1.11797885951402	1.5163681788852	0.737274017670257	0.460955729368288	NA	NA	black	FALSE	6330409D20Rik
0.303397521965425	0.894323542080862	1.51618420732703	0.58985150864849	0.555290206389656	NA	NA	black	FALSE	6330410L21Rik
0	NA	NA	NA	NA	NA	NA	black	FALSE	6330415B21Rik
67.9900564772759	0.941404990357222	0.468557393138	2.00915619760578	0.0445205713672143	0.0876507302018732	FALSE	black	FALSE	6330416G13Rik
3.72492827459276	-0.256160635098784	1.1003274332234	-0.232804006665873	0.815913601533802	0.873581316466682	FALSE	black	FALSE	6330418K02Rik
79.2564775596337	-2.19166800019318	0.429814855320427	-5.09909783960186	3.41276126392171e-07	2.87001750829382e-06	TRUE	skyblue	TRUE	6330419J24Rik
64.2176920828076	0.090668787508652	0.37008405253812	0.244995121748222	0.80646020856146	0.866763381627473	FALSE	black	FALSE	6330549D23Rik
0	NA	NA	NA	NA	NA	NA	black	FALSE	6430411K18Rik
0	NA	NA	NA	NA	NA	NA	black	FALSE	6430503K07Rik
2.52517035546279	-0.259795225620276	1.10915210812606	-0.234228672259575	0.814807456816408	0.872848809357821	FALSE	black	FALSE	6430531B16Rik
36.5285698834458	1.8339603954093	0.758150339100891	2.41899304244095	0.0155635378904303	0.0362974144208494	FALSE	black	FALSE	6430548M08Rik
1.77799017637816	1.20850166220072	1.40931901521493	0.857507526084446	0.391164457256715	0.504334108188624	FALSE	black	FALSE	6430550D23Rik
5.39688264002295	-0.585092129101936	0.641115350398242	-0.912616003872773	0.361444534307309	0.474070272225478	FALSE	black	FALSE	6430562O15Rik
3.79826575367773	0.861889591950669	0.798579961218205	1.07927776028325	0.280463924016139	0.389965137005951	FALSE	black	FALSE	6430571L13Rik
16.0251657572791	-1.32877402582188	0.536522831553451	-2.47664022419053	0.013262551609907	0.0317002502429962	FALSE	black	FALSE	6430573F11Rik
0.0542924458216971	0.0690171082288673	1.51618420732703	0.0455202658722726	0.963692621810073	NA	NA	black	FALSE	6430584L05Rik
0	NA	NA	NA	NA	NA	NA	black	FALSE	6430706D22Rik
1.28493231655583	1.49480142027252	1.50423208251145	0.993730580308336	0.320354050660885	0.432140611557042	FALSE	black	FALSE	6430710C18Rik
2.45263717504294	-0.618661546536997	1.19928043987614	-0.515860616054817	0.60595176274254	0.70379367655836	FALSE	black	FALSE	6530402F18Rik
0.404558024644484	-0.727258373338409	1.51388384740831	-0.480392451893477	0.630948360494067	NA	NA	black	FALSE	6530411M01Rik
7.9760411712105	-3.69268601438213	1.10272308037831	-3.34869749267901	0.000811923920318361	0.00285033806975496	TRUE	skyblue	TRUE	6720416L17Rik
1.08898017102926	1.92336013299168	1.53162971279445	1.25576052548792	0.209202807538815	NA	NA	black	FALSE	6720468P15Rik
0.309395522592528	1.06824423016892	1.51631109148486	0.704502022156174	0.481120191196735	NA	NA	black	FALSE	6720483E21Rik
19.4599136845299	-0.457652722297283	0.454263582699576	-1.00746073365064	0.313713418191102	0.425260688458849	FALSE	black	FALSE	6720489N17Rik
3.31221858355857	-1.08662880921033	1.2689672461074	-0.856309579733917	0.391826563805349	0.504812919615563	FALSE	black	FALSE	6820408C15Rik
166.793996996855	0.48357743882253	0.402028162262398	1.20284468655434	0.229036428547079	0.333578695154954	FALSE	black	FALSE	6820431F20Rik
0.0848330891761809	0.687996718898136	1.51618420732703	0.453768556335939	0.649995417454846	NA	NA	black	FALSE	7420426K07Rik
0	NA	NA	NA	NA	NA	NA	black	FALSE	7420461P10Rik
0	NA	NA	NA	NA	NA	NA	black	FALSE	7420700N18Rik
0	NA	NA	NA	NA	NA	NA	black	FALSE	7420701I03Rik
0	NA	NA	NA	NA	NA	NA	black	FALSE	7530416G11Rik
0	NA	NA	NA	NA	NA	NA	black	FALSE	7630403G23Rik
0	NA	NA	NA	NA	NA	NA	black	FALSE	8030411F24Rik
1.28381975347353	0.824040812605472	1.28860460009974	0.639483059847595	0.522508730443446	0.629953301096338	FALSE	black	FALSE	8030423F21Rik
0	NA	NA	NA	NA	NA	NA	black	FALSE	8030423J24Rik
0	NA	NA	NA	NA	NA	NA	black	FALSE	8030442B05Rik
0	NA	NA	NA	NA	NA	NA	black	FALSE	8030443G20Rik
138.197866896735	-0.422191083169657	0.277110821216347	-1.52354599981515	0.127622161415818	0.208668033145112	FALSE	black	FALSE	8030462N17Rik
169.593562015055	9.55840975753823	1.02478949874893	9.32719331063326	1.08711468530405e-20	8.21079261372093e-19	TRUE	red	TRUE	8430408G22Rik
108.852410462121	2.3972214392457	0.358909020305068	6.67918972113907	2.40266955343453e-11	4.64632184656929e-10	TRUE	lightpink	TRUE	8430419L09Rik
0	NA	NA	NA	NA	NA	NA	black	FALSE	8430422H06Rik
0	NA	NA	NA	NA	NA	NA	black	FALSE	8430423G03Rik
0.054247937704344	0.0690171082288669	1.51618420732703	0.0455202658722724	0.963692621810073	NA	NA	black	FALSE	8430426J06Rik
263.731055985087	0.649747930782094	0.282127214192255	2.30303174630762	0.0212770569768389	0.0472898694301937	FALSE	black	FALSE	8430427H17Rik
20.9316816942857	-0.280208131551619	0.460628058284112	-0.608317549294378	0.542976883885596	0.649155966906306	FALSE	black	FALSE	8430429K09Rik
0.180686653780314	0.687996718898136	1.51618420732703	0.453768556335939	0.649995417454846	NA	NA	black	FALSE	8430431K14Rik
0	NA	NA	NA	NA	NA	NA	black	FALSE	8430436N08Rik
0	NA	NA	NA	NA	NA	NA	black	FALSE	8430437L04Rik
32.4386357657588	0.420744943976362	0.29765675295107	1.41352393253287	0.157501729600581	0.24732837452499	FALSE	black	FALSE	9030025P20Rik
0	NA	NA	NA	NA	NA	NA	black	FALSE	9030204H09Rik
0.0542924458216971	0.0690171082288673	1.51618420732703	0.0455202658722726	0.963692621810073	NA	NA	black	FALSE	9030404E10Rik
0.582911389088173	1.44619239856878	1.52769379084899	0.946650701358869	0.343816799091458	NA	NA	black	FALSE	9030612E09Rik
92.6396805733061	5.65578675940878	0.537502394596278	10.5223470932755	6.81543014210328e-26	9.01889813515353e-24	TRUE	red	TRUE	9030617O03Rik
0	NA	NA	NA	NA	NA	NA	black	FALSE	9030619P08Rik
7.10619920682772	0.257469968171933	0.62011474552737	0.4151973002238	0.67799747503192	0.763760768975032	FALSE	black	FALSE	9030624G23Rik
204.477514961818	-0.151279497926336	0.206037288396246	-0.734233589967457	0.46280638475234	0.573920061388977	FALSE	black	FALSE	9030624J02Rik
0	NA	NA	NA	NA	NA	NA	black	FALSE	9030625G05Rik
15.324943673763	-0.152184507531013	0.679710973430828	-0.223895910879392	0.822838297613532	0.87858674455774	FALSE	black	FALSE	9130008F23Rik
68.0652049692704	-0.469897220071029	0.330952854942608	-1.41983129334997	0.155656802209927	0.244926957250919	FALSE	black	FALSE	9130011E15Rik
0	NA	NA	NA	NA	NA	NA	black	FALSE	9130015A21Rik
0	NA	NA	NA	NA	NA	NA	black	FALSE	9130015L21Rik
35.5186351978281	-0.0983272028840231	0.437180120152551	-0.224912337847642	0.822047470967974	0.877835175061551	FALSE	black	FALSE	9130019O22Rik
0.637809407076977	0.102790103864526	1.51208990948795	0.0679788306366877	0.945802486000023	NA	NA	black	FALSE	9130019P16Rik
28.6248351988127	-0.113529853001909	0.382645739160103	-0.296697026474421	0.766697827405429	0.835070104919103	FALSE	black	FALSE	9130023H24Rik
1.87997922854077	-2.5177484539548	1.32887896340031	-1.89464091410735	0.0581399904970141	0.109146859955531	FALSE	black	FALSE	9130024F11Rik
0	NA	NA	NA	NA	NA	NA	black	FALSE	9130204L05Rik
0	NA	NA	NA	NA	NA	NA	black	FALSE	9130209A04Rik
0	NA	NA	NA	NA	NA	NA	black	FALSE	9130221F21Rik
48.7310542313686	0.530685949499319	0.269943599934013	1.96591417477223	0.0493085254054004	0.0951113757490555	FALSE	black	FALSE	9130221H12Rik
0	NA	NA	NA	NA	NA	NA	black	FALSE	9130227L01Rik
2.67632242817416	-2.2417847440775	1.5254976339528	-1.46954324554978	NA	NA	NA	black	FALSE	9130230L23Rik
144.466911153827	-0.640857841023708	0.163309606778682	-3.92418948073398	8.70222241633572e-05	0.000399026303924306	TRUE	skyblue	TRUE	9130401M01Rik
1.03093040420111	0.00898419585082951	1.48696540375471	0.00604196696718274	0.995179237170639	NA	NA	black	FALSE	9130409I23Rik
0.0542924458216971	0.0690171082288673	1.51618420732703	0.0455202658722726	0.963692621810073	NA	NA	black	FALSE	9230009I02Rik
0.424165445880904	1.25838188644513	1.51651432129027	0.829785692610199	0.40665996146527	NA	NA	black	FALSE	9230102K24Rik
1.72097709323066	-0.187486707902905	1.40700972050942	-0.133251892414094	0.893994172509984	0.927524753196058	FALSE	black	FALSE	9230102O04Rik
7.24140614387827	-3.34483333794989	1.52667693140688	-2.19092413669179	NA	NA	NA	black	FALSE	9230104L09Rik
1.14847182372837	2.5079005904423	1.49523987903063	1.67725635572814	0.0934923630945612	0.16225880315089	FALSE	black	FALSE	9230105E05Rik
36.6374938094152	-0.855340023446967	0.403611834029574	-2.11921443161722	0.034072349205463	0.0703321458653955	FALSE	black	FALSE	9230110C19Rik
1.97492894833044	-2.36943942664251	1.52552286245931	-1.55319824104289	NA	NA	NA	black	FALSE	9230110F15Rik
0	NA	NA	NA	NA	NA	NA	black	FALSE	9230112D13Rik
0.147725467779316	0.687996718898136	1.51618420732703	0.453768556335939	0.649995417454846	NA	NA	black	FALSE	9230112J17Rik
12.0431559268075	0.754289753132406	0.5619045411649	1.34238059647759	0.179472622822341	0.274268330226479	FALSE	black	FALSE	9230114K14Rik
1.04171979716619	0.266273225213241	1.50620892290636	0.176783725792465	0.859678272645632	NA	NA	black	FALSE	9230116L04Rik
2.36753056131881	-0.806386583656389	0.996920237282199	-0.808877735148358	0.418585476888955	0.531556083428182	FALSE	black	FALSE	9230116N13Rik
4.64102566419898	-0.136147947276595	0.966054662426263	-0.140931929187793	0.887923718030624	0.923569869631438	FALSE	black	FALSE	9330020H09Rik
22.0379796244369	0.358743512411547	0.69101903317368	0.519151420133721	0.603655152993381	0.702246898411073	FALSE	black	FALSE	9330102E08Rik
0	NA	NA	NA	NA	NA	NA	black	FALSE	9330111N05Rik
0.287454812019483	0.894323542080862	1.51618420732703	0.58985150864849	0.555290206389656	NA	NA	black	FALSE	9330117O12Rik
38.5393145819876	0.77614795656084	0.459535338362063	1.68898426686246	0.0912224450473462	0.158939476615681	FALSE	black	FALSE	9330133O14Rik
14.3544105040374	0.170150668841019	0.512650846870276	0.331903614087026	0.739962041300339	0.813643194980155	FALSE	black	FALSE	9330151L19Rik
3.57533872325149	3.75199409417634	1.42452496099906	2.6338563359009	0.00844211997977094	0.0215384361242977	FALSE	black	FALSE	9330158H04Rik
17.601060905958	1.259421330155	1.21817250419119	1.03386123543414	0.301201039451196	0.412348755445669	FALSE	black	FALSE	9330159F19Rik
5.09049916517607	3.58549852478524	1.11459611606555	3.2168589797727	0.00129602284729908	0.00429913358834741	TRUE	lightpink	TRUE	9330159M07Rik
6.03947089431924	0.629744069776219	0.957671249220732	0.657578548263456	0.510808982612627	0.619579837102748	FALSE	black	FALSE	9330162012Rik
0	NA	NA	NA	NA	NA	NA	black	FALSE	9330162B11Rik
0	NA	NA	NA	NA	NA	NA	black	FALSE	9330175E14Rik
0	NA	NA	NA	NA	NA	NA	black	FALSE	9330175M20Rik
0	NA	NA	NA	NA	NA	NA	black	FALSE	9330178D15Rik
2.12070950272979	2.41174992176639	1.1064711180543	2.17967724815754	0.0292813942152138	0.0622009930753179	FALSE	black	FALSE	9330179D12Rik
12.8601026310415	0.569122411329429	1.09379823490732	0.520317544101405	0.602842269885816	0.701607095901417	FALSE	black	FALSE	9330182L06Rik
0	NA	NA	NA	NA	NA	NA	black	FALSE	9330182O14Rik
0.443126866205592	1.11797885948745	1.51636817888517	0.737274017652746	0.460955729378935	NA	NA	black	FALSE	9330188P03Rik
0	NA	NA	NA	NA	NA	NA	black	FALSE	9430007A20Rik
55.3053199994973	-1.06593978280572	0.238061398691844	-4.4775834665473	7.54927153769437e-06	4.52560598508283e-05	TRUE	skyblue	TRUE	9430008C03Rik
0	NA	NA	NA	NA	NA	NA	black	FALSE	9430014N10Rik
92.1816670377169	-0.470470164448408	0.364822566571244	-1.28958624700792	0.197194353338299	0.296031875647182	FALSE	black	FALSE	9430015G10Rik
96.1236038195331	0.234133883332869	0.217095249890275	1.0784845981255	0.280817551494982	0.390269892521756	FALSE	black	FALSE	9430016H08Rik
1.04940782200619	0.431940674950962	1.31389017598371	0.32874945170175	0.742345072859787	NA	NA	black	FALSE	9430018G01Rik
0	NA	NA	NA	NA	NA	NA	black	FALSE	9430019J16Rik
193.903549269595	-1.11119264733746	0.559246827457871	-1.98694492803567	0.0469285000849792	0.0915869573002943	FALSE	black	FALSE	9430020K01Rik
0.989252905136737	-1.6273727200605	1.31247492300948	-1.23992671519312	0.215002501566639	NA	NA	black	FALSE	9430021M05Rik
3.13642712624073	-0.0553847243466637	0.798858145085396	-0.0693298612368072	0.94472705708712	0.963501250833055	FALSE	black	FALSE	9430037G07Rik
23.6159765981955	-0.268761977414101	0.464682780161436	-0.578377312197216	0.563009407986125	0.666388722699131	FALSE	black	FALSE	9430038I01Rik
0.054247937704344	0.0690171082288669	1.51618420732703	0.0455202658722724	0.963692621810073	NA	NA	black	FALSE	9430041J12Rik
2.42795537570157	0.301627915250322	1.00223316948983	0.300955829873262	0.763448176520468	0.832550037624854	FALSE	black	FALSE	9430060I03Rik
0.511148644670685	1.11797882578165	1.51636817884745	0.737273995443106	0.460955742882431	NA	NA	black	FALSE	9430069I07Rik
0.20197340548366	0.275432663776407	1.51633540634752	0.181643627540068	0.855862408525325	NA	NA	black	FALSE	9430076C15Rik
6.02152702610881	0.194588862774787	0.8457589978298	0.230076018433263	0.818032699563777	0.875238878003871	FALSE	black	FALSE	9430083A17Rik
10.078070375839	0.468346140370153	0.551362662050675	0.849433907309283	0.395639892385854	0.508834213404201	FALSE	black	FALSE	9430091E24Rik
0	NA	NA	NA	NA	NA	NA	black	FALSE	9530002B09Rik
0	NA	NA	NA	NA	NA	NA	black	FALSE	9530003J23Rik
0	NA	NA	NA	NA	NA	NA	black	FALSE	9530026F06Rik
2.23919377397004	1.62864635965968	1.24847426148268	1.30450935986899	0.192059970307843	0.289518381149424	FALSE	black	FALSE	9530026P05Rik
2.47673162534505	-1.56942626342356	1.10689287022714	-1.41786644908238	0.156229759409552	0.245640397288417	FALSE	black	FALSE	9530027J09Rik
1.5438312101419	1.81818991452826	1.38060017796094	1.31695616410365	0.187853318662887	0.284473986060247	FALSE	black	FALSE	9530036O11Rik
1.26664119588741	0.274467720631436	1.38844679476119	0.197679681833717	0.843295687556381	0.893104739014007	FALSE	black	FALSE	9530051G07Rik
0	NA	NA	NA	NA	NA	NA	black	FALSE	9530052E02Rik
5.01156973576408	1.46746497587517	0.820469374036626	1.78856764470731	0.0736844725112902	0.133435396273556	FALSE	black	FALSE	9530053A07Rik
0	NA	NA	NA	NA	NA	NA	black	FALSE	9530059O14Rik
1035.11116363637	2.18156590375864	0.136243199482883	16.0122920779817	1.04874114311925e-57	1.86582702040282e-54	TRUE	lightpink	TRUE	9530068E07Rik
6.92737289093359	-0.509401689100429	0.830209275279319	-0.613582266867645	0.539491404713667	0.646342509148016	FALSE	black	FALSE	9530077C05Rik
0.999583799104921	1.28318816504517	1.42424532219987	0.900960069900859	0.367609550563305	NA	NA	black	FALSE	9530080O11Rik
105.848281063914	-0.740707743865647	0.268152246661706	-2.76226566469944	0.0057401750610587	0.0154343716335301	FALSE	black	FALSE	9530082P21Rik
0.0542924458216971	0.0690171082288673	1.51618420732703	0.0455202658722726	0.963692621810073	NA	NA	black	FALSE	9530091C08Rik
0.434295058456224	-1.21338960982737	1.52290998117861	-0.796757277070508	0.425592011801386	NA	NA	black	FALSE	9630001P10Rik
0	NA	NA	NA	NA	NA	NA	black	FALSE	9630013A20Rik
0.364895251066105	-0.468661943306671	1.52095826832523	-0.308135964718302	0.757978875849132	NA	NA	black	FALSE	9630028B13Rik
0.361373307560627	0.894323542080862	1.51618420732703	0.58985150864849	0.555290206389656	NA	NA	black	FALSE	9630028H03Rik
106.984816282973	-0.375745549013059	0.281452210704023	-1.33502432996767	0.1818683835865	0.277076741958805	FALSE	black	FALSE	9630033F20Rik
596.511353997036	-0.615786576602663	0.316626018829982	-1.94483883187541	0.0517943788507102	0.0991075040819278	FALSE	black	FALSE	9830001H06Rik
0.108584891643394	-0.276066174185273	1.51785716404267	-0.181878888689366	0.855677772540265	NA	NA	black	FALSE	9830107B12Rik
0	NA	NA	NA	NA	NA	NA	black	FALSE	9830132P13Rik
30.2883289388907	-1.0114328698333	0.467606706793021	-2.16299906553948	0.0305412514887942	0.0643964338739231	FALSE	black	FALSE	9830147E19Rik
0.481998799523804	-0.154187682721716	1.52149210035821	-0.101339785257784	0.919280734672602	NA	NA	black	FALSE	9830166K06Rik
15.9603254121509	-0.0455149381250017	0.504752739390144	-0.0901727411722303	0.928149945455647	0.952149017559604	FALSE	black	FALSE	9930012K11Rik
14.5610550488798	0.616955433053673	0.505233504178021	1.22112929556684	0.222037069260581	0.325901324869412	FALSE	black	FALSE	9930014A18Rik
281.928437604528	0.35708836399655	0.224546593021267	1.5902640035279	0.111775308911427	0.187604428332262	FALSE	black	FALSE	9930021J03Rik
39.4989954651669	-0.266069803631956	0.283082370281963	-0.939902415565258	0.347267618185594	0.459732513738274	FALSE	black	FALSE	9930104L06Rik
0	NA	NA	NA	NA	NA	NA	black	FALSE	9930111H07Rik
0.938597592453192	1.63631089217014	1.48696560003438	1.10043627917977	0.271142078765753	NA	NA	black	FALSE	9930111J21Rik1
1.57309910947413	2.66197724803886	1.25989889731895	2.11284989113295	0.0346136178777075	0.0712840192228749	FALSE	black	FALSE	9930111J21Rik2
87.8236624472463	-0.252656714368057	0.301424841218288	-0.838208003517156	0.401913892821885	0.514753259627582	FALSE	black	FALSE	A130010J15Rik
0.598848457524058	1.3449456371671	1.51679377217042	0.886703032306485	0.375238805372658	NA	NA	black	FALSE	A130077B15Rik
0	NA	NA	NA	NA	NA	NA	black	FALSE	A1bg
50.1210441859962	5.42005180748089	1.20808018302907	4.48650005489781	7.24026987150788e-06	4.36816884636715e-05	TRUE	red	TRUE	A1cf
0	NA	NA	NA	NA	NA	NA	black	FALSE	A230001M10Rik
0.539929372124318	1.28176076469717	1.51653661435755	0.845189461673607	0.398005065243586	NA	NA	black	FALSE	A230009B12Rik
0.626705556924375	0.103465962485142	1.52462317742319	0.0678633015798782	0.945894452472738	NA	NA	black	FALSE	A230020J21Rik
0.287454812019483	0.894323542080862	1.51618420732703	0.58985150864849	0.555290206389656	NA	NA	black	FALSE	A230028O05Rik
248.767718003439	-0.506730903291662	0.211008015031168	-2.40147703970776	0.016329033770453	0.0377560272537896	FALSE	black	FALSE	A230046K03Rik
14.2452589402173	0.897679607896416	0.658447449230062	1.36332764132672	0.172779274331604	0.266218412297695	FALSE	black	FALSE	A230050P20Rik
0	NA	NA	NA	NA	NA	NA	black	FALSE	A230056J06Rik
3.73325837569735	0.43300352296101	0.759871513804812	0.569837814807511	0.568787705060945	0.671936604208046	FALSE	black	FALSE	A230056P14Rik
0	NA	NA	NA	NA	NA	NA	black	FALSE	A230057D06Rik
1.01901753943856	-0.766458072808731	1.49792631041951	-0.511679424733567	0.608875388387485	NA	NA	black	FALSE	A230065H16Rik
0.20197340548366	0.275432663776407	1.51633540634752	0.181643627540068	0.855862408525325	NA	NA	black	FALSE	A230070E04Rik
6.15986697165926	-0.509081405201229	0.808923461404677	-0.629331981937105	0.529131737655935	0.636309228940807	FALSE	black	FALSE	A230072C01Rik
0.364895251066105	-0.468661943306671	1.52095826832523	-0.308135964718302	0.757978875849132	NA	NA	black	FALSE	A230072E10Rik
7.33433360999817	-0.199526105281865	0.597646826362821	-0.333852865071078	0.738490589204622	0.812248338669076	FALSE	black	FALSE	A230073K19Rik
9.14457141798884	-2.99025133970657	0.956246967683578	-3.12707014062505	0.00176557799617505	0.0056226004126402	TRUE	skyblue	TRUE	A230077H06Rik
21.0911688137577	-0.179973111280415	0.438166137074982	-0.410741716559482	0.681261934251487	0.766306012731633	FALSE	black	FALSE	A230103J11Rik
0.295450935558633	0.894323542080862	1.51618420732703	0.58985150864849	0.555290206389656	NA	NA	black	FALSE	A230108P19Rik
179.049867900334	4.75249016951079	0.853444524399741	5.56859881765999	2.56795978771823e-08	2.75960886717747e-07	TRUE	lightpink	TRUE	A2m
1.80941461051315	-0.855605852850907	1.10504820893686	-0.774270159375279	0.438771046359883	0.550725248437286	FALSE	black	FALSE	A330009N23Rik
12.7352400294056	-1.40770591240036	0.721201907128717	-1.95188878244205	0.0509514103772449	0.0977983676528944	FALSE	black	FALSE	A330021E22Rik
2.03605441434144	1.00613818570163	1.39385925484526	0.721836284548917	0.470395138238568	0.581215136467008	FALSE	black	FALSE	A330023F24Rik
0	NA	NA	NA	NA	NA	NA	black	FALSE	A330032B11Rik
1.30991560933266	2.10822092386269	1.4217069692744	1.48288006560076	0.138106278631179	0.222537761240056	FALSE	black	FALSE	A330033J07Rik
13.3081810973046	-0.107641914152097	0.464665186616939	-0.231654785536655	0.816806152004669	0.874361552740925	FALSE	black	FALSE	A330035P11Rik
1.94075077029965	2.62757417306053	1.37663993985985	1.90868657590163	0.0563025359182734	0.106248226885491	FALSE	black	FALSE	A330040F15Rik
0.139729344240167	0.687996718898136	1.51618420732703	0.453768556335939	0.649995417454846	NA	NA	black	FALSE	A330041J22Rik
0.295450935558633	0.894323542080862	1.51618420732703	0.58985150864849	0.555290206389656	NA	NA	black	FALSE	A330048O09Rik
0.108540383526041	-0.27587168749898	1.51785596066048	-0.181750900381178	0.85577821843646	NA	NA	black	FALSE	A330049N07Rik
0.584633464747634	0.440186447402669	1.52430805814165	0.288777878626005	0.772751361536108	NA	NA	black	FALSE	A330050F15Rik
2.35027147449674	0.807409675470358	1.18123833973264	0.683528165580118	0.494273158826674	0.60350021497123	FALSE	black	FALSE	A330069E16Rik
0.542924458216971	-1.38439365033017	1.52348337207526	-0.908702829125322	NA	NA	NA	black	FALSE	A330070K13Rik
7.3100121164653	3.35438337572083	0.933646540697846	3.59277652677171	0.000327173160580369	0.0012761745791018	TRUE	lightpink	TRUE	A330074K22Rik
0.217169783286788	-0.700970231206695	1.52031647859306	-0.461068626879183	0.644749369518597	NA	NA	black	FALSE	A330076C08Rik
0.264427117191678	0.265218054874844	1.51641477830353	0.174898094287602	0.861159707733012	NA	NA	black	FALSE	A330076H08Rik
0	NA	NA	NA	NA	NA	NA	black	FALSE	A330093E20Rik
0.303397521965425	0.894323542080862	1.51618420732703	0.58985150864849	0.555290206389656	NA	NA	black	FALSE	A330102I10Rik
1.53350050730366	1.53797922420161	1.53163695189608	1.0041408457126	0.315310729952668	0.427028284530333	FALSE	black	FALSE	A3galt2
90.3635954526403	-1.00638420066765	0.300171298141732	-3.35269963150329	0.00080027504950967	0.00281584816279222	TRUE	skyblue	TRUE	A430005L14Rik
54.7637883730381	0.498818086636687	0.457371466668851	1.09061916404559	0.275440493384803	0.384813993550079	FALSE	black	FALSE	A430033K04Rik
0.605420568145846	-0.603662983208101	1.51073600374568	-0.399582045910996	0.689464382526417	NA	NA	black	FALSE	A430035B10Rik
0	NA	NA	NA	NA	NA	NA	black	FALSE	A430078G23Rik
0.483159811133512	-0.0345115642670525	1.52070590333566	-0.0226944369659851	0.981894013352323	NA	NA	black	FALSE	A430088P11Rik
0	NA	NA	NA	NA	NA	NA	black	FALSE	A430089I19Rik
0.054247937704344	0.0690171082288669	1.51618420732703	0.0455202658722724	0.963692621810073	NA	NA	black	FALSE	A430090L17Rik
0.054247937704344	0.0690171082288669	1.51618420732703	0.0455202658722724	0.963692621810073	NA	NA	black	FALSE	A430093F15Rik
30.4288864387102	3.41651383242801	1.04775605424064	3.26079130595349	0.00111101779014715	0.00375704685445325	TRUE	lightpink	TRUE	A430105I19Rik
0.0542924458216971	0.0690171082288673	1.51618420732703	0.0455202658722726	0.963692621810073	NA	NA	black	FALSE	A430107P09Rik
74.6636153406899	-0.432403246465704	0.762566917445054	-0.567036461422234	0.5706894097493	0.673537173207473	FALSE	black	FALSE	A4galt
0.202540111043471	-0.628552142314051	1.51980490630326	-0.413574228973195	0.679185950021147	NA	NA	black	FALSE	A4gnt
0	NA	NA	NA	NA	NA	NA	black	FALSE	A530006G24Rik
1.10392440252825	2.42305629629607	1.49403904917226	1.621815907448	0.104842771338022	NA	NA	black	FALSE	A530013C23Rik
4.54869912459823	-0.728939348454811	0.893744918584142	-0.815601110895921	0.414728313893038	0.527913964707475	FALSE	black	FALSE	A530016L24Rik
1.05321681912202	1.98006161022613	1.33320331809937	1.48519103076411	0.137493227283708	NA	NA	black	FALSE	A530032D15Rik
0	NA	NA	NA	NA	NA	NA	black	FALSE	A530046M15Rik
0	NA	NA	NA	NA	NA	NA	black	FALSE	A530050N04Rik
0	NA	NA	NA	NA	NA	NA	black	FALSE	A530053G22Rik
65.4637944228993	-0.497826436861729	0.328307759514327	-1.51634075782484	0.129433210640511	0.210961377114807	FALSE	black	FALSE	A530054K11Rik
0	NA	NA	NA	NA	NA	NA	black	FALSE	A530058N18Rik
2.31719573106046	1.65494175365268	1.12978926219757	1.46482340470614	0.142969104603361	0.228810324946149	FALSE	black	FALSE	A530064D06Rik
0.681531526227581	1.34494564467717	1.51679377205621	0.886703037324533	0.375238802670289	NA	NA	black	FALSE	A530065N20Rik
0.857118121223081	-1.24355672218538	1.38587678780534	-0.897306840786812	0.369555207196753	NA	NA	black	FALSE	A530072M11Rik
0	NA	NA	NA	NA	NA	NA	black	FALSE	A530088E08Rik
0	NA	NA	NA	NA	NA	NA	black	FALSE	A530099J19Rik
1.14193019698096	-0.614461516047927	1.23901233303458	-0.495928490512272	0.61994486426357	0.716253493512395	FALSE	black	FALSE	A630001G21Rik
92.1049449714281	0.238351877562166	0.484669422659291	0.491782370454429	0.622873200674027	0.718547960316464	FALSE	black	FALSE	A630007B06Rik
0	NA	NA	NA	NA	NA	NA	black	FALSE	A630010A05Rik
0	NA	NA	NA	NA	NA	NA	black	FALSE	A630012P03Rik
0	NA	NA	NA	NA	NA	NA	black	FALSE	A630019I02Rik
0.147725467779316	0.687996718898136	1.51618420732703	0.453768556335939	0.649995417454846	NA	NA	black	FALSE	A630020A06
0.361373307560627	0.894323542080862	1.51618420732703	0.58985150864849	0.555290206389656	NA	NA	black	FALSE	A630023A22Rik
0	NA	NA	NA	NA	NA	NA	black	FALSE	A630023P12Rik
1.07674163272368	2.02391375336305	1.39107922621676	1.45492342579752	0.145690461729681	NA	NA	black	FALSE	A630033H20Rik
4.19271479184372	-0.782593806690855	0.747428340625603	-1.04704861209279	0.295077158244822	0.405629761144925	FALSE	black	FALSE	A630066F11Rik
10.4074324625311	-1.06899362189976	0.61439787827898	-1.73990448159452	0.0818757916328037	0.145617591427797	FALSE	black	FALSE	A630072M18Rik
0	NA	NA	NA	NA	NA	NA	black	FALSE	A630073D07Rik
0.801892264269129	-0.240302193533766	1.5283097480012	-0.157233959835724	0.875060465080476	NA	NA	black	FALSE	A630075F10Rik
2.25599197942665	2.50529255901142	1.52512221962408	1.64268314157074	0.100448508588262	0.171890725608128	FALSE	black	FALSE	A630076J17Rik
0	NA	NA	NA	NA	NA	NA	black	FALSE	A630077J23Rik
5.49387205801074	-1.17343689425355	0.724792634345355	-1.61899671526521	0.105447969861193	0.178878365654988	FALSE	black	FALSE	A630089N07Rik
0	NA	NA	NA	NA	NA	NA	black	FALSE	A630095E13Rik
0.395013700818134	0.482021485851559	1.5173335694291	0.317676676746116	0.750730204702644	NA	NA	black	FALSE	A630095N17Rik
0.60679504393085	1.34494563224505	1.51679377224527	0.886703029017686	0.375238807143774	NA	NA	black	FALSE	A730006G06Rik
0.202017913601014	0.275152792228664	1.51633759261316	0.181458794907593	0.856007473094957	NA	NA	black	FALSE	A730008H23Rik
24.502193338187	4.96572642822844	1.23392759292151	4.02432562227685	5.71388132290603e-05	0.000274417119803154	TRUE	lightpink	TRUE	A730017C20Rik
8.13059235797668	1.75205209806124	0.719214264251109	2.43606416772835	0.0148480503180913	0.0348858373724546	FALSE	black	FALSE	A730017L22Rik
0	NA	NA	NA	NA	NA	NA	black	FALSE	A730018C14Rik
0.829514773360424	1.6549291596954	1.52973237422108	1.08184228011653	0.27932261601254	NA	NA	black	FALSE	A730020E08Rik
0.509715238261619	1.29553950297328	1.51654949278791	0.854267868694253	0.392956586143811	NA	NA	black	FALSE	A730020M07Rik
0.170382881556895	0.687996718898136	1.51618420732703	0.453768556335939	0.649995417454846	NA	NA	black	FALSE	A730036I17Rik
0	NA	NA	NA	NA	NA	NA	black	FALSE	A730043L09Rik
0.874860490812449	0.77175861482977	1.5290616795552	0.504726934922778	0.613750640210229	NA	NA	black	FALSE	A730046J19Rik
1.47980263307428	0.814402819308173	1.30117453789394	0.625898213952414	0.531381706097267	0.638583299161621	FALSE	black	FALSE	A730056A06Rik
0.260239144508754	-0.0480391049637856	1.51847217958349	-0.0316364735618419	0.974761956242217	NA	NA	black	FALSE	A730082K24Rik
0	NA	NA	NA	NA	NA	NA	black	FALSE	A730085K08Rik
1.5401574546486	0.0155804749499364	1.41819204861386	0.010986153084954	0.99123449439752	0.994464080469492	FALSE	black	FALSE	A730090H04Rik
0.70902594787132	-1.46208253871348	1.48495562052525	-0.984596790977714	0.324822166575293	NA	NA	black	FALSE	A730090N16Rik
641.638521014093	-0.249849039449268	0.191451697433773	-1.30502389270117	0.191884712154735	0.289335908373822	FALSE	black	FALSE	A730098P11Rik
0	NA	NA	NA	NA	NA	NA	black	FALSE	A830009L08Rik
38.3590272137955	-0.294279107689958	0.635523354073287	-0.463050029245695	0.643328507180997	0.736257312342372	FALSE	black	FALSE	A830010M20Rik
6.34398089788684	-0.980432071974748	1.32410469864962	-0.740449054349432	0.459027563050848	0.570382534500246	FALSE	black	FALSE	A830018L16Rik
0	NA	NA	NA	NA	NA	NA	black	FALSE	A830019L24Rik
1.79268611254296	-0.377616427805311	1.27724273794961	-0.295649696479394	0.767497616945658	0.835713828121991	FALSE	black	FALSE	A830052D11Rik
34.6747066249676	-0.377959528729942	0.341485105309403	-1.10681116937001	0.268375578111318	0.377082288234331	FALSE	black	FALSE	A830080D01Rik
3.85093447581326	3.82613116719054	1.42178046086743	2.69108436393633	0.00712201821056546	0.0186092943191211	FALSE	black	FALSE	A830082K12Rik
19.6441530585121	-0.166850940866362	0.582977947612982	-0.286204549502322	0.774721459431589	0.841519571834924	FALSE	black	FALSE	A830082N09Rik
0.054247937704344	0.0690171082288669	1.51618420732703	0.0455202658722724	0.963692621810073	NA	NA	black	FALSE	A930001A20Rik
1.71159775332774	0.473114693559838	1.42647848686983	0.331666196100868	0.74014132873103	0.813784450706671	FALSE	black	FALSE	A930001C03Rik
0	NA	NA	NA	NA	NA	NA	black	FALSE	A930003A15Rik
0.224562433416348	0.894323542080862	1.51618420732703	0.58985150864849	0.555290206389656	NA	NA	black	FALSE	A930003O13Rik
23.8667519416748	0.092644003442871	0.516281962394053	0.179444586855739	0.857588624263154	0.902785873770537	FALSE	black	FALSE	A930004D18Rik
14.1650971162703	1.13991868155217	0.574102852996771	1.98556526169811	0.0470816169103501	0.0917787740404829	FALSE	black	FALSE	A930005H10Rik
0	NA	NA	NA	NA	NA	NA	black	FALSE	A930006I01Rik
1.28459588926835	-0.418927220934128	1.2004740312564	-0.34896816592999	0.727113208905947	0.803099724149964	FALSE	black	FALSE	A930006K02Rik
0.560555742062781	-0.916952004528655	1.53065133174433	-0.59906001158585	0.549132866631127	NA	NA	black	FALSE	A930007I19Rik
0.139729344240167	0.687996718898136	1.51618420732703	0.453768556335939	0.649995417454846	NA	NA	black	FALSE	A930009A15Rik
0.374663935724824	0.482021473929748	1.51733356926291	0.317676668923831	0.750730210636808	NA	NA	black	FALSE	A930011G23Rik
2.81380610960158	1.31403563772227	1.53164090204555	0.857926708517209	NA	NA	NA	black	FALSE	A930011O12Rik
0.852538040548345	0.826235524776942	1.52228859995257	0.542758794096394	0.587295887576231	NA	NA	black	FALSE	A930012L18Rik
10.659669422128	1.01839641216625	0.702290298835453	1.45010747529187	0.147028550872887	0.233896156025682	FALSE	black	FALSE	A930013F10Rik
3.25124117128342	0.128559499405216	0.868252973053625	0.14806686921333	0.882289995734402	0.919973693960607	FALSE	black	FALSE	A930015D03Rik
0.356899127526955	-0.468661945406371	1.5209582683378	-0.308135966096265	0.757978874800652	NA	NA	black	FALSE	A930016O22Rik
1.09819131748786	1.40119764138789	1.50329589830482	0.932083725478094	0.351293257967134	NA	NA	black	FALSE	A930017M01Rik
0.311080494569512	-0.951191380410172	1.52177791882478	-0.625052689123487	0.531936477639209	NA	NA	black	FALSE	A930018P22Rik
0	NA	NA	NA	NA	NA	NA	black	FALSE	A930019D19Rik
13.8479828280341	-3.13129301034777	0.637699902116664	-4.91029244312933	9.094066719798e-07	6.87183559780112e-06	TRUE	skyblue	TRUE	A930024E05Rik
0.711317626136142	0.625779636997672	1.52704282221805	0.409798355286931	0.681953872824533	NA	NA	black	FALSE	A930041C12Rik
0	NA	NA	NA	NA	NA	NA	black	FALSE	AA387883
6.06566400944319	-1.44164813085733	0.907192225777114	-1.58913192804578	0.11203061083392	0.187973817528318	FALSE	black	FALSE	AA388235
0.542879950099618	-1.38433353209309	1.52348318953377	-0.908663476960798	0.363527788666412	NA	NA	black	FALSE	AA413626
52.8144363998379	-0.325987776515357	0.45636804499308	-0.714308944484269	0.475036162548365	0.58550373602682	FALSE	black	FALSE	AA414768
8.9287006009023	1.32332666305333	0.91774135344313	1.44193857897821	0.149319701601382	0.236789243378455	FALSE	black	FALSE	AA415398
2.11533699100179	-0.622773369027101	1.02423037299546	-0.608040325152375	0.54316072910255	0.64932728045319	FALSE	black	FALSE	AA465934
6.22854442340469	2.73371541451319	1.24028168471405	2.20410850874046	0.0275167139041199	0.0590534275610196	FALSE	black	FALSE	AA467197
2.2468623241631	-1.00292877211716	1.02125226225186	-0.98205782174299	0.326071363054922	0.437971199164114	FALSE	black	FALSE	AA474331
0	NA	NA	NA	NA	NA	NA	black	FALSE	AA536875
2.68382990713089	1.02064290064483	1.05441609840535	0.967969762779993	0.333059471061733	0.445154278016733	FALSE	black	FALSE	AA543186
0	NA	NA	NA	NA	NA	NA	black	FALSE	AA543401
0	NA	NA	NA	NA	NA	NA	black	FALSE	AA545190
0	NA	NA	NA	NA	NA	NA	black	FALSE	AA619741
0	NA	NA	NA	NA	NA	NA	black	FALSE	AA792892
142.59678304836	3.81108358766862	0.527951283753823	7.21862737139527	5.25149358814709e-13	1.34539064533458e-11	TRUE	lightpink	TRUE	AA986860
67.2743399787086	-0.315380205447687	0.310798661086189	-1.01474119722873	0.310229210555927	0.421501070803692	FALSE	black	FALSE	AA987161
0	NA	NA	NA	NA	NA	NA	black	FALSE	AB041803
9.28955491855867	4.52472780734672	0.985334875932169	4.5920710997529	4.38868789979238e-06	2.79410221278233e-05	TRUE	lightpink	TRUE	AB124611
0.0940442356347827	0.0690171082288673	1.51618420732703	0.0455202658722727	0.963692621810073	NA	NA	black	FALSE	AF067061
0	NA	NA	NA	NA	NA	NA	black	FALSE	AF067063
11.1043760333291	5.90054958825991	1.19898813974682	4.92127435848186	8.59824950502987e-07	6.53728257713857e-06	TRUE	red	TRUE	AF251705
0.170382881556895	0.687996718898136	1.51618420732703	0.453768556335939	0.649995417454846	NA	NA	black	FALSE	AF357355
0	NA	NA	NA	NA	NA	NA	black	FALSE	AF357359
0	NA	NA	NA	NA	NA	NA	black	FALSE	AF357399
0	NA	NA	NA	NA	NA	NA	black	FALSE	AF357425
0	NA	NA	NA	NA	NA	NA	black	FALSE	AF357426
0.162877337465091	-0.509801572489584	1.51913665932473	-0.335586380172141	0.737182796025354	NA	NA	black	FALSE	AF366264
5.63967357255779	-1.11264843190908	1.08987843175616	-1.02089223851896	0.307305496773681	0.41855866062778	FALSE	black	FALSE	AF529169
0	NA	NA	NA	NA	NA	NA	black	FALSE	AI115009
2.95077886854076	0.293022736835821	1.11536532004581	0.262714584692114	0.792770574596165	0.856674753321497	FALSE	black	FALSE	AI118078
8.66995429384127	3.09884401814421	1.18491471003668	2.61524647461612	0.00891630873970883	0.0225403309437934	FALSE	black	FALSE	AI182371
0.434206042221517	-1.21324281039391	1.52290943901428	-0.796661166654264	0.425647843040576	NA	NA	black	FALSE	AI197445
407.771894816985	-0.269713660032759	0.185913277535124	-1.45074985288129	0.146849528052155	0.233733065921582	FALSE	black	FALSE	AI314180
0.819940358020925	1.15269707248756	1.53075900564333	0.753023218049347	0.451435961985554	NA	NA	black	FALSE	AI314278
1.34755063106071	0.788909217410004	1.32010781899408	0.597609684647691	0.550100400644711	0.655567699845423	FALSE	black	FALSE	AI317395
31.9597086480011	0.67521584583123	0.642582029611646	1.05078544795177	0.293357140746757	0.403889470132165	FALSE	black	FALSE	AI413582
54.0310007339728	0.247302045240731	0.647689044273773	0.381822183696222	0.70259326299381	0.783475404071097	FALSE	black	FALSE	AI414108
2.10676417913698	2.25735714076879	1.31363653190667	1.71840313963586	0.0857231080775705	0.151156879152533	FALSE	black	FALSE	AI427809
5.59233433746698	0.110205477270514	0.782860447470929	0.140772825637747	0.888049411253441	0.923640608833394	FALSE	black	FALSE	AI429214
4.26976756929088	0.293934424407761	0.759611795507107	0.386953475638874	0.698790651071034	0.780479026060866	FALSE	black	FALSE	AI450353
77.9061155033244	-0.130529074734025	0.217405380030978	-0.600394869323958	0.548243106331367	0.65388965501511	FALSE	black	FALSE	AI462493
1.21599261337229	-0.603361990356328	1.4713525463542	-0.410073025565063	0.681752379470316	0.766696101986142	FALSE	black	FALSE	AI463170
119.730106899931	1.11227619698344	0.476828109559244	2.33265651643644	0.0196661801319734	0.0442019758946039	FALSE	black	FALSE	AI464131
7.92280725917233	3.53709038090957	0.826346938093365	4.2803938852496	1.86562826901147e-05	0.000101296845857618	TRUE	lightpink	TRUE	AI467606
4.47740910538405	0.0119611569459953	1.28267510415471	0.00932516496753697	0.992559702678718	0.995138804938461	FALSE	black	FALSE	AI504432
2.67210137340428	-1.12274379459324	0.92978149659669	-1.20753510228247	0.227226135129589	0.331844662139272	FALSE	black	FALSE	AI506816
3.73107614724044	-2.63169954770111	1.04434813024554	-2.51994471142718	0.0117373268912516	0.0286098459708815	FALSE	black	FALSE	AI507597
25.8596645143427	4.42213483120058	1.43047187006664	3.09138188854742	0.00199227224132535	0.00624515722946387	TRUE	lightpink	TRUE	AI593442
199.762136047995	1.68045855165171	0.359440301336078	4.67520905531535	2.93654323884171e-06	1.94216977861766e-05	TRUE	lightpink	TRUE	AI597468
184.8568788956	-0.500447025602154	0.147929576710075	-3.38300856888797	0.000716963952421464	0.00255509165505731	TRUE	skyblue	TRUE	AI597479
0.971526225041393	2.38714256960869	1.48578857146236	1.60665024314946	0.108131114269096	NA	NA	black	FALSE	AI606473
25.9314937880204	4.57324344675681	0.960852813824966	4.75956710638295	1.94008614607757e-06	1.33957133984451e-05	TRUE	lightpink	TRUE	AI607873
0.60679504393085	1.34494563224505	1.51679377224527	0.886703029017686	0.375238807143774	NA	NA	black	FALSE	AI646519
424.837135898704	2.13095135462357	0.306889297988598	6.94371347775947	3.81924744701849e-12	8.50539500996662e-11	TRUE	lightpink	TRUE	AI661453
0.502620061600016	-1.02814625508979	1.49892399521348	-0.685922874257118	0.49276174490134	NA	NA	black	FALSE	AI662270
21.9057752006614	4.13851131140122	1.24894239596213	3.31361264120839	0.000920990018448247	0.00318438613159001	TRUE	lightpink	TRUE	AI747448
14.5438976731425	2.10387227797979	1.12667732265828	1.8673245974419	0.0618562724526117	0.114913868721571	FALSE	black	FALSE	AI836003
209.975672869001	0.0272041344190817	0.287898672415811	0.0944920453811294	0.924718301040087	0.949630054501271	FALSE	black	FALSE	AI837181
0.590901871117266	1.34494564191201	1.51679377209826	0.88670303547692	0.375238803665284	NA	NA	black	FALSE	AI839979
159.79358615583	-0.452071897511684	0.241836019130075	-1.86933236470673	0.0615765880093685	0.114500035885801	FALSE	black	FALSE	AI846148
0	NA	NA	NA	NA	NA	NA	black	FALSE	AI847159
12.1756135372868	-5.05249069078981	0.987692217143714	-5.1154505453136	3.12992948423287e-07	2.65876621543036e-06	TRUE	blue	TRUE	AI848285
2.36227055882436	0.071082800005851	1.41840575954541	0.0501145737229891	0.960031086179695	0.973467022475415	FALSE	black	FALSE	AI854517
9.85710349293941	0.860793666362787	0.919212182749325	0.936447190884904	0.349042990388358	0.46149571160738	FALSE	black	FALSE	AI854703
52.2430672130627	0.646172820880383	0.295693473913956	2.1852792769732	0.0288683758810989	0.0614763179423003	FALSE	black	FALSE	AI987944
25.3867676957034	-0.396782467258629	0.369442321498773	-1.07400382730636	0.282820966178667	0.392454225708711	FALSE	black	FALSE	AK010878
38.310505344026	-2.88347753846099	0.460184436345805	-6.26591712087848	3.70637437424552e-10	5.76179286217664e-09	TRUE	skyblue	TRUE	AK129341
13.0394636409116	-0.690115119020666	0.529845797339132	-1.30248295350534	0.192751341520819	0.29042387131188	FALSE	black	FALSE	AU015228
1.14014136225564	-1.95334367739607	1.52488455169197	-1.28097807485078	NA	NA	NA	black	FALSE	AU015791
49.9498143506892	0.263226420289641	0.968926453490222	0.271668112003196	0.785877222348094	0.850751543792691	FALSE	black	FALSE	AU015836
0	NA	NA	NA	NA	NA	NA	black	FALSE	AU016765
15.9983553835666	4.0888233791103	1.158095979161	3.53064292829381	0.000414550972154579	0.00158080261160732	TRUE	lightpink	TRUE	AU018091
0	NA	NA	NA	NA	NA	NA	black	FALSE	AU018829
147.289653544382	-0.599050370354605	0.212835085516052	-2.81462226447352	0.0048834597335221	0.0134956778137998	FALSE	black	FALSE	AU019823
0	NA	NA	NA	NA	NA	NA	black	FALSE	AU019990
0	NA	NA	NA	NA	NA	NA	black	FALSE	AU021063
4.6483383390019	3.54668049327673	1.0642221692562	3.33265045188408	0.000860229452836835	0.00299564897756055	TRUE	lightpink	TRUE	AU021092
87.0260284462358	-0.139691803779187	0.251349438313784	-0.555767320254747	0.578369928588764	0.68059523014355	FALSE	black	FALSE	AU022252
2.03898803769675	-1.83143988763854	1.02395631621214	-1.78859181650784	0.0736805767597644	0.133435396273556	FALSE	black	FALSE	AU022751
2.18547503997497	1.37089775872563	1.26420512855377	1.08439503033334	0.278189686260826	0.387505285463971	FALSE	black	FALSE	AU022754
0.933258579710792	2.31766192402502	1.48991006537235	1.55557169381617	0.119809974051658	NA	NA	black	FALSE	AU022793
0	NA	NA	NA	NA	NA	NA	black	FALSE	AU023762
279.293655823399	1.20876449835718	0.242489950259469	4.98480245083881	6.20251519260416e-07	4.89958920887902e-06	TRUE	lightpink	TRUE	AU040320
1.01238432656709	0.37121406676073	1.41409555269241	0.262509889132985	0.792928362200157	NA	NA	black	FALSE	AU040972
11.8635239164124	-0.940890740958153	0.564814260986205	-1.66584097808595	0.0957450918867267	0.165344090950201	FALSE	black	FALSE	AU041133
0.76824599305871	-0.248501171620859	1.2852764255627	-0.193344534046102	0.846689151131635	NA	NA	black	FALSE	AV039307
0.603388456287264	0.278487161666206	1.52126952931931	0.183062341221555	0.854749103753669	NA	NA	black	FALSE	AV051173
0.271417720991132	-0.862369276638239	1.52130825619554	-0.566860314552449	0.570809088556024	NA	NA	black	FALSE	AV320801
3.10866779492931	0.181342420707329	0.979996195327503	0.185044004835882	0.853194520656131	0.900044981127594	FALSE	black	FALSE	AW011738
1.6101880430627	1.24628727868073	1.28234495505961	0.971881453397847	0.331109527497769	0.443213990494422	FALSE	black	FALSE	AW046200
1.09427467565431	1.7722746087377	1.48522349244183	1.19327132768681	0.232763127856683	NA	NA	black	FALSE	AW112010
20.6004033658653	-0.123506421824433	0.614303359351942	-0.201051190660468	0.840658546832196	0.891174688415945	FALSE	black	FALSE	AW146154
101.027148230458	-0.337911045664545	0.229402335743709	-1.47300612510792	0.14074938419294	0.225889486740784	FALSE	black	FALSE	AW209491
0.303397521965425	0.894323542080862	1.51618420732703	0.58985150864849	0.555290206389656	NA	NA	black	FALSE	AW495222
6.77984551257477	1.06536734581048	1.00867873663804	1.05620085673798	0.290876459448177	0.401233103780515	FALSE	black	FALSE	AW549542
252.849227808371	-0.691173159152204	0.27920161006496	-2.47553428861457	0.0133036986415296	0.0317796244440059	FALSE	black	FALSE	AW549877
45.2154045724862	-0.285488020217489	0.881510356297559	-0.323862355306374	0.746042245328215	0.818425547751677	FALSE	black	FALSE	AW551984
62.4899298140495	-1.08206847807989	0.403606441420149	-2.68099903032387	0.00734027286410044	0.0190954425832618	FALSE	black	FALSE	AW554918
1.94309912377798	-0.425995703095641	1.3708269316041	-0.310758195126173	0.755984452626683	0.826549884292144	FALSE	black	FALSE	AW822252
0.216991750817376	-0.700438449893583	1.52031288284548	-0.460719933243356	0.644999551999959	NA	NA	black	FALSE	AY074887
25.0705456997813	-1.2813786560446	0.60808097399057	-2.1072500388155	0.0350959115635717	0.0721288327500848	FALSE	black	FALSE	AY358078
0.169666178352362	0.894323542080862	1.51618420732703	0.58985150864849	0.555290206389656	NA	NA	black	FALSE	AY512915
0.0542924458216971	0.0690171082288673	1.51618420732703	0.0455202658722726	0.963692621810073	NA	NA	black	FALSE	AY512931
0	NA	NA	NA	NA	NA	NA	black	FALSE	AY761184
1.03155647061225	-1.87650686877991	1.5247333278405	-1.23071151821521	NA	NA	NA	black	FALSE	AY761185
218.978532666068	-0.308073214703508	0.273959516205456	-1.1245209473668	0.260792089107683	0.368659215219583	FALSE	black	FALSE	Aaas
171.708541492299	-1.41121936415809	0.25233107185703	-5.59272924167533	2.23527730022505e-08	2.42160082078508e-07	TRUE	skyblue	TRUE	Aacs
28.2149542576551	4.55484264048125	1.21339600284045	3.75379730097904	0.000174175728674794	0.000737999938486585	TRUE	lightpink	TRUE	Aadac
0	NA	NA	NA	NA	NA	NA	black	FALSE	Aadacl2
0	NA	NA	NA	NA	NA	NA	black	FALSE	Aadacl3
3.7845156662799	-1.66279783705453	0.908587242571248	-1.83009155218701	0.0672362499563546	0.123433482492679	FALSE	black	FALSE	Aadat
59.7164254428789	1.03313110151731	0.335518160278614	3.07921067717885	0.00207549853864548	0.00647435858188028	TRUE	lightpink	TRUE	Aaed1
186.151235050501	-0.167270757569097	0.225564281651061	-0.741565802638283	0.458350449458021	0.569806474900763	FALSE	black	FALSE	Aagab
512.705942478638	1.00154656547556	0.122588845649046	8.16996489503493	3.08479205583703e-16	1.26326573908088e-14	TRUE	lightpink	TRUE	Aak1
49.4947065131701	0.476809523975342	0.321274569135023	1.48411847616532	0.137777492423667	0.222119735067233	FALSE	black	FALSE	Aamdc
543.11785073853	-0.224107982953014	0.162148177035207	-1.38211842433698	0.166935342204138	0.258983499600102	FALSE	black	FALSE	Aamp
0.147725467779316	0.687996718898136	1.51618420732703	0.453768556335939	0.649995417454846	NA	NA	black	FALSE	Aanat
208.663380690265	-0.561867503835662	0.260935689838866	-2.15327962297004	0.0312967092534612	0.0656865786559733	FALSE	black	FALSE	Aar2
6.53845820805722	-0.489961967955207	0.807383719690077	-0.606851433842738	0.543949510990253	0.650027581907301	FALSE	black	FALSE	Aard
1019.14342253488	-0.050921572465806	0.179195262166503	-0.284168073698797	0.77628158083211	0.842813986458078	FALSE	black	FALSE	Aars
102.578301638465	-0.13779937002053	0.267819764925297	-0.514522780120304	0.606886537840028	0.704674927040938	FALSE	black	FALSE	Aars2
90.2091995975546	-0.822343936719246	0.282712706648286	-2.90876185392791	0.00362863154921137	0.0104838773666497	FALSE	black	FALSE	Aarsd1
52.7493488046712	-0.705988895072511	0.220059759648558	-3.20816898191653	0.00133582985247479	0.00441562914901453	TRUE	skyblue	TRUE	Aasdh
110.73655103587	-0.718764561691765	0.242852747074704	-2.95967235433686	0.00307966381402671	0.00910143539870721	TRUE	skyblue	TRUE	Aasdhppt
16.2736150403325	0.254141446192226	1.24782923858168	0.203666846660118	0.838613851668683	0.889865474108183	FALSE	black	FALSE	Aass
126.704729749068	-1.45125675878243	0.304992038882769	-4.75834308363783	1.95188540262548e-06	1.34597713466146e-05	TRUE	skyblue	TRUE	Aatf
29.8920988625731	1.60347760355103	1.02262848149967	1.56799622987182	0.116882012209374	0.194685819150785	FALSE	black	FALSE	Aatk
167.611633840081	2.9982101684161	0.652717779208402	4.59342500529439	4.36029762037586e-06	2.78095998040685e-05	TRUE	lightpink	TRUE	Abat
474.633941565618	3.06598758973653	0.751608257651916	4.07923616927111	NA	NA	NA	black	FALSE	Abca1
1.37956999761713	1.62814935937517	1.49315376678699	1.09040970567865	0.275532708381855	0.384842090597546	FALSE	black	FALSE	Abca12
2.03489093054029	0.38737724824862	1.3412828030232	0.288811015376837	0.772726002110127	0.839978869367777	FALSE	black	FALSE	Abca13
1.20193935216914	-1.58440206082144	1.52503992798849	-1.03892496959817	NA	NA	NA	black	FALSE	Abca14
0.0542924458216971	0.0690171082288673	1.51618420732703	0.0455202658722726	0.963692621810073	NA	NA	black	FALSE	Abca15
0.217169783286788	-0.700970231206695	1.52031647859306	-0.461068626879183	0.644749369518597	NA	NA	black	FALSE	Abca16
5.84475048501388	2.61287363373834	0.744510067383617	3.50952088924814	0.000448914794642771	0.00169934070985595	TRUE	lightpink	TRUE	Abca17
184.039704215804	-0.543319578896897	0.451481324289867	-1.20341540096145	0.228815611034782	0.333375392528566	FALSE	black	FALSE	Abca2
272.565715940268	2.67681876805696	0.279805437197629	9.56671462451354	1.10356802170458e-21	9.81685064640762e-20	TRUE	lightpink	TRUE	Abca3
6.99183386454089	1.71340299341387	0.717056362903475	2.38949555719167	0.0168715279192137	0.0388309479721791	FALSE	black	FALSE	Abca4
42.6689307422689	1.53996167997626	0.608987120075493	2.52872619011278	0.0114477296128989	0.0280062714380041	FALSE	black	FALSE	Abca5
4.18625782187976	3.991324110168	1.1378539285102	3.50776493375899	0.000451888149765759	0.00170772552609142	TRUE	lightpink	TRUE	Abca6
82.5396048870418	1.53352516232259	0.407323691374802	3.76488084242443	0.00016662852385526	0.000709589341481496	TRUE	lightpink	TRUE	Abca7
5.99642428402829	3.61900727772225	1.20740374115437	2.99734641724914	0.00272341045801807	0.00818608001760565	TRUE	lightpink	TRUE	Abca8a
33.5252497367253	3.71758420292595	0.849220653783729	4.3776422374587	1.19970066247647e-05	6.86793243030864e-05	TRUE	lightpink	TRUE	Abca8b
9.20339965896457	1.04356827815515	0.83786579459451	1.24550767543887	0.212945195918977	0.315418013325188	FALSE	black	FALSE	Abca9
215.759513033851	-0.0238330532986127	0.256146620675155	-0.0930445743761648	0.925868149560141	0.950198744440262	FALSE	black	FALSE	Abcb10
3.65482776291759	3.78792479163133	1.42319682770312	2.66156073277975	0.00777793080081021	0.0200622201689007	FALSE	black	FALSE	Abcb11
29.7504686718134	2.28599639804796	0.82994511982353	2.75439465025594	0.00588008169647657	0.0157470928456235	FALSE	black	FALSE	Abcb1a
50.3912629291737	1.77978363929581	0.562671949643245	3.16309288284988	0.00156102518105474	0.00505156329811004	TRUE	lightpink	TRUE	Abcb1b
13.0533410581154	2.97964116229285	0.657376187039563	4.53262716392482	5.82545846069926e-06	3.59521849319144e-05	TRUE	lightpink	TRUE	Abcb4
0	NA	NA	NA	NA	NA	NA	black	FALSE	Abcb5
114.279620935654	-0.625030759857104	0.230512975103549	-2.7114775624944	0.00669840743248351	0.0176145343749263	FALSE	black	FALSE	Abcb6
203.709968304881	-0.627165844686518	0.301458897109153	-2.08043567697202	0.0374855897425793	0.0761216566846139	FALSE	black	FALSE	Abcb7
156.162550728865	0.251076425036775	0.3764528567369	0.666953167026304	0.504802048639019	0.613269378058268	FALSE	black	FALSE	Abcb8
18.8543292790168	0.9705186496364	0.736926462631562	1.31698167843055	0.187844765978381	0.284473986060247	FALSE	black	FALSE	Abcb9
259.525171138952	-0.730277278249314	0.59025019739897	-1.23723343332606	0.216000432693231	0.319029510956924	FALSE	black	FALSE	Abcc1
40.4235852895916	0.129923917395835	0.369251710193944	0.351857320654235	0.724945268113792	0.801368562860756	FALSE	black	FALSE	Abcc10
0.904297765777598	-0.832270502912237	1.52433501731812	-0.545989230357322	0.58507334020579	NA	NA	black	FALSE	Abcc12
121.193636818935	6.91717173700654	1.06968475123014	6.46655169109569	1.0026453981241e-10	1.7412535916229e-09	TRUE	red	TRUE	Abcc2
81.1524472690781	2.0269523858293	0.925577519566203	2.18993260205724	0.0285291251328157	0.0609159023371977	FALSE	black	FALSE	Abcc3
258.574066384395	2.17752234931167	0.419178017163448	5.19474366534492	2.05002108169399e-07	1.82462132073842e-06	TRUE	lightpink	TRUE	Abcc4
438.598654023468	1.23742110534246	0.31901185347478	3.87891889239872	0.000104921727955995	0.000472177264764305	TRUE	lightpink	TRUE	Abcc5
17.6054344765504	3.8724518421411	1.14887114055143	3.37065812296618	0.000749888565246062	0.00265612878908783	TRUE	lightpink	TRUE	Abcc6
13.4207419151735	2.40418324699101	0.589282099937357	4.07985113962664	4.5064549807571e-05	0.000222570503244549	TRUE	lightpink	TRUE	Abcc8
100.274495095864	5.3747283455487	0.592238261144073	9.0752805047852	1.13385065459784e-19	7.26208667256828e-18	TRUE	red	TRUE	Abcc9
91.9079990885307	0.679346441778089	0.184363995874428	3.68481079267123	0.000228872597039012	0.000938225300509131	TRUE	lightpink	TRUE	Abcd1
27.9199426804788	2.11095403377811	0.49296179975369	4.28218583028717	1.85066323145569e-05	0.000100586624786383	TRUE	lightpink	TRUE	Abcd2
348.997166387429	2.1939294611924	0.171486064395446	12.7936311847079	1.77960456880363e-37	8.90469636115115e-35	TRUE	lightpink	TRUE	Abcd3
89.4347952479602	-1.53554324308978	0.358301622190761	-4.28561621826052	1.82233349549076e-05	9.94519561342813e-05	TRUE	skyblue	TRUE	Abcd4
832.001376929876	-0.913393101958478	0.231989013238835	-3.93722568671013	8.24290755867319e-05	0.000380800449594562	TRUE	skyblue	TRUE	Abce1
566.542510632181	-0.836511356833192	0.167047391567564	-5.00762896674658	5.51046284944406e-07	4.40067487008969e-06	TRUE	skyblue	TRUE	Abcf1
468.613393600183	-0.853855400183451	0.218955418641582	-3.89967695470083	9.63211183515391e-05	0.000436786674325926	TRUE	skyblue	TRUE	Abcf2
182.302208734525	0.267343018409067	0.166945301733417	1.60138090520192	0.109292579355747	0.184229158926648	FALSE	black	FALSE	Abcf3
54.9770802364406	0.878901782094604	0.55217032573595	1.59172222977244	0.11144713118532	0.187168482285634	FALSE	black	FALSE	Abcg1
159.686127908056	-0.770427131477242	0.45145226838544	-1.70655279733686	0.0879052050145543	0.15428457116004	FALSE	black	FALSE	Abcg2
1.70893550106035	2.69489256257462	1.29056512249124	2.08814922672988	0.0367843756883705	0.0749296900760244	FALSE	black	FALSE	Abcg3
17.2691431675954	1.70351392752705	0.814135812600074	2.09241984096806	0.0364009754558447	0.0742771019496605	FALSE	black	FALSE	Abcg4
1.77670886637134	2.25522574747602	1.52970376997645	1.47428920013104	0.140403741746612	0.225540417050831	FALSE	black	FALSE	Abcg5
1.71830298564856	1.73497978729299	1.46201939050034	1.18670094156496	0.235345603515851	0.340904089333798	FALSE	black	FALSE	Abcg8
0	NA	NA	NA	NA	NA	NA	black	FALSE	Abhd1
73.6045389876203	-0.311104184315508	0.313547330495723	-0.992208046624563	0.321096048061975	0.43299561407852	FALSE	black	FALSE	Abhd10
81.320688736572	0.509654378726337	0.29220992901051	1.74413778632418	0.0811350665278292	0.144581374449015	FALSE	black	FALSE	Abhd11
6.7583866631887	1.16824671924634	0.971701645470044	1.20226895229885	0.229259341955669	0.333869993942171	FALSE	black	FALSE	Abhd11os
322.992811681344	1.46518419533406	0.420932655585553	3.48080429468194	0.000499910614209084	0.00186412872722773	TRUE	lightpink	TRUE	Abhd12
0.0542924458216971	0.0690171082288673	1.51618420732703	0.0455202658722726	0.963692621810073	NA	NA	black	FALSE	Abhd12b
288.194298943259	0.428571960938744	0.249535488963867	1.71747899554601	0.085891689012728	0.15139781202904	FALSE	black	FALSE	Abhd13
82.7858871285211	-0.2759800855126	0.286567156371054	-0.963055532976902	0.335519655397859	0.447545878226467	FALSE	black	FALSE	Abhd14a
84.428416887788	1.46485173250526	0.619687331962242	2.36385618512937	0.0180858318432618	0.0411583768439891	FALSE	black	FALSE	Abhd14b
6.47166561762501	1.73121200521696	0.701060244437384	2.46941973810866	0.0135332373915172	0.0322557602133036	FALSE	black	FALSE	Abhd15
108.754044297424	1.29307289165475	0.233560896027644	5.53634154367051	3.08855005326079e-08	3.28597099354231e-07	TRUE	lightpink	TRUE	Abhd16a
2.16531746696983	-0.438828066620323	1.53140254335229	-0.286553048070375	0.774454569493688	0.841400906957045	FALSE	black	FALSE	Abhd16b
278.530122055144	0.354856500431047	0.202768819108534	1.75005457935377	0.0801088962567817	0.143122289434524	FALSE	black	FALSE	Abhd17a
136.353199795052	-0.319372819933378	0.252819077494786	-1.26324652038952	0.20650059908981	0.307866628736131	FALSE	black	FALSE	Abhd17b
365.349401782053	-0.0764930980770121	0.243827115779243	-0.313718586353897	0.753734783068058	0.82465332056616	FALSE	black	FALSE	Abhd17c
423.713021406344	0.93316365312648	0.44066443014906	2.11762871991013	0.0342065238996053	0.0705454483102112	FALSE	black	FALSE	Abhd2
8.77112515195839	1.41998943049929	0.83801871617501	1.69446028243925	0.0901778528176666	0.157565231265438	FALSE	black	FALSE	Abhd3
633.154828279674	1.29278892304867	0.278626662121068	4.63986078434564	3.48643965676488e-06	2.2702265873981e-05	TRUE	lightpink	TRUE	Abhd4
152.381776666246	0.813119904290383	0.28001437952211	2.90385052966959	0.00368604089921358	0.0106305631985245	FALSE	black	FALSE	Abhd5
64.9224379173742	1.85454870990118	0.29394191503301	6.30923531165303	2.80417494766549e-10	4.49004492620199e-09	TRUE	lightpink	TRUE	Abhd6
170.173307316861	1.14654852114346	0.299383546120948	3.82969784411689	0.000128300697594738	0.000563607892973098	TRUE	lightpink	TRUE	Abhd8
308.507584504823	0.224396715342471	0.194379148112051	1.15442791843658	0.248324774671396	0.35481305268383	FALSE	black	FALSE	Abi1
345.270062940542	-1.08892471016114	0.379363412081376	-2.87039992651574	0.00409952938111411	0.0116551250799714	FALSE	black	FALSE	Abi2
26.3649759920248	1.09849342380939	0.668708055442934	1.64271002101475	0.100442944437056	0.171890725608128	FALSE	black	FALSE	Abi3
42.6279923194895	5.62065094444772	0.985249777726208	5.70479798271992	1.16481153338469e-08	1.35208349578463e-07	TRUE	red	TRUE	Abi3bp
852.820663042068	-0.247165087756869	0.16670810405464	-1.48262191066523	0.13817489240741	0.22262591841693	FALSE	black	FALSE	Abl1
439.791592569907	-0.607323384562758	0.229267208898332	-2.64897622072101	0.00807360121413004	0.0207270326504169	FALSE	black	FALSE	Abl2
603.685999782872	0.712955359202882	0.320966588946033	2.22127593262599	0.0263322779356883	0.056946574055408	FALSE	black	FALSE	Ablim1
18.8773930636405	4.95592881305453	0.912702858675203	5.42994772718046	5.63705606545113e-08	5.64481186491579e-07	TRUE	lightpink	TRUE	Ablim2
20.5141812466746	2.13390232147826	1.14148948160901	1.86940165096429	0.0615669550669547	0.114495944777245	FALSE	black	FALSE	Ablim3
0	NA	NA	NA	NA	NA	NA	black	FALSE	Abo
384.391835757601	0.272666045360385	0.231150148420863	1.1796057550607	0.238157052941609	0.343887702380831	FALSE	black	FALSE	Abr
7.62726259692117	3.60397267648492	1.04229663892615	3.45772263086065	0.00054476193003314	0.00199917357705764	TRUE	lightpink	TRUE	Abra
117.703000771656	-0.784120473853695	0.274077534868572	-2.8609439815259	0.00422381677352415	0.0119575237230673	FALSE	black	FALSE	Abracl
103.626155740399	-0.560347149089373	0.22415748929677	-2.49979222575744	0.0124266164022919	0.0299661117219124	FALSE	black	FALSE	Abt1
73.7325839289664	-1.00887030169018	0.241973271673014	-4.16934603857197	3.05474890341382e-05	0.000157427227040432	TRUE	skyblue	TRUE	Abtb1
79.6250768345297	-0.3195262170977	0.377997207196467	-0.845313698129054	0.397935714963946	0.511036724954677	FALSE	black	FALSE	Abtb2
184.543640157042	0.951479925050277	0.268281067535044	3.54657871981961	0.000390268126208795	0.00149747741118026	TRUE	lightpink	TRUE	Acaa1a
67.0936261000531	1.53598422521264	0.329439315921952	4.66241930145499	3.12513645635924e-06	2.05554997349456e-05	TRUE	lightpink	TRUE	Acaa1b
687.313980735564	3.27641476570318	0.246339940233477	13.3003798027954	2.30295519279411e-40	1.47499674188077e-37	TRUE	lightpink	TRUE	Acaa2
317.411001080035	-1.37381862815394	0.276647293818894	-4.96595722730367	6.83630222842634e-07	5.324069614862e-06	TRUE	skyblue	TRUE	Acaca
115.32019573165	2.89949598269135	0.91067970877704	3.18388117660501	0.00145314649509302	0.00474852687335296	TRUE	lightpink	TRUE	Acacb
47.1524565378298	-0.160934103217236	0.378588200910757	-0.425090118577605	0.670770981020797	0.758180498948539	FALSE	black	FALSE	Acad10
185.576722942133	0.840460671464029	0.281904489833908	2.98136674573438	0.00286964903260912	0.00854704903746268	TRUE	lightpink	TRUE	Acad11
30.4062044808525	0.157408387604348	0.586715689841251	0.268287332910662	0.788478155809478	0.853105765985631	FALSE	black	FALSE	Acad12
90.2914977240097	-0.272667727971662	0.240935932543282	-1.13170221267299	0.257759650979503	0.365372479770167	FALSE	black	FALSE	Acad8
132.493632064323	-0.232220475358472	0.168281722752881	-1.37995066582177	0.167601835171541	0.259841264985158	FALSE	black	FALSE	Acad9
786.185996045644	2.38509958703177	0.218815562273515	10.9000455097908	1.15199654976384e-27	1.8822213015121e-25	TRUE	lightpink	TRUE	Acadl
327.405151494649	0.88308010640897	0.241485512277199	3.6568657808146	0.000255317981685943	0.00103053983432199	TRUE	lightpink	TRUE	Acadm
312.526998581913	0.832464444700114	0.240285449033439	3.46448129942428	0.000531255075102627	0.00195775748274874	TRUE	lightpink	TRUE	Acads
141.93522985839	0.158783864206341	0.297300345314419	0.53408570393154	0.593282240167088	0.693707845009159	FALSE	black	FALSE	Acadsb
323.450663349282	2.9945444628865	0.150711709388121	19.8693550424459	7.49597486139421e-88	2.0004258246774e-84	TRUE	lightpink	TRUE	Acadvl
13.2872846508839	1.44664260046349	1.03487720652977	1.39788816618589	0.162146652833292	0.253074588670111	FALSE	black	FALSE	Acan
3.48441595924561	-0.0520901333449756	0.987837752625657	-0.0527314664847753	0.957945867265735	0.971876216308587	FALSE	black	FALSE	Acap1
334.952092603715	-0.0118134950749122	0.1544209478789	-0.0765018945757063	0.93901980674104	0.959636529584984	FALSE	black	FALSE	Acap2
68.7483731784772	0.463187791661417	0.416113281124781	1.11312907487449	0.265652998158083	0.374111993252813	FALSE	black	FALSE	Acap3
389.2392424116	2.43594377610059	0.305733157902461	7.96754854073676	1.61852893996467e-15	6.06929400157244e-14	TRUE	lightpink	TRUE	Acat1
461.952283718796	-1.21358615688125	0.429279421808776	-2.82703082241349	0.00469818055593666	0.0130898324450422	FALSE	black	FALSE	Acat2
83.451745014795	-0.874524190838555	0.529646238750515	-1.65114774137099	0.0987084108882119	0.169474488005796	FALSE	black	FALSE	Acat3
374.491339117932	0.566768394158939	0.321412517644188	1.76336752007389	0.07783852414359	0.139741052650203	FALSE	black	FALSE	Acbd3
27.015342654576	1.66731346370845	0.43886082655207	3.79918498720375	0.000145172706432702	0.00062656373476007	TRUE	lightpink	TRUE	Acbd4
178.210394983073	0.876424881898784	0.215196168160267	4.07267884642847	4.64754877441836e-05	0.000228411758673993	TRUE	lightpink	TRUE	Acbd5
234.650375753775	-0.419165849668717	0.237337617024369	-1.76611636589272	0.0773763283251686	0.13903599698604	FALSE	black	FALSE	Acbd6
1.68145085489921	-0.504320782643972	1.36031205588071	-0.370739037755169	0.710831911181497	0.790113913706602	FALSE	black	FALSE	Acbd7
19.5048845429679	0.832647995573752	0.508468081851445	1.63756197349083	0.101513101034043	0.173360470750544	FALSE	black	FALSE	Accs
0.248269727766208	-0.0480390769470039	1.51847217942859	-0.0316364551144304	0.974761970953758	NA	NA	black	FALSE	Accsl
85.2885995170269	-0.432710527028347	0.211547210690394	-2.045456073924	0.0408099155678407	0.0816504270988711	FALSE	black	FALSE	Acd
165.297650058415	-0.6377659061623	1.04431119711818	-0.610704843462601	0.541394998960991	0.647894935990041	FALSE	black	FALSE	Ace
49.4745789516157	7.06713581408471	1.23633492484631	5.71619847668966	1.08933496650887e-08	1.27689835166472e-07	TRUE	red	TRUE	Ace2
0	NA	NA	NA	NA	NA	NA	black	FALSE	Ace3
0.563636666474178	0.428777390286197	1.52048950237188	0.281999572912097	0.777943837784307	NA	NA	black	FALSE	Acer1
114.361063320632	-0.0724264566146473	0.358998683200072	-0.201745744494231	0.840115498877545	0.890856249538229	FALSE	black	FALSE	Acer2
61.1664701559155	-0.685129387027357	0.343417051864236	-1.99503601614462	0.0460389518755682	0.0901192784146208	FALSE	black	FALSE	Acer3
53.0019672796981	4.84119022097954	0.932955646594869	5.18908936201745	2.11324971381307e-07	1.87050052059563e-06	TRUE	lightpink	TRUE	Ache
798.2027876809	-0.760594311249843	0.266997602475227	-2.84869341222049	0.00438991613121404	0.0123426404026337	FALSE	black	FALSE	Acin1
0.395950687428171	0.188943071440351	1.51920238290511	0.124369915138655	0.901022392619258	NA	NA	black	FALSE	Ackr2
225.088908223781	-0.166833052144317	0.412888786867397	-0.404062927961996	0.68616644525501	0.770047518951966	FALSE	black	FALSE	Ackr3
4.00465768599215	-1.02081050979262	1.21079810722178	-0.843088954057671	0.399178695972279	0.512233473305669	FALSE	black	FALSE	Ackr4
1494.07860020709	-0.925222831094924	0.367407999403153	-2.51824356736361	0.0117941730092367	0.0287221746348135	FALSE	black	FALSE	Acly
0.425976537775072	0.322534385931436	1.51965464690348	0.212241897584197	0.83191832168384	NA	NA	black	FALSE	Acmsd
9.02609299469088	0.100839123323139	0.469568716288977	0.214748384688136	0.829963496982597	0.883778380906121	FALSE	black	FALSE	Acn9
102.042503091851	3.96782686616659	0.932695772355489	4.25414908458949	2.098454617577e-05	0.00011230098708771	TRUE	lightpink	TRUE	Acnat1
7.43214552541012	3.8061611184661	1.22443602210369	3.10850142413059	0.0018803873969845	0.00592808879710883	TRUE	lightpink	TRUE	Acnat2
412.340067845202	-0.629579460874785	0.289037872670319	-2.17819019721645	0.0293918795850188	0.0623589208844999	FALSE	black	FALSE	Aco1
1614.7007308626	1.26147603231002	0.260066303127751	4.85059393369528	1.2309232117781e-06	8.95074589781606e-06	TRUE	lightpink	TRUE	Aco2
389.279192138781	3.14102417535091	0.449809171487195	6.98301496380299	2.88911625310551e-12	6.58981900922015e-11	TRUE	lightpink	TRUE	Acot1
61.5057076768924	-0.577654614118767	0.304620146279864	-1.89631126231572	0.0579188979143294	0.108849459319747	FALSE	black	FALSE	Acot10
28.7037773355718	-0.190971968744999	0.689982126542009	-0.276778138735412	0.781950468406704	0.847359968877108	FALSE	black	FALSE	Acot11
1.89368820768021	2.41277241161243	1.52509314241511	1.58204921687052	0.113638335372355	0.190232830735195	FALSE	black	FALSE	Acot12
157.695896332484	0.736038446561818	0.180023471837407	4.08856933515086	4.34041818556723e-05	0.000215366519948257	TRUE	lightpink	TRUE	Acot13
297.947909030233	2.88797506201671	0.258809745000136	11.1586797553361	6.494890990142e-29	1.19535855786384e-26	TRUE	lightpink	TRUE	Acot2
29.8396151151798	5.40172484342901	1.06994992808201	5.04857722932148	4.45112531215285e-07	3.63815306269482e-06	TRUE	red	TRUE	Acot3
26.7185865186041	3.80716844688479	0.811175418878638	4.69339720888952	2.68705034962763e-06	1.79637362597296e-05	TRUE	lightpink	TRUE	Acot4
29.6038819344848	3.38668180244036	0.674007264211317	5.02469629374582	5.0422983621587e-07	4.07147157715003e-06	TRUE	lightpink	TRUE	Acot5
17.1472946161429	2.32617164635424	0.684665472593233	3.39753023844426	0.000679970726930123	0.00243659834188206	TRUE	lightpink	TRUE	Acot6
97.4472225927187	0.322205768003564	0.522786323294274	0.616324019291903	0.537680689242058	0.644604911361473	FALSE	black	FALSE	Acot7
35.046267435808	0.429509535288178	0.477402257188326	0.899680570883319	0.368290265880642	0.481157289268998	FALSE	black	FALSE	Acot8
54.3409088732149	-0.600067535127813	0.235348887174327	-2.5496935308784	0.010781765104828	0.0265678089963844	FALSE	black	FALSE	Acot9
731.784531109561	2.26148478191722	0.436969997266387	5.17537770571137	2.27450374099166e-07	1.99996451953643e-06	TRUE	lightpink	TRUE	Acox1
20.4573611786633	5.45746511939844	1.21012378999534	4.50984036882662	6.48764254874516e-06	3.95583139720135e-05	TRUE	red	TRUE	Acox2
135.637091636451	-0.293785116621638	0.559219207501517	-0.525348758913724	NA	NA	NA	black	FALSE	Acox3
1.07003433332692	0.502322099658124	1.39892490443218	0.359077244294264	0.719537304383453	NA	NA	black	FALSE	Acoxl
240.138665025287	-1.21911652106368	0.203685226028493	-5.98529674848946	2.15995694789508e-09	2.93343771413877e-08	TRUE	skyblue	TRUE	Acp1
220.317379364681	0.0951534262883686	0.210284555830278	0.45249840585139	0.650909969413151	0.742630992726785	FALSE	black	FALSE	Acp2
55.9325296724301	3.30411160627851	0.376307659406339	8.78034640987923	1.62971926153811e-18	9.22087095962832e-17	TRUE	lightpink	TRUE	Acp5
77.1929636995195	0.360607202127301	0.254608254566426	1.41632172429516	0.156681330116234	0.246248670771608	FALSE	black	FALSE	Acp6
107.138277779789	1.19090071511847	0.261921876776813	4.54677833624891	5.44733159776684e-06	3.39387834799388e-05	TRUE	lightpink	TRUE	Acpl2
60.0013561168587	0.674486702988392	0.97757111292624	0.689961777787601	0.490218224212737	0.59932835911903	FALSE	black	FALSE	Acpp
0.542924458216971	-1.38439365033017	1.52348337207526	-0.908702829125322	NA	NA	NA	black	FALSE	Acpt
2.74721867058401	-2.21847289619337	1.47468946437678	-1.50436613930169	NA	NA	NA	black	FALSE	Acr
9.28638703163209	-0.658141574242544	0.668737286245096	-0.984155643448496	0.325038991392055	0.436904905029171	FALSE	black	FALSE	Acrbp
0.0542924458216971	0.0690171082288673	1.51618420732703	0.0455202658722726	0.963692621810073	NA	NA	black	FALSE	Acrv1
6.49552245089889	-1.56981956218507	0.993448011256053	-1.58017283682544	0.114067290587338	0.190871089652466	FALSE	black	FALSE	Acsbg1
0.380002612634527	-1.11233186479779	1.52251409230253	-0.730588879552235	0.465030306515969	NA	NA	black	FALSE	Acsbg2
115.714249428555	1.18367374102922	0.306229973353012	3.86530987828784	0.000110948245826145	0.000495537883449997	TRUE	lightpink	TRUE	Acsf2
75.9954472586777	0.179935404062225	0.346890108079396	0.518710104068581	0.603962914573668	0.702378531143366	FALSE	black	FALSE	Acsf3
331.989628013644	1.17767388896644	0.447562493394491	2.63130603289497	0.00850574048739233	0.0216696764811656	FALSE	black	FALSE	Acsl1
465.886277840517	-0.63214988466277	0.203182767702375	-3.11123768915655	0.00186304912757355	0.00588543566004982	TRUE	skyblue	TRUE	Acsl3
421.330307153306	0.786340714202852	0.350241580907568	2.24513809058661	0.0247592689815593	0.0539542197066425	FALSE	black	FALSE	Acsl4
217.501766926833	2.05619633800852	0.327926727083307	6.27029201400275	3.60371620038394e-10	5.61310348254354e-09	TRUE	lightpink	TRUE	Acsl5
6.66003041648252	-0.887581174608052	1.10917415015582	-0.800218049152479	0.423584474190842	0.53607608289154	FALSE	black	FALSE	Acsl6
11.3921811855828	1.94374357410288	1.19570558317477	1.62560382878029	0.104033960195464	0.176948350398318	FALSE	black	FALSE	Acsm1
0	NA	NA	NA	NA	NA	NA	black	FALSE	Acsm2
11.3661918083699	3.57447254688189	0.889604497812996	4.01804684628886	5.86825323744779e-05	0.000281072302835818	TRUE	lightpink	TRUE	Acsm3
0	NA	NA	NA	NA	NA	NA	black	FALSE	Acsm4
0.224562433416348	0.894323542080862	1.51618420732703	0.58985150864849	0.555290206389656	NA	NA	black	FALSE	Acsm5
97.3318488035158	2.0482639982719	0.290697700100227	7.04602753157558	1.84097844362791e-12	4.29079284415867e-11	TRUE	lightpink	TRUE	Acss1
60.4837944214083	0.913839531627109	0.328150447475596	2.78481878862917	0.00535576451769704	0.0145943671642895	FALSE	black	FALSE	Acss2
0.0940442356347827	0.0690171082288673	1.51618420732703	0.0455202658722727	0.963692621810073	NA	NA	black	FALSE	Acss2os
6.69134749733477	0.0253811195745909	0.944460334642308	0.0268736744610915	0.978560490668696	0.98663249018243	FALSE	black	FALSE	Acss3
180.677318528617	1.59964094727289	0.467645525264007	3.42062707938844	0.000624769388052836	0.00226279290692197	TRUE	lightpink	TRUE	Acta1
758.198885231413	2.96144957231149	0.625784308147813	4.7323806841318	2.21901744499932e-06	1.51388612395948e-05	TRUE	lightpink	TRUE	Acta2
12947.779393851	-0.965439822525131	0.182982843901877	-5.27612207755847	1.3194620795722e-07	1.22193330353442e-06	TRUE	skyblue	TRUE	Actb
0.20197340548366	0.275432663776407	1.51633540634752	0.181643627540068	0.855862408525325	NA	NA	black	FALSE	Actbl2
4415.34520003599	5.39521966838386	0.67938755465924	7.94129894105868	2.00074819600729e-15	7.38156223835686e-14	TRUE	red	TRUE	Actc1
4531.02771371346	-0.574741338370882	0.224873836712379	-2.55583907302651	0.0105932097400007	0.0261837718982544	FALSE	black	FALSE	Actg1
63.3197389414356	2.46212994593085	0.6526639928416	3.77243110227533	0.000161664615788406	0.00069028635413439	TRUE	lightpink	TRUE	Actg2
0.575989023848843	0.161197704636855	1.511887443368	0.106620175558677	0.915090312040942	NA	NA	black	FALSE	Actl10
9.55547046461869	-3.43474449224118	1.52729709786119	-2.24890396050065	NA	NA	NA	black	FALSE	Actl11
257.001196952029	-1.13069858560963	0.445055868955861	-2.5405767331242	0.0110669806220647	0.0271952875568601	FALSE	black	FALSE	Actl6a
4.96725974528252	2.15387814546758	1.49441547374696	1.44128469177794	0.149504270249882	0.236945696846591	FALSE	black	FALSE	Actl6b
1.57448092882922	-2.20301663482018	1.52529968841176	-1.44431723913489	NA	NA	NA	black	FALSE	Actl7a
2.44311555385902	-2.54697551468792	1.52572338187254	-1.66935602151026	NA	NA	NA	black	FALSE	Actl7b
3.04037696601504	-3.01425545250635	1.52569592788354	-1.97565936791072	NA	NA	NA	black	FALSE	Actl9
1034.50872174434	-1.05191040314679	0.233138891885334	-4.51194734023253	6.42351380623623e-06	3.91971429365299e-05	TRUE	skyblue	TRUE	Actn1
652.559878842892	7.06774737106873	0.804488397369645	8.78539379085819	1.55817709396641e-18	8.87883687850186e-17	TRUE	red	TRUE	Actn2
16.6718024213528	-1.56950764444576	0.965833050734072	-1.6250299606675	0.104156175070586	0.177118593376193	FALSE	black	FALSE	Actn3
1984.50239592011	0.789026117935024	0.166972182193519	4.72549443607648	2.29556120308191e-06	1.55978293795726e-05	TRUE	lightpink	TRUE	Actn4
230.087184601149	0.279536199773361	0.206135982683601	1.35607668362502	0.175074770644293	0.269133758405955	FALSE	black	FALSE	Actr10
735.420666496172	0.446102147339111	0.115120785245734	3.87507908660346	0.000106590075688675	0.000478743419895392	TRUE	lightpink	TRUE	Actr1a
392.689836352453	-0.196281422283933	0.16663151748335	-1.17793695483537	0.238821741074928	0.344505740368625	FALSE	black	FALSE	Actr1b
1020.85789926378	-0.392450145382953	0.137377389881715	-2.85673025030438	0.00428029430784198	0.0120832285714326	FALSE	black	FALSE	Actr2
925.458251335365	0.328281484463298	0.127396236954804	2.57685385620741	0.00997040953173469	0.0248182790293281	FALSE	black	FALSE	Actr3
38.7028359022176	2.16750611091475	0.506025647736876	4.28339180159859	1.8406562754467e-05	0.000100144710439866	TRUE	lightpink	TRUE	Actr3b
59.9164531640767	-0.506326944786487	0.298466705442897	-1.6964268896765	0.0898050649288884	0.157016673907115	FALSE	black	FALSE	Actr5
52.967420600638	-0.498434056783592	0.493184168933561	-1.01064488315062	0.31218642572817	0.423513432920398	FALSE	black	FALSE	Actr6
139.113725003086	-0.442975665922917	0.179250045774974	-2.47127226109062	0.013463327408253	0.0321130341815802	FALSE	black	FALSE	Actr8
0	NA	NA	NA	NA	NA	NA	black	FALSE	Actrt1
[truncated: 22,060 more rows]
