# Supplementary material for: In vitro generation of functional murine heart organoids via FGF4 and extracellular matrix
Source: Nat Commun. 2020 Sep 3;11:4283. doi: 10.1038/s41467-020-18031-5 (PMC7471119; doi:10.1038/s41467-020-18031-5)
Supplement: Supplementary file 13 — Source Data [file 41467_2020_18031_MOESM13_ESM.zip › Source Data/mat_logRPKM.txt]

lee1	lee2	lee3	lee7	lee8	lee9	lee21	lee22	lee23	lee24	lee25	lee26	lee27	lee28
2610035F20Rik	0	0	0	2.9505710602103	1.7313309798851	2.84844767832581	0	0	0	0	0	0.56590712703161	0	0
5730457N03Rik	0	0.20205782575862	0.173666024386095	4.31884464822325	3.7138827373044	4.27482818992075	0	0	0	0	0	0.130443960439072	0	0
Actc1	12.6984550815097	12.5251561742112	12.5085796846865	4.04040151528421	4.13092263524221	3.97497893743149	9.96761534488673	10.6093265098353	5.14272792091732	9.71887360296791	9.90672227136798	10.2310411326579	13.0833064595052	12.9022262393699
Actn2	8.34552500428705	8.22670600059066	8.1399349968741	0.417867093625282	0.459090577684841	0.15196139895588	5.83430164583458	6.64582844787349	1.14946749404485	6.46949204591837	6.03336793579035	6.27223039357705	8.27227052434498	8.15823602851533
Akap6	2.99408184517114	2.86376206620983	2.83641499197401	0	0	0.0116017474458984	2.04725917547801	1.6148087683835	0	2.02160409231212	1.82797750917	2.96392535800347	2.09774899210239	2.49559284019834
Alpk2	5.19017629643332	5.05868015438556	4.93630814244361	0	0.0170178208608489	0	2.93252611604328	3.60761438572688	0	4.47153865989197	3.76221059947647	3.96878197383005	5.03788294884499	4.82422814149603
Amer3	0.0399922447295975	0	0	3.63322194045869	3.73122669558768	3.35420388508478	0	0	0	0.263380611100637	0.771400514869956	2.0146016728235	0.102467461324494	0.0874136869442893
Ankrd1	8.34074028063018	8.12762296293383	8.16675058813974	0.405511018098119	0.423401756105361	0.769123438534438	5.22641219278879	5.12752185446739	2.66015966201267	6.80806321447547	6.20918039750179	7.56641942388653	8.58066559319819	8.39953428589168
Ap1m2	0	0.0882212618368021	0.147061778066176	3.45554422477574	3.30122912306772	3.69680621348146	4.40593791732632	4.5811825010383	5.13965366756787	2.37385141311239	3.71228762045055	3.21039665772081	0	0.209833875001787
Bmp10	5.21225415259455	5.15116067430992	5.11115654089808	0	0	0.0880323387801323	0.922962768806685	0.273520663866017	0.546036549657081	0	0.256825893123993	0	5.37206058233216	4.84219443591794
C130080G10Rik	3.5199192606225	3.42962935342073	3.68259576905794	0	0	0	2.45644083046652	2.56176602721072	0.966201567130689	1.04827804273541	1.14516223141809	2.20770235335601	4.18261285176927	3.69949610901621
Casq1	6.95452204345989	6.74106243574909	6.8480469992631	0.819014940251106	0.243145034054287	0.234958643098636	4.73659946384483	5.55661640800024	1.19742509464916	4.62897185009709	3.96826589288853	4.71036012773416	7.37003346932943	7.03764578410975
Ccno	0.0912143977107522	0	0	3.49897841517354	3.23102682387549	3.60588541571079	0.836952587540722	1.30188610435846	0	0	0.348885054273704	0.197979846489816	0.227636350365719	0
Cdh1	0.0779137303726373	0.168865353627295	0.48697380315601	6.17974988729563	5.74832973136928	6.4883189772922	7.46828190952746	7.37964695195613	7.66170685181326	5.24679189340492	6.59738963895788	6.17434848903793	0.195744442372706	0.849231485416432
Cdx2	0	0	0	2.20330140525764	2.61637651872702	1.97673388605624	4.88786640828726	2.19812321703555	2.97270000529785	0	3.13359311580996	2.58907792415285	0	0
Cer1	0	0	0	6.0486111120684	4.7558436386359	6.11100209083909	0	0	0	0	0	0	0	0
Cfc1	0.160865989317149	0	0.238395567195	5.46094237828395	5.08291543585708	5.53679892889127	0	0.613276094103991	0	0.356337659347448	0	0.615115861467037	0.694031482556961	0.335861659323605
Cldn6	0	0	0	6.54729866646745	5.78644215254902	6.76467258459178	7.52632708355881	7.3269147982098	8.54751923527125	4.12217572334094	5.16715316741851	4.84134922468275	0	0.445031669622972
Cox6a2	7.29183374912221	7.18507363787676	7.28102124848908	0	0	0	5.61175960976525	6.72403628636524	3.79412469851132	7.17856526551317	7.59516795137702	7.1719773775861	6.80021397152829	6.42718208414902
Csrp3	8.24561450076596	8.23609075079955	8.31134416758076	0	0.122194148362658	0	5.20073581768865	6.35921015066377	2.78991283646041	6.2254561809592	6.59990540559559	6.293199407866	8.43197389705303	8.24057670040601
Cyp26a1	0	0	0.274341585094001	6.62143066779045	5.82960097282795	6.92044813862828	0.870434953693898	1.66044949431288	0.422456924027137	1.85304950373257	3.89065097083897	2.87821721935738	0.238825982989944	0.544312272228594
Dll3	0	0.266245634766299	0.229530090735549	4.89729367843574	4.02397385907277	4.89025211515707	0	0	0	0.343581788038223	0.560276699862736	1.10310816858039	0	0
Eomes	0.136027022585158	0.122345251173382	0.104747534530631	7.27401932778491	6.36934956966377	7.35742884246735	0.212657734285453	0	0	0.896158676617907	0.0963632025363666	0.531736273071859	0	0
Eras	0	0	0	3.18765849580915	2.73760240346145	3.6036441467689	0	0	0	0	0.308323592764768	0	0	0
Erbb4	2.69900740999158	2.65023838488924	2.55705467260367	0	0	0	0.873103682454609	0.472484652118742	1.02283650180043	1.2836966113642	0.974153355175899	0.979889252618844	2.79707109963103	2.29245784255431
Esrp1	0.0438331604315238	0.151147032814101	0.190265916518408	4.08920998982941	3.74821432210004	4.33534747519481	4.6990185186262	5.00458678287224	4.91630465729433	2.66650438220357	3.50394655367859	2.8030410035906	0	0.349612122659809
Evx1	0.422734626815091	0.251530053091601	0.133880436696878	5.71206196156534	5.04376444231017	5.70627912264705	0	0	0	0	0.986334474939871	0.655791440116189	0	0
F2rl1	0.0627112446718762	0.110406944530707	0.383531227800342	4.43838601153514	3.94058962841475	4.64174831589239	4.42258286563643	3.42977127150297	4.24168004467805	1.637118677114	3.44224950872361	2.92755517143713	0	0
Fgf15	0.183349305016271	0.0849498893215868	0	3.46795762251978	3.84059415313355	3.08318102428079	0	0	0	0.568342506262531	0.512007367746375	1.71835504973571	0	0
Fgf3	0.140838848605885	0.243154785502297	0.108494080409751	4.84331558888524	5.3050731160999	4.46583736932135	0	0	0	0	0	0.759857192401732	0	0
Fgf4	0	0	0	1.27377247861736	0.953570696652111	1.81394738011345	0	0	0	0	0	0	0	0
Foxa1	0.0543881300207933	0.0487781409286349	0	2.53808119645128	2.32792300428037	2.63834728598691	4.72551213911465	4.70616582672748	4.77750388123082	3.39096340223142	3.45737890896132	3.53146879941018	0	0
Foxa2	0	0.065218108196305	0.10928767053659	5.05343286518518	4.13913383129589	5.2726316510318	3.8769981739188	3.99679546402985	4.448649910937	1.68201139080069	3.3043109781204	2.34343624950623	0	0
Foxb1	0	0	0	1.8826860850466	0.682793505017525	1.3844090539316	0	0	0	0	0	0.127599077213761	0	0
Fsd2	5.35431815354562	5.19567043608832	5.16873428679622	0	0.157813373459349	0	2.59827229429594	3.64936253417772	0.43967525979123	1.46413499855222	2.56437572951813	1.68945125060071	5.44485587157306	5.11460856452452
Gja5	6.16373419760855	5.84342866132607	5.99514981098504	0.124420782167565	0.038499113815954	0.0732941876715531	1.07945662299813	2.31526769081608	1.25180996817154	1.59069782069019	1.70465067524035	1.58294612821925	5.08624027582074	4.49582305545168
Gm5712	0	0	0	4.11991222963561	3.07767198307988	4.08198719489869	0	0	0	0	0	0	0	0
Hba-x	11.6118317059846	12.7661561780384	12.5998036133955	0.308809353970358	0.895321236633091	0.975818718393541	0.576940978676962	0	0	0	0.89171469518617	0	8.27307756907144	10.553581299271
Hbb-bh1	9.92434934197014	11.0173164835839	11.0977358788471	0	0.508898149277959	0.747792113909461	4.56865843417929	1.48687909597733	4.18065710756008	0	2.49248646070358	0.538404068702391	7.61864978859175	10.0833596518119
Hbb-y	11.9825872248977	13.2834790782603	13.3489632368379	1.62397452164461	1.74929397725853	1.58882375166247	0.965826387659796	0	2.29731469347926	0	1.16587335938813	0	8.13296748541286	10.3978350423075
Hoxb1	0.082635016761939	0	0	3.68477386298158	3.51533399381493	3.22931873810681	0	0	0	0.356185512526075	0	0.339950311230369	0.388189537156084	0.335717626216591
Hspb2	5.78339379046163	5.7885865349697	5.84289085989642	0	0.140626854032774	0.259781069807388	4.44101197697238	5.36658449859176	1.88945796679207	4.63741317495067	4.31763691505484	4.20247257585708	6.28735408502921	6.16869016737518
Hspb3	4.84543485112159	4.70701118663285	4.69130523616595	0	0	0	2.1373723636934	3.00727624700132	0.828480480713784	2.63532024072626	1.85940110183691	3.07377054341436	5.09821319826815	4.70509875068212
Hspb7	8.49257826905125	8.13568876762902	8.11928873071511	0	0.611827701143298	0.0838920838324984	6.48489376881631	7.08410679644458	2.64467771492186	6.94597048488071	6.77802454743669	6.84355679937991	7.85640685284069	7.92079944109916
Ifitm1	0.662704089120284	1.1205111987365	0.916961919820322	7.58072588353647	6.95257818868394	7.46107011403305	2.72666340135398	4.22295908308695	3.24420816313839	3.16396238117787	4.17852343755603	4.886540392761	0	0.404815947605638
Klhl30	4.50916375794596	4.57888438464214	4.50903704235289	0.0668412973980173	0.118270410330963	0	3.12385487988652	3.93477123884738	0.928160323354216	3.48639259427596	3.11227309853717	3.02272111907229	5.21327728404956	4.7712676009383
Ldb3	6.08034001377836	6.08235771130136	6.26501674896622	0.222387887144909	0	0.0392125275722108	4.85579041627482	5.34440954341899	1.04103266150246	6.16653469512289	5.91614220616403	5.57735027077435	6.21106866937278	6.04348449760358
Lhx1	0	0.110638792512079	0	6.69838518989853	5.66106262862816	6.7922567075062	0	0	0	0.27679916811624	0.246867730540367	1.53928787224624	0	0
Lmod2	5.80482541326879	5.5501434203445	5.54981700551297	0.101390421404027	0	0.0595319346382344	3.32175063248317	3.84979914918894	0	4.05935527761642	3.75746068385705	3.96252126072443	5.15868844736871	5.1418210433877
Lrrc10	4.92645493454408	5.01747210887638	4.8940319473298	0	0	0	2.71762926912772	3.9121228880048	0	3.02288265230797	2.67605297426284	2.84470501129198	5.4030836237973	5.24659430298615
Mixl1	0.0751774414510082	0	0.0576098349625547	6.36451990603478	5.03665717784078	6.20202388495704	0	0	0	0	0	0	0	0
Mlip	4.76067338134104	4.61758059900527	4.75382379043954	0	0	0	3.7838861510373	4.31235296240934	0.900176273934366	4.74942700010976	5.20361228931291	4.87803374133574	4.52384419486864	4.85845352473086
Mybpc3	8.2173712945736	8.23578449082236	8.2863221060228	0.142120621125615	0.0295921128338343	0.213801406426932	5.9373797057285	6.86217859748125	1.65697223269713	5.47175649069645	5.22576464109521	5.87239046819157	8.34446014384876	8.12307122691934
Myh6	9.2666905139656	9.37567373006848	9.27362311809156	0.359183789974511	0.421736585127677	0.437669856126597	7.99847760460717	8.42015813993524	2.4489960707593	8.87113826527561	8.7358606077189	8.37288682005468	9.98857108426485	9.3723601373012
Myh7	9.68579301295254	9.8494645278122	9.80877115932718	0.64868171602455	0.512152031332403	0.949168096342684	5.04932146117666	5.38633502688355	0.45976418708667	6.16122058395255	6.34335807333521	5.88099156353912	9.44278802464421	9.83625869422147
Myl1	6.8323077565796	6.59653566325125	6.84238806043819	0	0	0.103871030347331	2.06670575698564	4.13707720996112	2.94239439304491	4.34964127702895	2.85638020830249	4.78659113472539	7.32599796239288	7.17881421635862
Myl2	11.33032870319	11.0894968267014	11.0743421948504	0.929766763267647	0.74788060317446	0.607515440336528	9.28241895398314	10.6681049382668	4.6259016765011	6.2370167916357	5.86196776690312	6.27216319537305	10.4949655570526	10.9383960719646
Myl3	9.70522457400346	9.73577262344609	9.73948697879797	1.3756122239921	1.54370373531919	1.9139214816202	7.96588238458951	9.30096108681917	3.56018913080792	7.04967432669989	6.58305116705687	7.38047838165471	9.38751763876031	9.38348614394724
Mylk3	6.15043782218611	6.00581988922728	6.20398416585599	0.128685634022597	0.25833439266678	0	4.04187376051529	4.97079384750286	1.31047972950611	3.60620531294249	3.75002759574348	3.73488300414028	6.47306928130663	6.26095715847082
Myom1	6.69016563567634	6.66001015881225	6.6669553747502	0.140198844136541	0.647925999735005	0.102745731699873	4.44363980125654	5.20374930761293	0.147890172088742	4.98042751654704	4.9193114761761	4.98758463851185	6.81897834497545	6.60897922234362
Myoz2	6.07176481412343	5.40098187253	5.50471254398946	0	0	0	4.406890361956	4.94513477975501	0.940835780263221	4.01199648766802	4.52566800737528	4.41567079355252	3.13528859902045	3.59590939126292
Nanog	0.0767121809638232	0.134571087661389	0.50176217076969	4.94627702281466	3.99641586452059	5.13094733885392	0.480006551385989	0	0.182853717798301	0	0	0.167459413846774	0.362922054035524	0.313504758931896
Nkx1-2	0	0	0	1.63559189032764	1.83834673652123	1.33574048957465	0	0	0	0	0	0	0	0
Nodal	0.081982833311394	0	0	3.71957774514626	2.62642278216691	3.78884228985587	0.358134032241198	0.608975734266487	1.7289435885423	0	0.57549531865437	0	0.385424410445099	0.176244890540534
Nppa	9.8806686912722	10.0125826400464	10.3176274191346	0.428146679920423	0.390917466966922	0.677842859093888	2.95631319134923	4.18945296764884	0.242112226408048	0.766902112529374	1.34921239364573	1.58360091608415	9.07828959873117	8.92220082228644
Nppb	6.51008527902892	6.48230943005224	6.46408009207885	0	0	0.27763012794914	0	0.768963434401556	0	0.456665289067805	0	1.9360480211234	6.78941626839572	6.64804977423361
Npr3	4.51155659202363	4.38510656689563	4.76286966529008	0.0552854901064033	0.0661496876368925	0.063789105963664	1.57122051129638	2.59982241063287	2.68097016154086	3.02495080886806	2.89527353444652	2.81952513298695	4.65188978988813	4.2364926183813
Obscn	3.01353908238871	3.26019581767928	3.25786300515425	0	0.0392929751375733	0.0420260871675195	1.75178076216033	2.43646836611607	0.256432216983484	3.22189872907171	3.22185234011392	2.59682306089819	3.26145709901497	3.02220089465411
Phlda2	0.872367023240053	0.920090508214788	0.81491294860374	8.28586916956543	8.29179692101561	8.04800180715448	5.02779544098985	5.38063248993361	3.26789230793042	1.57191461058001	3.05518524014024	2.24614354356554	1.85213470780947	2.62495479222582
Pln	7.20392545487946	7.03064506808518	7.5791726038939	0.230496934076089	0.187405444505967	0.137818259243505	5.70132448470302	6.66287484146449	0.513549361779021	5.76746941802202	4.99254639089103	5.4686777993605	5.85517247007897	6.62258485903775
Pou5f1	0	0	0.0903456208075126	6.81189483701029	5.81528081439061	6.88655014732434	0	0	0.394978319844081	0	0	0	0	0
Rab25	0	0	0	2.79589575408942	2.79135775320745	2.84313565979809	4.39495308469636	5.017187015048	4.77806135510699	3.51419802334758	3.83944568698446	3.75440652364897	0	0
Samd3	0	0	0	2.6504773698971	2.1414393307832	3.01162802293367	0	0	0	0	0	0.107879055580212	0	0
Sec14l4	0	0	0.0450200257772296	2.37471122434977	1.86034309030952	2.65426138036043	1.26534687483121	1.08501667348871	1.19358252508165	0	1.09350609098582	0.357701755628556	0	0
Smpx	6.96905836984102	6.7111094022756	7.20406244344158	0	0.296929564934964	0.102183357877096	4.26986350469734	4.97450636867802	0.955453420295995	1.48703350666052	2.14058235738928	2.55784382607058	6.53057488553772	6.96156545264594
Smyd1	7.06141979925462	6.89137057770371	7.075767927006	0.278637827976324	0.173692884701513	0.102946305687933	5.18827826815447	6.29396817235585	1.6407365981132	4.94323684491905	4.92937914606191	5.16563462549435	7.56974930056918	7.49698156755191
Sox21	0	0	0.0350043327207948	1.47129152841277	1.12287146908839	1.82030560760682	1.00722421146761	3.12887900576931	0.399611903133889	1.65285816329634	1.27455986196933	1.29482951105626	0	0
Sp5	0.302819702824512	0.210126985917603	0.122925126965692	5.82944368136659	4.69912960026818	5.88094015364532	0	0.335954244442467	0	0.978767468026226	1.56459766590496	1.75215341046172	0	0.474316624955298
Spink3	0	0	0	4.60976087097031	5.10528835681633	4.75059578640766	6.04470011312651	5.52208400501102	5.31349256927907	0	3.42350287458794	0.725865028855272	1.33320044221372	0
Synpo2l	6.66922523584485	6.56096862642642	6.60115570158254	0.149968180342775	0.311747225321432	0.276534779680799	3.77736710945041	4.19491440978221	0.549394157724311	3.67693307919541	3.66810777556186	3.60725928701462	6.91610636889315	6.70268524464264
T	0.0838513835128894	0	0.0643017946727869	6.74675614963057	5.48677550288139	6.69415587836022	0	0	0	0	0	0	0	0
Tbx18	4.1622503254926	3.82174082351565	4.36955721633469	0.0857162932076834	0	0.0253265190110184	0.812783244966253	1.49646234958226	0.368897948399605	1.66693379393591	0.468746995614157	0.235021161189276	3.33829176346652	3.37329184322329
Tie1	4.71781348971805	4.71782993684118	4.95768248616512	0.0523040357345004	0.0929026333416422	0.0304948543803078	0.816009811400115	0	0.108493009865275	0.867656917203761	0.412265584951175	1.35897569935986	4.47531190792	4.13374434446225
Tmprss2	0	0	0.0419459320012355	3.81693755864284	3.77097700716701	3.9193210116611	5.84691197275232	5.93104712897231	5.48541394590701	4.20072404921648	5.69993746187334	5.08366440592032	0.139384358457204	0.516408555643349
Tnni3	8.66924649890432	8.21916852046216	8.30566050517392	0.231186613227865	0.791274808690356	0.68112088269795	7.67241119783313	8.32930302481501	4.59472171033431	7.52491776574671	7.95938764197162	7.35831713381552	8.01457288604497	7.76564745251052
Tnnt2	9.9031844247864	9.61828087554203	9.66504095184066	0.848559447932457	1.44217385323731	0.789141622066532	7.75418602156157	8.53190385548153	4.02188831469381	8.03389648022083	7.69625817165974	7.98754825895374	9.38732160943633	9.02290040211008
Tph1	0	0	0	1.35941434182019	0.996071246288828	1.45539692832956	0	0.157837944179329	0.327456284552668	0.0856254773905122	1.01803589421344	0.990111136176079	0	0.080262385792588
Trdn	2.87718080187173	2.48252822219265	2.90037995208438	0	0	0	1.68797888206197	3.24274425347008	0.681702923451688	2.37508949025817	2.41155911941377	2.06308180717343	2.35609872530079	2.54156439872765
Trh	0.437092413312095	0.707969104351212	0.418892635141653	8.33731861428022	7.42687693141788	8.53418224748191	0	0.482638702842198	0	0	0.638068274972248	1.26042317059744	0	0
Trim55	6.12638647710384	6.00657181371732	6.08202765821469	0	0	0	3.79460301464876	5.28543551144059	0.421227070091728	3.38390884694531	3.76943323736125	3.46428924841471	5.99141300210831	5.74228652795985
Ttn	3.89713391395553	4.28762743116454	4.2339493979452	0.0118345751059075	0.0525527836951739	0.0136866560246199	2.38931073820056	2.73000513913037	0.220991090194738	2.74316593882933	2.31545609672289	1.75842257940662	4.26939227894041	4.6207036979639
Unc45b	5.69802951503553	5.81168423359373	5.93917720172705	0.164728363263827	0.164866068169269	0.274961739010267	3.41065723621354	4.00143296630962	0.423487814837579	3.70438508336904	3.90838061077545	3.75568877685271	6.6966476644079	6.45599621261479
Utf1	0	0	0	3.15401767219441	1.62101798148435	3.30129059057325	0	0	0	0	0	0.56146105054572	0	0
Vrtn	0	0.0431707550120844	0	6.07225160652302	5.84171403431688	6.07167258384051	0	0	0	0	0	0.106322587975366	0	0
Vstm2b	0.668171783456273	0.29392485288594	0.25371945400511	4.77496623251629	4.78961449883349	4.59570654014585	1.0099060814353	0.64788088356248	0.604585666651424	0.999549087340949	1.04138317901941	2.52137241700283	0	0
Wnt3	0.0556213183888347	0.508124361384199	0.309754779621198	4.68562624125091	4.06736336711961	4.68741907737189	0	0	0	0	1.79551761257869	1.04475780753606	0	0.120815200697339
Wnt8a	0	0	0	2.19617895588147	1.33838447803589	2.16714915221976	0	0	0	0	0	0	0	0
Xirp1	5.71311015093113	5.62937993617469	5.53373152824784	0	0	0	3.78477616386442	4.40595833344815	0.391007685742482	4.24640808724638	3.86591881455221	3.93282654937829	6.23977798982728	6.04553907733136
Zic3	0	0	0	4.17283150669936	3.13416342799196	4.45055804148504	0	0	0	0.443999096009572	0.81816749084816	1.57687521034755	0.11031513044934	0
Zscan10	0	0.21448170385622	0	4.62149513936342	4.15313246183833	4.63836929867901	0.28182167127431	0	0	0	0	0	0	0.136828315644566
