# Supplementary material for: In vitro generation of functional murine heart organoids via FGF4 and extracellular matrix
Source: Nat Commun. 2020 Sep 3;11:4283. doi: 10.1038/s41467-020-18031-5 (PMC7471119; doi:10.1038/s41467-020-18031-5)
Supplement: Supplementary file 13 — Source Data [file 41467_2020_18031_MOESM13_ESM.zip › Source Data/l_df.txt]

Name	group	meanFPKM	type	aorv
Ccdc92	Aver_e11.5H_A_log2FPKM	2.592967123	E11.5	atrial
Tnnt3	Aver_e11.5H_A_log2FPKM	3.768100775	E11.5	atrial
Shox2	Aver_e11.5H_A_log2FPKM	3.816640405	E11.5	atrial
Mb	Aver_e11.5H_A_log2FPKM	3.698540457	E11.5	atrial
Prdm16	Aver_e11.5H_A_log2FPKM	-2.394396635	E11.5	atrial
Lin7a	Aver_e11.5H_A_log2FPKM	0.474622724	E11.5	atrial
Fxyd6	Aver_e11.5H_A_log2FPKM	4.842374169	E11.5	atrial
Trib2	Aver_e11.5H_A_log2FPKM	3.204638921	E11.5	atrial
Adamts16	Aver_e11.5H_A_log2FPKM	-4.413310655	E11.5	atrial
Stard10	Aver_e11.5H_A_log2FPKM	6.634812553	E11.5	atrial
8030451O07Rik	Aver_e11.5H_A_log2FPKM	-4.979443262	E11.5	atrial
Bmp10	Aver_e11.5H_A_log2FPKM	2.374830731	E11.5	atrial
Cystm1	Aver_e11.5H_A_log2FPKM	2.092572699	E11.5	atrial
Chit1	Aver_e11.5H_A_log2FPKM	2.12484305	E11.5	atrial
Gm20554	Aver_e11.5H_A_log2FPKM	-9.965784285	E11.5	atrial
Gm15543	Aver_e11.5H_A_log2FPKM	5.761436505	E11.5	atrial
Tmprss11f	Aver_e11.5H_A_log2FPKM	-3.883955143	E11.5	atrial
1700010I14Rik	Aver_e11.5H_A_log2FPKM	-0.726497649	E11.5	atrial
Pvalb	Aver_e11.5H_A_log2FPKM	1.093264832	E11.5	atrial
Gucy1a1	Aver_e11.5H_A_log2FPKM	5.159580348	E11.5	atrial
Cd22	Aver_e11.5H_A_log2FPKM	-3.980883729	E11.5	atrial
Trim47	Aver_e11.5H_A_log2FPKM	3.364302653	E11.5	atrial
Timp3	Aver_e11.5H_A_log2FPKM	5.547733725	E11.5	atrial
Igfbp5	Aver_e11.5H_A_log2FPKM	7.469813274	E11.5	atrial
Myh6	Aver_e11.5H_A_log2FPKM	10.51460977	E11.5	atrial
Aqp5	Aver_e11.5H_A_log2FPKM	1.793488427	E11.5	atrial
Gja1	Aver_e11.5H_A_log2FPKM	5.239037857	E11.5	atrial
Wnt2	Aver_e11.5H_A_log2FPKM	5.168340506	E11.5	atrial
Cspg4	Aver_e11.5H_A_log2FPKM	0.803574467	E11.5	atrial
C9orf72	Aver_e11.5H_A_log2FPKM	3.768678802	E11.5	atrial
Hsd17b7	Aver_e11.5H_A_log2FPKM	4.21304204	E11.5	atrial
C030013G03Rik	Aver_e11.5H_A_log2FPKM	-9.965784285	E11.5	atrial
Gng2	Aver_e11.5H_A_log2FPKM	3.89888758	E11.5	atrial
Ccn4	Aver_e11.5H_A_log2FPKM	4.609268072	E11.5	atrial
Postn	Aver_e11.5H_A_log2FPKM	3.838017359	E11.5	atrial
Fam189a2	Aver_e11.5H_A_log2FPKM	3.486727068	E11.5	atrial
Sln	Aver_e11.5H_A_log2FPKM	5.999844463	E11.5	atrial
Casq1	Aver_e11.5H_A_log2FPKM	8.220196442	E11.5	atrial
Lmntd1	Aver_e11.5H_A_log2FPKM	2.86610917	E11.5	atrial
Fst	Aver_e11.5H_A_log2FPKM	3.578665837	E11.5	atrial
D830030K20Rik	Aver_e11.5H_A_log2FPKM	4.266176371	E11.5	atrial
Tbx5	Aver_e11.5H_A_log2FPKM	5.441492741	E11.5	atrial
Slc51a	Aver_e11.5H_A_log2FPKM	-2.351194603	E11.5	atrial
Fam81a	Aver_e11.5H_A_log2FPKM	1.484327074	E11.5	atrial
Tenm4	Aver_e11.5H_A_log2FPKM	2.021850907	E11.5	atrial
Hey2	Aver_e11.5H_A_log2FPKM	2.81276529	E11.5	atrial
3425401B19Rik	Aver_e11.5H_A_log2FPKM	-1.291399822	E11.5	atrial
Tm4sf1	Aver_e11.5H_A_log2FPKM	3.242426406	E11.5	atrial
Sema3c	Aver_e11.5H_A_log2FPKM	1.556713009	E11.5	atrial
Slc25a13	Aver_e11.5H_A_log2FPKM	3.43272007	E11.5	atrial
Ctss	Aver_e11.5H_A_log2FPKM	2.602824812	E11.5	atrial
Lrig1	Aver_e11.5H_A_log2FPKM	1.730628584	E11.5	atrial
Dcaf12l1	Aver_e11.5H_A_log2FPKM	3.696586635	E11.5	atrial
Foxg1	Aver_e11.5H_A_log2FPKM	-1.82569754	E11.5	atrial
Vcan	Aver_e11.5H_A_log2FPKM	3.861210091	E11.5	atrial
Lbh	Aver_e11.5H_A_log2FPKM	3.378996584	E11.5	atrial
Dct	Aver_e11.5H_A_log2FPKM	-0.504275879	E11.5	atrial
Myh7b	Aver_e11.5H_A_log2FPKM	-0.205837742	E11.5	atrial
Myl7	Aver_e11.5H_A_log2FPKM	13.38501525	E11.5	atrial
Nr2f2	Aver_e11.5H_A_log2FPKM	4.078937764	E11.5	atrial
Gm826	Aver_e11.5H_A_log2FPKM	1.358504332	E11.5	atrial
Fam234b	Aver_e11.5H_A_log2FPKM	2.741035936	E11.5	atrial
Slit3	Aver_e11.5H_A_log2FPKM	4.16317386	E11.5	atrial
Myl1	Aver_e11.5H_A_log2FPKM	9.634520837	E11.5	atrial
Adamts17	Aver_e11.5H_A_log2FPKM	1.277925911	E11.5	atrial
Gstm6	Aver_e11.5H_A_log2FPKM	3.886980087	E11.5	atrial
Evx1	Aver_e11.5H_A_log2FPKM	-1.704391018	E11.5	atrial
Gm9958	Aver_e11.5H_A_log2FPKM	-0.34761687	E11.5	atrial
Slc7a7	Aver_e11.5H_A_log2FPKM	3.217707156	E11.5	atrial
Svep1	Aver_e11.5H_A_log2FPKM	0.822965957	E11.5	atrial
Cend1	Aver_e11.5H_A_log2FPKM	1.204389946	E11.5	atrial
Panx2	Aver_e11.5H_A_log2FPKM	0.932257978	E11.5	atrial
Spry4	Aver_e11.5H_A_log2FPKM	0.779433566	E11.5	atrial
Gnao1	Aver_e11.5H_A_log2FPKM	2.355380105	E11.5	atrial
Smoc2	Aver_e11.5H_A_log2FPKM	4.72563734	E11.5	atrial
Aplnr	Aver_e11.5H_A_log2FPKM	3.956910924	E11.5	atrial
Mycl	Aver_e11.5H_A_log2FPKM	1.383144729	E11.5	atrial
Gtsf1	Aver_e11.5H_A_log2FPKM	-0.733968079	E11.5	atrial
Htra1	Aver_e11.5H_A_log2FPKM	2.60704453	E11.5	atrial
Tmem163	Aver_e11.5H_A_log2FPKM	5.454403964	E11.5	atrial
Actn3	Aver_e11.5H_A_log2FPKM	2.273221742	E11.5	atrial
Gm2694	Aver_e11.5H_A_log2FPKM	-3.540679594	E11.5	atrial
B230110C06Rik	Aver_e11.5H_A_log2FPKM	-9.965784285	E11.5	atrial
Nlrp10	Aver_e11.5H_A_log2FPKM	2.56553589	E11.5	atrial
Mybphl	Aver_e11.5H_A_log2FPKM	6.474084408	E11.5	atrial
Epha4	Aver_e11.5H_A_log2FPKM	2.180590121	E11.5	atrial
Gm16894	Aver_e11.5H_A_log2FPKM	-2.548226779	E11.5	atrial
Col9a3	Aver_e11.5H_A_log2FPKM	1.711224375	E11.5	atrial
Gstk1	Aver_e11.5H_A_log2FPKM	4.032387209	E11.5	atrial
Art1	Aver_e11.5H_A_log2FPKM	1.659582367	E11.5	atrial
Zfp579	Aver_e11.5H_A_log2FPKM	2.684752156	E11.5	atrial
Pde10a	Aver_e11.5H_A_log2FPKM	0.668845516	E11.5	atrial
Cav1	Aver_e11.5H_A_log2FPKM	6.8379067	E11.5	atrial
Snai3	Aver_e11.5H_A_log2FPKM	-1.669491364	E11.5	atrial
Lrfn2	Aver_e11.5H_A_log2FPKM	-4.069347682	E11.5	atrial
Olfm1	Aver_e11.5H_A_log2FPKM	3.835739101	E11.5	atrial
Slc24a2	Aver_e11.5H_A_log2FPKM	0.402585058	E11.5	atrial
Col6a2	Aver_e11.5H_A_log2FPKM	4.034961381	E11.5	atrial
Mturn	Aver_e11.5H_A_log2FPKM	2.122937803	E11.5	atrial
Gm5176	Aver_e11.5H_A_log2FPKM	-2.2623504	E11.5	atrial
Pde2a	Aver_e11.5H_A_log2FPKM	1.991318505	E11.5	atrial
Zim1	Aver_e11.5H_A_log2FPKM	3.452257475	E11.5	atrial
Tgfbi	Aver_e11.5H_A_log2FPKM	3.965496336	E11.5	atrial
Cntn2	Aver_e11.5H_A_log2FPKM	-3.526707024	E11.5	atrial
Cldn24	Aver_e11.5H_A_log2FPKM	-9.965784285	E11.5	atrial
Cd34	Aver_e11.5H_A_log2FPKM	3.462231635	E11.5	atrial
Ccdc92	Aver_e11.5H_V_log2FPKM	0.784244743	E11.5	ventricle
Tnnt3	Aver_e11.5H_V_log2FPKM	0.362933647	E11.5	ventricle
Shox2	Aver_e11.5H_V_log2FPKM	-3.605506246	E11.5	ventricle
Mb	Aver_e11.5H_V_log2FPKM	6.447815742	E11.5	ventricle
Prdm16	Aver_e11.5H_V_log2FPKM	0.814277663	E11.5	ventricle
Lin7a	Aver_e11.5H_V_log2FPKM	-5.562199426	E11.5	ventricle
Fxyd6	Aver_e11.5H_V_log2FPKM	3.725917425	E11.5	ventricle
Trib2	Aver_e11.5H_V_log2FPKM	4.983078039	E11.5	ventricle
Adamts16	Aver_e11.5H_V_log2FPKM	-9.965784285	E11.5	ventricle
Stard10	Aver_e11.5H_V_log2FPKM	2.884529654	E11.5	ventricle
8030451O07Rik	Aver_e11.5H_V_log2FPKM	-9.965784285	E11.5	ventricle
Bmp10	Aver_e11.5H_V_log2FPKM	3.806393082	E11.5	ventricle
Cystm1	Aver_e11.5H_V_log2FPKM	4.447997874	E11.5	ventricle
Chit1	Aver_e11.5H_V_log2FPKM	-1.660414772	E11.5	ventricle
Gm20554	Aver_e11.5H_V_log2FPKM	-1.270449769	E11.5	ventricle
Gm15543	Aver_e11.5H_V_log2FPKM	3.268320482	E11.5	ventricle
Tmprss11f	Aver_e11.5H_V_log2FPKM	-9.965784285	E11.5	ventricle
1700010I14Rik	Aver_e11.5H_V_log2FPKM	-2.872802303	E11.5	ventricle
Pvalb	Aver_e11.5H_V_log2FPKM	-9.965784285	E11.5	ventricle
Gucy1a1	Aver_e11.5H_V_log2FPKM	3.583482911	E11.5	ventricle
Cd22	Aver_e11.5H_V_log2FPKM	-9.965784285	E11.5	ventricle
Trim47	Aver_e11.5H_V_log2FPKM	5.069307489	E11.5	ventricle
Timp3	Aver_e11.5H_V_log2FPKM	4.357676956	E11.5	ventricle
Igfbp5	Aver_e11.5H_V_log2FPKM	6.179305477	E11.5	ventricle
Myh6	Aver_e11.5H_V_log2FPKM	8.875495416	E11.5	ventricle
Aqp5	Aver_e11.5H_V_log2FPKM	-0.039464969	E11.5	ventricle
Gja1	Aver_e11.5H_V_log2FPKM	6.873304979	E11.5	ventricle
Wnt2	Aver_e11.5H_V_log2FPKM	1.482051121	E11.5	ventricle
Cspg4	Aver_e11.5H_V_log2FPKM	3.760944146	E11.5	ventricle
C9orf72	Aver_e11.5H_V_log2FPKM	2.544572374	E11.5	ventricle
Hsd17b7	Aver_e11.5H_V_log2FPKM	3.157291916	E11.5	ventricle
C030013G03Rik	Aver_e11.5H_V_log2FPKM	-2.880048943	E11.5	ventricle
Gng2	Aver_e11.5H_V_log2FPKM	2.618285376	E11.5	ventricle
Ccn4	Aver_e11.5H_V_log2FPKM	2.983763821	E11.5	ventricle
Postn	Aver_e11.5H_V_log2FPKM	5.711258593	E11.5	ventricle
Fam189a2	Aver_e11.5H_V_log2FPKM	4.818384997	E11.5	ventricle
Sln	Aver_e11.5H_V_log2FPKM	2.239144953	E11.5	ventricle
Casq1	Aver_e11.5H_V_log2FPKM	6.712509032	E11.5	ventricle
Lmntd1	Aver_e11.5H_V_log2FPKM	0.147281782	E11.5	ventricle
Fst	Aver_e11.5H_V_log2FPKM	0.268713075	E11.5	ventricle
D830030K20Rik	Aver_e11.5H_V_log2FPKM	2.227645936	E11.5	ventricle
Tbx5	Aver_e11.5H_V_log2FPKM	3.717181025	E11.5	ventricle
Slc51a	Aver_e11.5H_V_log2FPKM	1.302521836	E11.5	ventricle
Fam81a	Aver_e11.5H_V_log2FPKM	3.456235441	E11.5	ventricle
Tenm4	Aver_e11.5H_V_log2FPKM	0.681699376	E11.5	ventricle
Hey2	Aver_e11.5H_V_log2FPKM	4.685198315	E11.5	ventricle
3425401B19Rik	Aver_e11.5H_V_log2FPKM	2.236612715	E11.5	ventricle
Tm4sf1	Aver_e11.5H_V_log2FPKM	4.422646124	E11.5	ventricle
Sema3c	Aver_e11.5H_V_log2FPKM	3.820595858	E11.5	ventricle
Slc25a13	Aver_e11.5H_V_log2FPKM	5.425455936	E11.5	ventricle
Ctss	Aver_e11.5H_V_log2FPKM	0.731815187	E11.5	ventricle
Lrig1	Aver_e11.5H_V_log2FPKM	2.906247376	E11.5	ventricle
Dcaf12l1	Aver_e11.5H_V_log2FPKM	1.823991087	E11.5	ventricle
Foxg1	Aver_e11.5H_V_log2FPKM	-9.965784285	E11.5	ventricle
Vcan	Aver_e11.5H_V_log2FPKM	5.304133127	E11.5	ventricle
Lbh	Aver_e11.5H_V_log2FPKM	4.749250915	E11.5	ventricle
Dct	Aver_e11.5H_V_log2FPKM	-9.965784285	E11.5	ventricle
Myh7b	Aver_e11.5H_V_log2FPKM	1.029285302	E11.5	ventricle
Myl7	Aver_e11.5H_V_log2FPKM	12.03832357	E11.5	ventricle
Nr2f2	Aver_e11.5H_V_log2FPKM	1.193087108	E11.5	ventricle
Gm826	Aver_e11.5H_V_log2FPKM	3.61282053	E11.5	ventricle
Fam234b	Aver_e11.5H_V_log2FPKM	1.629672646	E11.5	ventricle
Slit3	Aver_e11.5H_V_log2FPKM	2.44201159	E11.5	ventricle
Myl1	Aver_e11.5H_V_log2FPKM	7.716546757	E11.5	ventricle
Adamts17	Aver_e11.5H_V_log2FPKM	-0.123001763	E11.5	ventricle
Gstm6	Aver_e11.5H_V_log2FPKM	2.402707207	E11.5	ventricle
Evx1	Aver_e11.5H_V_log2FPKM	-9.965784285	E11.5	ventricle
Gm9958	Aver_e11.5H_V_log2FPKM	-1.802788953	E11.5	ventricle
Slc7a7	Aver_e11.5H_V_log2FPKM	0.832010396	E11.5	ventricle
Svep1	Aver_e11.5H_V_log2FPKM	-0.88619122	E11.5	ventricle
Cend1	Aver_e11.5H_V_log2FPKM	2.587128217	E11.5	ventricle
Panx2	Aver_e11.5H_V_log2FPKM	-0.785355067	E11.5	ventricle
Spry4	Aver_e11.5H_V_log2FPKM	2.42350752	E11.5	ventricle
Gnao1	Aver_e11.5H_V_log2FPKM	0.561933132	E11.5	ventricle
Smoc2	Aver_e11.5H_V_log2FPKM	1.119758965	E11.5	ventricle
Aplnr	Aver_e11.5H_V_log2FPKM	0.560094682	E11.5	ventricle
Mycl	Aver_e11.5H_V_log2FPKM	-2.045165688	E11.5	ventricle
Gtsf1	Aver_e11.5H_V_log2FPKM	4.691842893	E11.5	ventricle
Htra1	Aver_e11.5H_V_log2FPKM	4.283724559	E11.5	ventricle
Tmem163	Aver_e11.5H_V_log2FPKM	3.173857907	E11.5	ventricle
Actn3	Aver_e11.5H_V_log2FPKM	0.879380446	E11.5	ventricle
Gm2694	Aver_e11.5H_V_log2FPKM	-9.965784285	E11.5	ventricle
B230110C06Rik	Aver_e11.5H_V_log2FPKM	-3.781662083	E11.5	ventricle
Nlrp10	Aver_e11.5H_V_log2FPKM	1.255935095	E11.5	ventricle
Mybphl	Aver_e11.5H_V_log2FPKM	4.499091451	E11.5	ventricle
Epha4	Aver_e11.5H_V_log2FPKM	0.689505277	E11.5	ventricle
Gm16894	Aver_e11.5H_V_log2FPKM	-9.965784285	E11.5	ventricle
Col9a3	Aver_e11.5H_V_log2FPKM	3.632367048	E11.5	ventricle
Gstk1	Aver_e11.5H_V_log2FPKM	2.426541514	E11.5	ventricle
Art1	Aver_e11.5H_V_log2FPKM	3.260722966	E11.5	ventricle
Zfp579	Aver_e11.5H_V_log2FPKM	1.170712539	E11.5	ventricle
Pde10a	Aver_e11.5H_V_log2FPKM	-1.199599745	E11.5	ventricle
Cav1	Aver_e11.5H_V_log2FPKM	2.901260129	E11.5	ventricle
Snai3	Aver_e11.5H_V_log2FPKM	1.702937951	E11.5	ventricle
Lrfn2	Aver_e11.5H_V_log2FPKM	-9.965784285	E11.5	ventricle
Olfm1	Aver_e11.5H_V_log2FPKM	1.28506618	E11.5	ventricle
Slc24a2	Aver_e11.5H_V_log2FPKM	-1.100010216	E11.5	ventricle
Col6a2	Aver_e11.5H_V_log2FPKM	2.793299173	E11.5	ventricle
Mturn	Aver_e11.5H_V_log2FPKM	0.709720786	E11.5	ventricle
Gm5176	Aver_e11.5H_V_log2FPKM	-9.965784285	E11.5	ventricle
Pde2a	Aver_e11.5H_V_log2FPKM	0.435493019	E11.5	ventricle
Zim1	Aver_e11.5H_V_log2FPKM	1.858815044	E11.5	ventricle
Tgfbi	Aver_e11.5H_V_log2FPKM	5.928323154	E11.5	ventricle
Cntn2	Aver_e11.5H_V_log2FPKM	-9.153540681	E11.5	ventricle
Cldn24	Aver_e11.5H_V_log2FPKM	-5.047911366	E11.5	ventricle
Cd34	Aver_e11.5H_V_log2FPKM	5.160769054	E11.5	ventricle
Ccdc92	avr_Hoa	0.906893018	HO	atrial
Tnnt3	avr_Hoa	0.637658247	HO	atrial
Shox2	avr_Hoa	-0.463371064	HO	atrial
Mb	avr_Hoa	2.795193327	HO	atrial
Prdm16	avr_Hoa	0.291666921	HO	atrial
Lin7a	avr_Hoa	-1.891143276	HO	atrial
Fxyd6	avr_Hoa	2.816506548	HO	atrial
Trib2	avr_Hoa	2.012707715	HO	atrial
Adamts16	avr_Hoa	-8.420419118	HO	atrial
Stard10	avr_Hoa	5.432682319	HO	atrial
8030451O07Rik	avr_Hoa	-8.62298948	HO	atrial
Bmp10	avr_Hoa	-8.433752337	HO	atrial
Cystm1	avr_Hoa	6.843945198	HO	atrial
Chit1	avr_Hoa	-5.699454758	HO	atrial
Gm20554	avr_Hoa	-6.150091966	HO	atrial
Gm15543	avr_Hoa	-1.902600439	HO	atrial
Tmprss11f	avr_Hoa	-6.231817845	HO	atrial
1700010I14Rik	avr_Hoa	-4.259350033	HO	atrial
Pvalb	avr_Hoa	0.58530242	HO	atrial
Gucy1a1	avr_Hoa	2.080061166	HO	atrial
Cd22	avr_Hoa	-7.483413144	HO	atrial
Trim47	avr_Hoa	3.518387697	HO	atrial
Timp3	avr_Hoa	4.503529121	HO	atrial
Igfbp5	avr_Hoa	5.270873968	HO	atrial
Myh6	avr_Hoa	5.94499827	HO	atrial
Aqp5	avr_Hoa	-3.014271618	HO	atrial
Gja1	avr_Hoa	5.376430532	HO	atrial
Wnt2	avr_Hoa	2.313065689	HO	atrial
Cspg4	avr_Hoa	1.128557876	HO	atrial
C9orf72	avr_Hoa	2.804783772	HO	atrial
Hsd17b7	avr_Hoa	4.279508846	HO	atrial
C030013G03Rik	avr_Hoa	-5.836964171	HO	atrial
Gng2	avr_Hoa	1.5069418	HO	atrial
Ccn4	avr_Hoa	2.417069052	HO	atrial
Postn	avr_Hoa	5.103782574	HO	atrial
Fam189a2	avr_Hoa	3.2668468	HO	atrial
Sln	avr_Hoa	3.363999931	HO	atrial
Casq1	avr_Hoa	2.936926213	HO	atrial
Lmntd1	avr_Hoa	-7.098869317	HO	atrial
Fst	avr_Hoa	2.581740718	HO	atrial
D830030K20Rik	avr_Hoa	1.086230778	HO	atrial
Tbx5	avr_Hoa	1.977203565	HO	atrial
Slc51a	avr_Hoa	5.502805877	HO	atrial
Fam81a	avr_Hoa	-0.614398001	HO	atrial
Tenm4	avr_Hoa	-1.221694934	HO	atrial
Hey2	avr_Hoa	-3.183885263	HO	atrial
3425401B19Rik	avr_Hoa	-3.130086099	HO	atrial
Tm4sf1	avr_Hoa	1.540193026	HO	atrial
Sema3c	avr_Hoa	2.347953703	HO	atrial
Slc25a13	avr_Hoa	3.655201987	HO	atrial
Ctss	avr_Hoa	4.942192503	HO	atrial
Lrig1	avr_Hoa	1.870699145	HO	atrial
Dcaf12l1	avr_Hoa	1.531708343	HO	atrial
Foxg1	avr_Hoa	-9.965784285	HO	atrial
Vcan	avr_Hoa	2.785960457	HO	atrial
Lbh	avr_Hoa	3.293663796	HO	atrial
Dct	avr_Hoa	0.331711398	HO	atrial
Myh7b	avr_Hoa	0.301045947	HO	atrial
Myl7	avr_Hoa	7.908078261	HO	atrial
Nr2f2	avr_Hoa	2.146662508	HO	atrial
Gm826	avr_Hoa	-1.696195718	HO	atrial
Fam234b	avr_Hoa	2.821446927	HO	atrial
Slit3	avr_Hoa	2.831524525	HO	atrial
Myl1	avr_Hoa	3.203769168	HO	atrial
Adamts17	avr_Hoa	-0.405114605	HO	atrial
Gstm6	avr_Hoa	4.091169561	HO	atrial
Evx1	avr_Hoa	-4.733335488	HO	atrial
Gm9958	avr_Hoa	-0.981928001	HO	atrial
Slc7a7	avr_Hoa	4.458674415	HO	atrial
Svep1	avr_Hoa	-1.715728434	HO	atrial
Cend1	avr_Hoa	-0.29710392	HO	atrial
Panx2	avr_Hoa	-2.084256045	HO	atrial
Spry4	avr_Hoa	2.47371881	HO	atrial
Gnao1	avr_Hoa	-1.067668935	HO	atrial
Smoc2	avr_Hoa	1.825343187	HO	atrial
Aplnr	avr_Hoa	-3.357781456	HO	atrial
Mycl	avr_Hoa	0.930681963	HO	atrial
Gtsf1	avr_Hoa	-7.842374003	HO	atrial
Htra1	avr_Hoa	5.644996574	HO	atrial
Tmem163	avr_Hoa	1.261780871	HO	atrial
Actn3	avr_Hoa	-0.271833596	HO	atrial
Gm2694	avr_Hoa	-8.197294766	HO	atrial
B230110C06Rik	avr_Hoa	-2.837464227	HO	atrial
Nlrp10	avr_Hoa	-0.330765887	HO	atrial
Mybphl	avr_Hoa	1.669738275	HO	atrial
Epha4	avr_Hoa	2.016219435	HO	atrial
Gm16894	avr_Hoa	-5.365337884	HO	atrial
Col9a3	avr_Hoa	-0.738977726	HO	atrial
Gstk1	avr_Hoa	2.955136767	HO	atrial
Art1	avr_Hoa	-1.039595876	HO	atrial
Zfp579	avr_Hoa	0.896079468	HO	atrial
Pde10a	avr_Hoa	-1.51605411	HO	atrial
Cav1	avr_Hoa	2.222545951	HO	atrial
Snai3	avr_Hoa	0.011059448	HO	atrial
Lrfn2	avr_Hoa	-8.187937192	HO	atrial
Olfm1	avr_Hoa	1.390325607	HO	atrial
Slc24a2	avr_Hoa	-4.372598581	HO	atrial
Col6a2	avr_Hoa	5.171903827	HO	atrial
Mturn	avr_Hoa	-0.724963312	HO	atrial
Gm5176	avr_Hoa	-6.980561935	HO	atrial
Pde2a	avr_Hoa	-0.115023785	HO	atrial
Zim1	avr_Hoa	2.145006556	HO	atrial
Tgfbi	avr_Hoa	5.551393306	HO	atrial
Cntn2	avr_Hoa	-7.812679718	HO	atrial
Cldn24	avr_Hoa	-4.353926528	HO	atrial
Cd34	avr_Hoa	1.463524869	HO	atrial
Ccdc92	avr_Hov	1.601944457	HO	ventricle
Tnnt3	avr_Hov	1.414690876	HO	ventricle
Shox2	avr_Hov	1.34556449	HO	ventricle
Mb	avr_Hov	4.110019715	HO	ventricle
Prdm16	avr_Hov	-0.955011377	HO	ventricle
Lin7a	avr_Hov	-0.689355367	HO	ventricle
Fxyd6	avr_Hov	4.37027192	HO	ventricle
Trib2	avr_Hov	3.765691708	HO	ventricle
Adamts16	avr_Hov	-5.738657061	HO	ventricle
Stard10	avr_Hov	4.628309451	HO	ventricle
8030451O07Rik	avr_Hov	-7.243612908	HO	ventricle
Bmp10	avr_Hov	-8.432000815	HO	ventricle
Cystm1	avr_Hov	5.768487851	HO	ventricle
Chit1	avr_Hov	-1.774291287	HO	ventricle
Gm20554	avr_Hov	-3.991867845	HO	ventricle
Gm15543	avr_Hov	-0.371755923	HO	ventricle
Tmprss11f	avr_Hov	-4.30022656	HO	ventricle
1700010I14Rik	avr_Hov	-5.106414104	HO	ventricle
Pvalb	avr_Hov	1.425235442	HO	ventricle
Gucy1a1	avr_Hov	3.009810792	HO	ventricle
Cd22	avr_Hov	-9.965784285	HO	ventricle
Trim47	avr_Hov	4.481219522	HO	ventricle
Timp3	avr_Hov	5.810243823	HO	ventricle
Igfbp5	avr_Hov	6.590652528	HO	ventricle
Myh6	avr_Hov	7.746227171	HO	ventricle
Aqp5	avr_Hov	3.380851092	HO	ventricle
Gja1	avr_Hov	6.376483689	HO	ventricle
Wnt2	avr_Hov	2.743923927	HO	ventricle
Cspg4	avr_Hov	2.28225777	HO	ventricle
C9orf72	avr_Hov	3.320440861	HO	ventricle
Hsd17b7	avr_Hov	4.791884438	HO	ventricle
C030013G03Rik	avr_Hov	0.06012353	HO	ventricle
Gng2	avr_Hov	3.013064741	HO	ventricle
Ccn4	avr_Hov	3.622056263	HO	ventricle
Postn	avr_Hov	5.018382741	HO	ventricle
Fam189a2	avr_Hov	3.611328471	HO	ventricle
Sln	avr_Hov	4.206581452	HO	ventricle
Casq1	avr_Hov	4.922510107	HO	ventricle
Lmntd1	avr_Hov	-1.17610239	HO	ventricle
Fst	avr_Hov	3.431961253	HO	ventricle
D830030K20Rik	avr_Hov	1.628943247	HO	ventricle
Tbx5	avr_Hov	3.425620938	HO	ventricle
Slc51a	avr_Hov	1.145154534	HO	ventricle
Fam81a	avr_Hov	0.145298267	HO	ventricle
Tenm4	avr_Hov	-1.230286983	HO	ventricle
Hey2	avr_Hov	-0.021108919	HO	ventricle
3425401B19Rik	avr_Hov	-1.12785069	HO	ventricle
Tm4sf1	avr_Hov	3.148868846	HO	ventricle
Sema3c	avr_Hov	2.806925337	HO	ventricle
Slc25a13	avr_Hov	2.647466028	HO	ventricle
Ctss	avr_Hov	5.325732665	HO	ventricle
Lrig1	avr_Hov	2.479078534	HO	ventricle
Dcaf12l1	avr_Hov	1.773474996	HO	ventricle
Foxg1	avr_Hov	-5.851108906	HO	ventricle
Vcan	avr_Hov	2.795118612	HO	ventricle
Lbh	avr_Hov	3.686043571	HO	ventricle
Dct	avr_Hov	-5.722074556	HO	ventricle
Myh7b	avr_Hov	-1.267390642	HO	ventricle
Myl7	avr_Hov	9.993926116	HO	ventricle
Nr2f2	avr_Hov	2.659431861	HO	ventricle
Gm826	avr_Hov	-2.822309562	HO	ventricle
Fam234b	avr_Hov	2.970872832	HO	ventricle
Slit3	avr_Hov	3.309646399	HO	ventricle
Myl1	avr_Hov	5.746474776	HO	ventricle
Adamts17	avr_Hov	1.287117195	HO	ventricle
Gstm6	avr_Hov	2.697174087	HO	ventricle
Evx1	avr_Hov	-2.978219131	HO	ventricle
Gm9958	avr_Hov	-0.449957096	HO	ventricle
Slc7a7	avr_Hov	2.111449065	HO	ventricle
Svep1	avr_Hov	-1.421229606	HO	ventricle
Cend1	avr_Hov	1.849239091	HO	ventricle
Panx2	avr_Hov	-0.625721587	HO	ventricle
Spry4	avr_Hov	3.087917292	HO	ventricle
Gnao1	avr_Hov	0.600226871	HO	ventricle
Smoc2	avr_Hov	1.905487688	HO	ventricle
Aplnr	avr_Hov	-2.839567598	HO	ventricle
Mycl	avr_Hov	1.973588896	HO	ventricle
Gtsf1	avr_Hov	-7.494437999	HO	ventricle
Htra1	avr_Hov	6.758984031	HO	ventricle
Tmem163	avr_Hov	2.997506176	HO	ventricle
Actn3	avr_Hov	0.63971464	HO	ventricle
Gm2694	avr_Hov	-2.821971636	HO	ventricle
B230110C06Rik	avr_Hov	-5.017375808	HO	ventricle
Nlrp10	avr_Hov	0.031314389	HO	ventricle
Mybphl	avr_Hov	2.935573646	HO	ventricle
Epha4	avr_Hov	1.978155551	HO	ventricle
Gm16894	avr_Hov	-1.701975535	HO	ventricle
Col9a3	avr_Hov	4.140676448	HO	ventricle
Gstk1	avr_Hov	3.337941365	HO	ventricle
Art1	avr_Hov	0.833150096	HO	ventricle
Zfp579	avr_Hov	1.059027014	HO	ventricle
Pde10a	avr_Hov	-1.241798669	HO	ventricle
Cav1	avr_Hov	4.622110996	HO	ventricle
Snai3	avr_Hov	1.347399842	HO	ventricle
Lrfn2	avr_Hov	-8.170743117	HO	ventricle
Olfm1	avr_Hov	3.103577561	HO	ventricle
Slc24a2	avr_Hov	-0.335374294	HO	ventricle
Col6a2	avr_Hov	5.125993414	HO	ventricle
Mturn	avr_Hov	1.376100648	HO	ventricle
Gm5176	avr_Hov	-2.452739336	HO	ventricle
Pde2a	avr_Hov	1.007047823	HO	ventricle
Zim1	avr_Hov	2.094985822	HO	ventricle
Tgfbi	avr_Hov	5.552174945	HO	ventricle
Cntn2	avr_Hov	-2.061263111	HO	ventricle
Cldn24	avr_Hov	-5.897594094	HO	ventricle
Cd34	avr_Hov	2.504080154	HO	ventricle
