# Supplementary material for: In vitro generation of functional murine heart organoids via FGF4 and extracellular matrix
Source: Nat Commun. 2020 Sep 3;11:4283. doi: 10.1038/s41467-020-18031-5 (PMC7471119; doi:10.1038/s41467-020-18031-5)
Supplement: Supplementary file 13 — Source Data [file 41467_2020_18031_MOESM13_ESM.zip › Source Data/DESeq_result.txt]

baseMean	log2FoldChange	lfcSE	stat	pvalue	padj
0610005C13Rik	22.7507791083616	3.36922390215872	1.18686373684071	2.8387621911233	0.00452888953644036	0.0126843762913211
0610007P14Rik	160.168524272524	-0.332165377411708	0.412233224728867	-0.805770514082603	0.420375182538841	0.533405770886118
0610009B22Rik	81.2908741645875	-0.0702536036857203	0.273708098803824	-0.256673456111627	0.797430864152335	0.860176704177256
0610009L18Rik	3.05042294152623	-0.15617330259256	1.2042639494813	-0.129683615174088	0.896816746283503	0.929438818219511
0610009O20Rik	256.573045438988	-0.441753463472528	0.15866085169012	-2.78426252454081	0.00536495913797746	0.0146169347825923
0610010B08Rik	0.511148644670685	1.11797882578165	1.51636817884745	0.737273995443106	0.460955742882431	NA
0610010F05Rik	89.5677152586265	0.226877120826421	0.378467234498708	0.599463045002898	0.548864146365822	0.654532860029012
0610010K14Rik	138.25457836482	-0.8509435393988	0.266991026542343	-3.18716157025541	0.00143676490337599	0.00470363517335032
0610011F06Rik	65.1177656237136	0.713868991903859	0.334367018818074	2.1349862627817	0.0327621322414453	0.068199071951381
0610012G03Rik	170.148009486222	0.261631548371621	0.163047062707238	1.60463821934283	0.108573445316758	0.183306411473211
0610012H03Rik	2.58179188803332	0.524138449979819	1.16187271598537	0.451115206311824	0.651906518592376	0.743205922086232
0610030E20Rik	169.59241854978	-0.407732065209594	0.254478133282408	-1.60222829345071	0.109105135628743	0.184010051789282
0610031J06Rik	311.020658585365	0.433760567047916	0.270817987850346	1.60166822924485	0.10922899427704	0.184160751433501
0610031O16Rik	0	NA	NA	NA	NA	NA
0610037L13Rik	65.8992123989801	-0.165882319168626	0.367642856496155	-0.451205065561666	0.651841759088457	0.743189866548558
0610038B21Rik	1.28151890784901	0.626199437527243	1.39707354131692	0.448222243860527	0.653992810815889	0.745143551799058
0610039K10Rik	2.02943921238358	0.713641661755597	1.16203017849569	0.614133500972791	0.539127112080916	0.646048744098161
0610040B10Rik	4.44675713247542	0.929996606744508	0.855629994065287	1.08691445273662	0.277074618409912	0.386288096646018
0610040F04Rik	0.620670522924117	0.261504669686007	1.43542398523448	0.182179392552989	0.855441944722995	NA
0610040J01Rik	118.190368027661	4.58085155656731	0.822826335522214	5.56721553359134	2.5884215329586e-08	2.77786900708667e-07
0610043K17Rik	0.390628582313036	-1.10828494041097	1.52249725141164	-0.727938877645513	0.466651002971315	NA
1010001N08Rik	6.31352575213638	2.22363644867809	0.662536565331518	3.35624713417204	0.00079007933641979	0.00278344341798761
1100001G20Rik	0.0940442356347827	0.0690171082288673	1.51618420732703	0.0455202658722727	0.963692621810073	NA
1110001A16Rik	67.8822238276594	0.674219117976106	0.499095819116184	1.35088111771811	0.176733517759237	0.271111044870752
1110001J03Rik	51.4097425923223	0.57860085146046	0.446958242317404	1.29452999559984	0.195482415269398	0.293819997493063
1110002L01Rik	15.3479831836507	-1.33900933129135	0.59031200294771	-2.26830781790822	0.0233104517589291	0.051164764025219
1110004E09Rik	85.4630553591959	-0.854499682824887	0.234172183809116	-3.64902299207932	0.000263239545948727	0.0010563888746193
1110004F10Rik	336.280583439437	-0.483225737733453	0.173487116733643	-2.78536958150821	0.00534667435541092	0.0145770389543401
1110006O24Rik	5.10517671608475	-0.118447331057343	0.731322132480672	-0.161963279650193	0.871334770611157	0.91181750437257
1110007C09Rik	75.5471999709289	1.68876260225092	0.408543656158744	4.13361602069456	3.57099897762187e-05	0.000180831232225432
1110008F13Rik	149.733007702687	0.044269757302548	0.183477427522367	0.241281763649924	0.809336743923373	0.868980080714882
1110008L16Rik	79.6809893912445	-0.605493606946251	0.24144604090527	-2.50778022566049	0.0121492205360313	0.0294479744509436
1110008P14Rik	55.9466186855477	1.23137481854123	0.327468883962423	3.76028037730305	0.000169723024398068	0.000721615790404109
1110012L19Rik	88.2142743643422	-0.375159310469425	0.229401716994446	-1.63538144083947	0.101969110522377	0.173963401552411
1110015O18Rik	0.443176403337949	1.11797885951402	1.5163681788852	0.737274017670257	0.460955729368288	NA
1110017D15Rik	7.15718623654305	-4.38321898486675	0.978909167103968	-4.47765648965592	7.5466904793034e-06	4.52560598508283e-05
1110019D14Rik	12.1433311466546	0.702669987496712	0.564481244341177	1.24480661588113	0.213202843669623	0.315654547650301
1110020A21Rik	1.64537520862735	-1.10205929206931	1.37482738257113	-0.801598299568555	0.422785361568758	0.535355335270182
1110025L11Rik	0	NA	NA	NA	NA	NA
1110028F11Rik	0.248314235883561	-0.0482265008244378	1.51847321558313	-0.0317598626893908	0.974663555410149	NA
1110028F18Rik	0	NA	NA	NA	NA	NA
1110032A03Rik	47.6421246953189	-0.252422136008598	0.394230440179463	-0.640290830646385	0.521983540847062	0.629509712739562
1110032F04Rik	8.63753435711133	-1.36676827000429	0.655631936814136	-2.08465785947787	0.0371003684096136	0.0754678636380552
1110034G24Rik	24.2652242109707	-0.148517388678339	0.458164911285828	-0.324157055723733	0.745819132677194	0.818285319475622
1110036E04Rik	0	NA	NA	NA	NA	NA
1110037F02Rik	445.522188833424	0.00559073339590647	0.155963503844975	0.0358464208489671	0.971404818347837	0.981457215508933
1110038B12Rik	105.710195498473	-1.01326302897003	0.240820426942617	-4.20754602021975	2.58158840787036e-05	0.000135278902742721
1110038F14Rik	83.3255452434526	-0.320577523288458	0.305779486092838	-1.0483944733661	0.294456898782458	0.404950945916406
1110046J04Rik	3.43654718102752	1.81154598976184	1.11194436646552	1.62916962790154	0.103277114645113	0.175903963375975
1110051M20Rik	85.0916443762857	0.301525192139382	0.23226079633211	1.2982181965321	0.194212366981705	0.292316110877031
1110054M08Rik	10.3132814852214	0.537059706936894	0.503984598931613	1.06562721971147	0.286592189561616	0.396413331820114
1110057K04Rik	177.08060433082	-0.515125091551489	0.241170250307282	-2.13593961483704	0.0326843360828888	0.0680991007624223
1110058L19Rik	53.0866060356082	0.14340932038894	0.32199306904336	0.445380146892628	0.656045056958342	0.746648194755631
1110059E24Rik	139.707976109293	-1.01362020750903	0.217745245290908	-4.65507389681382	3.23864529541849e-06	2.12181622218662e-05
1110059G10Rik	38.7122553090611	0.081661685616174	0.280174091262252	0.291467655871635	0.770693677403147	0.838338801805652
1110059M19Rik	0.738627338896582	1.44024235698269	1.51829630138496	0.94859109889745	0.342828619855675	NA
1110065P20Rik	37.6509837649854	0.426508578264927	0.342557863120101	1.24507017407273	0.213105956506959	0.315571663810235
1190002F15Rik	7.72983821248406	0.200793047753537	0.684086345564067	0.293520034503791	0.769124688202138	0.837030143919842
1190002N15Rik	326.826559595805	1.06270146958739	0.382180404859875	2.78062782935463	0.00542538953911416	0.0147614846729475
1190003K10Rik	0	NA	NA	NA	NA	NA
1190005I06Rik	7.54058559594154	1.10980298918318	0.693996190483809	1.59914853193862	0.109787603198649	0.184761018521616
1190007I07Rik	25.698096030679	-0.718881849833422	0.433231102160444	-1.65934958558721	0.0970453688333857	0.167336899177275
1200014J11Rik	228.797578993903	-0.558742280563652	0.194507231715673	-2.87260414759493	0.00407103868410808	0.0115802933753666
1300002E11Rik	25.7679765968383	0.680522337469282	0.39097580066049	1.74057406192314	0.0817582675274259	0.145442188683506
1300002K09Rik	17.6963906577115	3.150329115854	1.12098140575303	2.81033128621588	0.00494905287636884	0.0136604438297566
1300017J02Rik	32.3979614193469	3.17767845017053	1.18928197259977	2.67193022628951	0.00754163279139543	0.0195430691464353
1500004A13Rik	18.7845329180049	0.14467858157126	0.814679660975694	0.177589534269195	0.859045344334885	0.903686190202394
1500009C09Rik	1.473727595572	2.17828911965077	1.52929532823444	1.42437440266399	0.154338119989615	0.243066979175147
1500009L16Rik	46.9866976723491	0.613144221647805	0.393118057196697	1.5596948815328	0.118832002296896	0.197134067631362
1500011B03Rik	53.5255242814694	-0.111961217706746	0.404982098277758	-0.276459671138246	0.782195030776669	0.847514700762074
1500011K16Rik	32.9566048922641	2.06954629963812	0.565677784604716	3.65852496944753	0.000253671029655849	0.00102466713593578
1500012F01Rik	59.8730940856972	-0.927330781973995	0.253013895007073	-3.66513776624035	0.000247205475450685	0.001002089638713
1500012K07Rik	0.054247937704344	0.0690171082288669	1.51618420732703	0.0455202658722724	0.963692621810073	NA
1500015A07Rik	10.2282848433476	-1.15327509103241	0.692375185687919	-1.66567941034246	0.0957772850675996	0.165381849293908
1500015L24Rik	0.139729344240167	0.687996718898136	1.51618420732703	0.453768556335939	0.649995417454846	NA
1500015O10Rik	3.20586485447336	1.12502407699111	1.48151153500152	0.759375847174857	0.447627757465176	0.559604594982229
1500017E21Rik	0.714638968279133	1.42907150746321	1.51811105523264	0.941348462312739	0.346526315325294	NA
1600002D24Rik	0	NA	NA	NA	NA	NA
1600002H07Rik	69.3509619075222	-1.04811581687144	0.265844899517904	-3.94258388546158	8.06084424781686e-05	0.000373359091975827
1600002K03Rik	10.4728300100923	1.53704482362414	0.521037903370914	2.94996738947407	0.00317807471931387	0.00934398318135397
1600010M07Rik	0.424165445880904	1.25838188644513	1.51651432129027	0.829785692610199	0.40665996146527	NA
1600012H06Rik	165.921993611497	0.972058967752702	0.163925298915356	5.92988985949404	3.03137947885686e-09	3.97856132913574e-08
1600014C10Rik	86.500781976387	1.61375073383482	0.35816209456153	4.50564355731281	6.61720845166028e-06	4.02869740410587e-05
1600014C23Rik	0.735433434043163	0.778132106109543	1.51375905742343	0.514039603788732	0.607224301942705	NA
1600014K23Rik	0.761284752674161	1.45070001902633	1.51847640152052	0.955365534540855	0.339392876963088	NA
1600015I10Rik	0	NA	NA	NA	NA	NA
1600016N20Rik	12.8396002688138	-0.725394016968111	0.648606595822995	-1.11838828288153	0.263401196435705	0.371483975601419
1600019K03Rik	0	NA	NA	NA	NA	NA
1600020E01Rik	7.76314623655468	0.797215223750069	0.726129822985688	1.09789626939174	0.272249787178864	0.381354526490068
1600023N17Rik	1.21833349829278	-1.39541398332822	1.52916090103691	-0.912535745834203	0.361486761239022	0.47407715819139
1600025M17Rik	0.4191880327205	1.11797884699281	1.51636817887119	0.7372740094197	0.46095573438464	NA
1600027J07Rik	0	NA	NA	NA	NA	NA
1600029I14Rik	0.271417720991132	-0.862369276638239	1.52130825619554	-0.566860314552449	0.570809088556024	NA
1600029O15Rik	1.18549013765027	-0.749459053368454	1.22681265404967	-0.610899350356809	0.54126621495179	0.647884774897814
1700001C02Rik	1.46589603718582	-2.14750647103876	1.52521644346501	-1.40800112681714	NA	NA
1700001C19Rik	2.95152373862527	-1.47212690447685	1.10054829953019	-1.33763043848714	0.181016936948607	0.276042208992485
1700001D01Rik	0	NA	NA	NA	NA	NA
1700001F09Rik	0.108584891643394	-0.276066174185273	1.51785716404267	-0.181878888689366	0.855677772540265	NA
1700001G11Rik	0.450250537684743	-1.08907326905307	1.50019651106765	-0.725953740738944	0.467867129685705	NA
1700001G17Rik	1.47040438528848	-0.0979087234804026	1.22242881945183	-0.0800935988439045	0.936162813775854	0.957755988382786
1700001J03Rik	0.139729344240167	0.687996718898136	1.51618420732703	0.453768556335939	0.649995417454846	NA
1700001J11Rik	6.57590734489144	-1.09944605361155	0.791937717956972	-1.38829863596835	0.165046127411673	0.256749110280357
1700001K19Rik	0.939224943590321	-0.0843292156087452	1.49490605434446	-0.0564110469441674	0.955014356781126	NA
1700001K23Rik	0.606004203670683	0.203849376821206	1.52470518399177	0.133697569183516	0.893641727417406	NA
1700001L05Rik	54.0120729782843	0.28587691994332	0.35927545637566	0.795704006132847	0.426204097799775	0.538550127808563
1700001L19Rik	0.364895251066105	-0.468661943306671	1.52095826832523	-0.308135964718302	0.757978875849132	NA
1700001O22Rik	5.29942647199369	-1.70922388183097	1.05992109128067	-1.61259540534831	0.106832437358532	0.180901119604993
1700001P01Rik	0.395058208935487	0.481764239534566	1.51733548698323	0.3175067370845	0.750859128284807	NA
1700003C15Rik	0.0542924458216971	0.0690171082288673	1.51618420732703	0.0455202658722726	0.963692621810073	NA
1700003D09Rik	1.39564246118102	1.48190478272401	1.53168548265771	0.967499398213709	0.333294441944793	0.445303754898153
1700003E16Rik	15.7082252845118	-2.6274768813641	0.603052624313244	-4.35696119282504	1.31880639383594e-05	7.45798460344332e-05
1700003E24Rik	0	NA	NA	NA	NA	NA
1700003F12Rik	7.94077060085681	-1.87265125313684	0.675873542436963	-2.77071247142582	0.00559337943920457	0.0151214701297905
1700003G13Rik	0	NA	NA	NA	NA	NA
1700003G18Rik	0	NA	NA	NA	NA	NA
1700003H04Rik	0.271462229108486	-0.862479610242916	1.5213088708475	-0.566932610971	0.570759967025636	NA
1700003L19Rik	0	NA	NA	NA	NA	NA
1700003M02Rik	10.1417091880194	-4.63698621518389	0.832049512331401	-5.57296909193669	2.50434015411104e-08	2.69304866001517e-07
1700003M07Rik	4.94942002143572	-0.439474649090471	0.843046761577846	-0.521293324545783	0.602162450553697	0.701070686996713
1700003P14Rik	1.14014136225564	-1.95334367739607	1.52488455169197	-1.28097807485078	NA	NA
1700006A11Rik	0.705801795682063	-1.5879650978876	1.52403932136269	-1.0419449653489	NA	NA
1700006E09Rik	0.597216904038668	-1.45812974986077	1.52369814818686	-0.956967593349044	NA	NA
1700006F04Rik	0	NA	NA	NA	NA	NA
1700006H21Rik	0	NA	NA	NA	NA	NA
1700007B14Rik	0.242380917091263	-0.744568990261881	1.52060358047713	-0.489653582183632	0.624379053453726	NA
1700007F19Rik	0.0542924458216971	0.0690171082288673	1.51618420732703	0.0455202658722726	0.963692621810073	NA
1700007G11Rik	2.45996321759505	-3.78204341004978	1.34152584095103	-2.81921025641119	0.00481419721915354	0.013345728163623
1700007J10Rik	1.00378439378566	0.117534339976985	1.21292416943351	0.0969016389803483	0.922804507216413	NA
1700007K09Rik	0.289271545423708	-0.0482263983332714	1.51847321501657	-0.0317597952050442	0.974663609227718	NA
1700007K13Rik	12.0270924196562	-1.5178220268498	0.60705314876251	-2.50031159535851	0.0124084114311015	0.0299402477147072
1700007L15Rik	4.84132058082941	-2.54885766172218	0.97526614243024	-2.61349958829776	0.00896201916749452	0.022623340833978
1700007P06Rik	0.325754674930183	-0.997030071215186	1.52200168259973	-0.655078166216057	0.51241742875174	NA
1700008F21Rik	0.0542924458216971	0.0690171082288673	1.51618420732703	0.0455202658722726	0.963692621810073	NA
1700008I05Rik	2.28632638609939	-3.65609390608851	1.36040714741761	-2.68749977756931	0.00719891502344912	0.0187826344069525
1700008J07Rik	21.1339402051069	-0.716818494539552	0.42820480075373	-1.67400854282297	0.0941289204253508	0.163169023909356
1700008K24Rik	2.28028272451128	-2.49268768302561	1.52566574719797	-1.63383604017045	NA	NA
1700008O03Rik	2.53970634152905	-0.0685290038867001	1.31454930270188	-0.0521311781504488	0.958424170162765	0.972268614587316
1700008P02Rik	0.325754674930183	-0.997030071215186	1.52200168259973	-0.655078166216057	0.51241742875174	NA
1700009C05Rik	0	NA	NA	NA	NA	NA
1700009J07Rik	1.46589603718582	-2.14750647103876	1.52521644346501	-1.40800112681714	NA	NA
1700009N14Rik	6.70086515382926	-3.25478340866343	1.46118543406533	-2.2274951096439	NA	NA
1700009P17Rik	31.4896461610052	-2.06931389942434	0.489715738177607	-4.22554093753438	2.383674845419e-05	0.000126089863313013
1700010B08Rik	0.0542924458216971	0.0690171082288673	1.51618420732703	0.0455202658722726	0.963692621810073	NA
1700010D01Rik	0.380002612634527	-1.11233186479779	1.52251409230253	-0.730588879552235	0.465030306515969	NA
1700010I02Rik	0	NA	NA	NA	NA	NA
1700010I14Rik	7.12774730328444	-3.07088423333458	1.01055862183765	-3.03879870694717	0.0023752350210366	0.00727611692306064
1700010J16Rik	0	NA	NA	NA	NA	NA
1700010K23Rik	0	NA	NA	NA	NA	NA
1700011A15Rik	0.745553585495148	-1.62667250548078	1.52414560288322	-1.06726844364712	0.285850633533951	NA
1700011B04Rik	0	NA	NA	NA	NA	NA
1700011E24Rik	0.162877337465091	-0.509801572489584	1.51913665932473	-0.335586380172141	0.737182796025354	NA
1700011H14Rik	39.4881609031276	2.30874403314853	1.22321120315774	1.88744513391348	0.0591004793673164	0.110589794978318
1700011I03Rik	0.962112155104773	-1.40787190703815	1.52468369635944	-0.923386214727554	NA	NA
1700011L22Rik	0.868679133147154	-1.74526930077377	1.52444447625035	-1.14485593143188	NA	NA
1700011M02Rik	0	NA	NA	NA	NA	NA
1700012A03Rik	2.71462229108486	-2.96549438932703	1.52557217252261	-1.94385715912964	NA	NA
1700012B07Rik	0.868679133147154	-1.74526930077377	1.52444447625035	-1.14485593143188	NA	NA
1700012B09Rik	0.814386687325457	-1.69622245149755	1.52432555472197	-1.11276914976797	NA	NA
1700012D01Rik	1.58204395409837	1.3086877168553	1.32574240608998	0.987135744352489	0.323576096785468	0.435386593422597
1700012D14Rik	0.364850742948752	-0.468532355519859	1.52095749220589	-0.308050920502934	0.75804358607014	NA
1700012I11Rik	0	NA	NA	NA	NA	NA
1700012L04Rik	0.519776464992047	-0.854818632606805	1.52298204208213	-0.561279522008116	0.574606999353961	NA
1700012P22Rik	0.054247937704344	0.0690171082288669	1.51618420732703	0.0455202658722724	0.963692621810073	NA
1700013D24Rik	0	NA	NA	NA	NA	NA
1700013F07Rik	2.21127159021156	-3.17811938275821	1.48609992864623	-2.13856371398479	NA	NA
1700013G24Rik	4.72344278648765	-3.19261664453931	1.52608800510989	-2.0920265632449	NA	NA
1700013H16Rik	4.04344893593787	-3.05421612585637	1.01268926803712	-3.01594597894409	0.00256178896365475	0.00776293809349733
1700015E13Rik	1.4258979763432	-1.38237484434086	1.53143062589923	-0.902668929928941	NA	NA
1700015F17Rik	0	NA	NA	NA	NA	NA
1700015G11Rik	0.868679133147154	-1.74526930077377	1.52444447625035	-1.14485593143188	NA	NA
1700016C15Rik	1.29959031158066	-0.340080800358893	1.29989959999002	-0.261620820839936	0.793613790257403	0.85709861119665
1700016D06Rik	0.0542924458216971	0.0690171082288673	1.51618420732703	0.0455202658722726	0.963692621810073	NA
1700016G22Rik	0	NA	NA	NA	NA	NA
1700016H13Rik	2.58228559697425	-2.3682288827855	1.52588779188854	-1.55203344267825	NA	NA
1700016K19Rik	5.65404356647328	-2.35269242939763	1.05060341913085	-2.23937252302488	0.0251316876495376	0.0546050413653713
1700016L04Rik	0.108495875408688	-0.27567716010919	1.51785475677598	-0.181622885113689	0.855878687827793	NA
1700016L21Rik	0	NA	NA	NA	NA	NA
1700016P04Rik	0.434339566573577	-1.21346300059453	1.52291025219331	-0.796805326411647	0.425564101192894	NA
1700017B05Rik	455.123840459014	0.287203366288503	0.263832677055057	1.08858148086247	0.276338487033271	0.385597547222373
1700017D01Rik	1.35731114554243	-2.08786853193635	1.52512154351	-1.36898501029053	NA	NA
1700017G19Rik	0.271462229108486	-0.862479610242916	1.5213088708475	-0.566932610971	0.570759967025636	NA
1700017J07Rik	0.180686653780314	0.687996718898136	1.51618420732703	0.453768556335939	0.649995417454846	NA
1700017N19Rik	0.527772588531196	-0.854818636935716	1.52298204209715	-0.561279524844973	0.574606997420353	NA
1700018A04Rik	0.473480142709499	-0.746611843584971	1.52250212112525	-0.490384764149403	0.623861655874325	NA
1700018B08Rik	0	NA	NA	NA	NA	NA
1700018B24Rik	0.574068910813744	-0.949661555381314	1.52335533932618	-0.623401205789174	0.533020905804634	NA
1700018C11Rik	1.52018848300752	-2.17574112764325	1.52525937731047	-1.42647287406276	NA	NA
1700018F24Rik	0.162877337465091	-0.509801572489584	1.51913665932473	-0.335586380172141	0.737182796025354	NA
1700018G05Rik	0.289271545423708	-0.0482263983332714	1.51847321501657	-0.0317597952050442	0.974663609227718	NA
1700018L02Rik	3.36247462070848	0.898204945769818	1.00079003131316	0.897495895908615	0.369454362400781	0.482402613615046
1700019A02Rik	0.0542924458216971	0.0690171082288673	1.51618420732703	0.0455202658722726	0.963692621810073	NA
1700019B03Rik	0.863251440002745	-1.14345195058711	1.48325551462087	-0.770906926902198	0.440762101035202	NA
1700019B21Rik	0.180686653780314	0.687996718898136	1.51618420732703	0.453768556335939	0.649995417454846	NA
1700019D03Rik	15.47211013972	-1.62525770144233	0.649850616475874	-2.50097123898423	0.0123853236222673	0.0298935486644172
1700019E08Rik	0	NA	NA	NA	NA	NA
1700019G17Rik	10.0028288328382	1.64483078934439	0.695182740833947	2.36604088785524	0.0179794586271781	0.0409628758591884
1700019G24Rik	0.162877337465091	-0.509801572489584	1.51913665932473	-0.335586380172141	0.737182796025354	NA
1700019L03Rik	2.18426087199162	-1.1686906559172	1.1255668922163	-1.03831292835558	0.299124391684438	0.410242377700319
1700019M22Rik	1.03155647061225	-1.87650686877991	1.5247333278405	-1.23071151821521	NA	NA
1700019N19Rik	1.79160620399865	-2.30368996370875	1.52543914545578	-1.51018149138978	NA	NA
1700019O17Rik	0.705801795682063	-1.5879650978876	1.52403932136269	-1.0419449653489	NA	NA
1700020A23Rik	0.429000889663875	0.188596883723259	1.519204256073	0.124141887418592	0.901202933291164	NA
1700020D05Rik	2.90559770853193	-1.48752275314288	1.42670759803153	-1.04262622221628	NA	NA
1700020G17Rik	0	NA	NA	NA	NA	NA
1700020I14Rik	240.040277789273	-0.287619051120478	0.26714908732295	-1.07662374594895	0.281648391293734	0.391166106461555
1700020L24Rik	8.17260004739418	1.59865797260634	0.6208262411182	2.57504896978407	0.0100225895440987	0.0249311331023938
1700020M21Rik	0	NA	NA	NA	NA	NA
1700020N01Rik	0.325754674930183	-0.997030071215186	1.52200168259973	-0.655078166216057	0.51241742875174	NA
1700020N15Rik	0.987667453882292	-2.33593365798746	1.49844297151476	-1.55890728068623	0.11901832687104	NA
1700020N18Rik	0.054247937704344	0.0690171082288669	1.51618420732703	0.0455202658722724	0.963692621810073	NA
1700021F05Rik	82.2437683919328	0.521707249569955	0.278949908393466	1.87025424232824	0.0614485204771808	0.114315968785046
1700021F07Rik	0.922971578968851	-1.79146298791672	1.52455083531251	-1.17507592821561	NA	NA
1700021K19Rik	218.378159637675	1.65198020161486	0.277426832884481	5.95465184257332	2.60626054302922e-09	3.474724713987e-08
1700021N21Rik	0.108495875408688	-0.27567716010919	1.51785475677598	-0.181622885113689	0.855878687827793	NA
1700022A21Rik	0.922971578968851	-1.79146298791672	1.52455083531251	-1.17507592821561	NA	NA
1700022A22Rik	0.0542924458216971	0.0690171082288673	1.51618420732703	0.0455202658722726	0.963692621810073	NA
1700022E09Rik	0	NA	NA	NA	NA	NA
1700022H16Rik	0	NA	NA	NA	NA	NA
1700022I11Rik	0.0542924458216971	0.0690171082288673	1.51618420732703	0.0455202658722726	0.963692621810073	NA
1700022P22Rik	0.814386687325457	-1.69622245149755	1.52432555472197	-1.11276914976797	NA	NA
1700023C21Rik	0	NA	NA	NA	NA	NA
1700023E05Rik	1.11783408225594	-0.462427371679558	1.53121779578948	-0.301999737040109	0.76265226340938	0.831852046438079
1700023F02Rik	0.054247937704344	0.0690171082288669	1.51618420732703	0.0455202658722724	0.963692621810073	NA
1700023F06Rik	2.35366645182544	-0.5928666965804	1.04822098901883	-0.565593231571656	0.571670330005926	0.674346937089649
1700023L04Rik	2.12367565895529	-2.54158757092577	1.37190008377685	-1.8526039913408	0.0639391399589377	0.118248268540369
1700024B18Rik	0	NA	NA	NA	NA	NA
1700024F13Rik	1.1533329081637	0.0299317335823381	1.27458745773487	0.0234834678473388	0.981264625595996	0.988487523437754
1700024G13Rik	0.202629127278177	-0.628846640799706	1.5198070788461	-0.41376741137247	0.679044452572111	NA
1700024P04Rik	0.434339566573577	-1.21346300059453	1.52291025219331	-0.796805326411647	0.425564101192894	NA
1700024P16Rik	3.69795362733669	0.136901647903202	1.41433743618571	0.0967956050660785	0.922888714195765	0.948655653293883
1700025B11Rik	0	NA	NA	NA	NA	NA
1700025C18Rik	0	NA	NA	NA	NA	NA
1700025F22Rik	0	NA	NA	NA	NA	NA
1700025F24Rik	0	NA	NA	NA	NA	NA
1700025G04Rik	200.369255272326	0.60358844372505	0.507705007347431	1.18885658992921	0.234496104866579	0.339888805207174
1700025K24Rik	0	NA	NA	NA	NA	NA
1700025M24Rik	0.271462229108486	-0.862479610242916	1.5213088708475	-0.566932610971	0.570759967025636	NA
1700025N23Rik	0	NA	NA	NA	NA	NA
1700026D08Rik	2.89954433811342	-1.99287647150121	1.27461751252037	-1.56350940727355	0.117932824746636	0.195987585868514
1700026D11Rik	0	NA	NA	NA	NA	NA
1700026F02Rik	0	NA	NA	NA	NA	NA
1700026L06Rik	3.6203698439769	-2.27579884180847	1.09780287180747	-2.07304872327533	0.0381677453573282	0.0772717080113211
1700027A15Rik	1.79165071211601	-2.30370918829039	1.52543917071668	-1.51019406903526	NA	NA
1700027F09Rik	0	NA	NA	NA	NA	NA
1700027H10Rik	0.147725467779316	0.687996718898136	1.51618420732703	0.453768556335939	0.649995417454846	NA
1700027I24Rik	0.139729344240167	0.687996718898136	1.51618420732703	0.453768556335939	0.649995417454846	NA
1700027J07Rik	0.760049733386407	-1.64389918370346	1.52419146337677	-1.07853850595744	NA	NA
1700028B04Rik	15.8708355747489	0.330622892156248	0.523764286696988	0.631243673067619	0.527881210181584	0.635091587454168
1700028D13Rik	0	NA	NA	NA	NA	NA
1700028E10Rik	0.56694478266223	-0.487659042828915	1.42135289219812	-0.343094980497594	0.731527007187554	NA
1700028I16Rik	0	NA	NA	NA	NA	NA
1700028J19Rik	3.66454001582169	-2.38316277224281	1.24423317457382	-1.91536668603864	0.0554457565656243	0.104841456557484
1700028K03Rik	3.53501852411773	-0.31630196446866	0.954718118365309	-0.331304034546071	0.740414844109281	0.813917512280503
1700028M03Rik	0	NA	NA	NA	NA	NA
1700028P14Rik	2.20660026588645	-3.53688664739434	1.39091541189128	-2.54284812516751	0.0109953009680132	0.0270398954231035
1700028P15Rik	0	NA	NA	NA	NA	NA
1700029B22Rik	0.814386687325457	-1.69622245149755	1.52432555472197	-1.11276914976797	NA	NA
1700029F12Rik	1.54539961681199	-2.187013968478	1.52527617427906	-1.43384785349559	0.151615685606237	0.239509703820744
1700029H14Rik	3.47471653258862	-3.07026707003698	1.52582871232402	-2.01219641840439	NA	NA
1700029I15Rik	0.753734700465004	0.372634221575088	1.52724194819811	0.243991609852476	0.807237317952886	NA
1700029J03Rik	0	NA	NA	NA	NA	NA
1700029J07Rik	12.0966326253217	0.0771722041487005	0.603797548536467	0.127811390317428	0.898298235827914	0.930612794518411
1700029M20Rik	0.256877064982521	-0.806425507279958	1.52098595853021	-0.530199179523812	0.595973839856276	NA
1700029N11Rik	0	NA	NA	NA	NA	NA
1700029P11Rik	0	NA	NA	NA	NA	NA
1700030A11Rik	0	NA	NA	NA	NA	NA
1700030C10Rik	11.6076080710199	-0.269564880235162	0.767620662760912	-0.351169390445555	0.725461272467273	0.801828252553736
1700030F04Rik	0	NA	NA	NA	NA	NA
1700030F18Rik	0.0542924458216971	0.0690171082288673	1.51618420732703	0.0455202658722726	0.963692621810073	NA
1700030J22Rik	17.433819692569	-1.57973365237648	0.562726385012267	-2.8072855555583	0.00499609319335455	0.013761817342507
1700030K09Rik	42.8203202023341	0.217044663123359	0.29321595437865	0.740221191521775	0.45916579103956	0.570485405028366
1700030L20Rik	0	NA	NA	NA	NA	NA
1700030M09Rik	0	NA	NA	NA	NA	NA
1700030N03Rik	0	NA	NA	NA	NA	NA
1700030O20Rik	0	NA	NA	NA	NA	NA
1700031A10Rik	0.139729344240167	0.687996718898136	1.51618420732703	0.453768556335939	0.649995417454846	NA
1700031F05Rik	0	NA	NA	NA	NA	NA
1700031M16Rik	2.60603739944146	-2.59787743727545	1.52577471829315	-1.70266121605531	NA	NA
1700031P21Rik	0.108584891643394	-0.276066174185273	1.51785716404267	-0.181878888689366	0.855677772540265	NA
1700034E13Rik	0.636357480174591	-1.03411020477748	1.52365482598648	-0.678703724190252	0.497325605986035	NA
1700034F02Rik	0.202629127278177	-0.628846640799706	1.5198070788461	-0.41376741137247	0.679044452572111	NA
1700034G24Rik	0.651509349860365	-1.52579978427568	1.52388011369747	-1.00125972546066	NA	NA
1700034H15Rik	1.17381022024726	1.36100685433647	1.33199268014016	1.02178253276381	0.306883838317244	0.418091042213538
1700034I23Rik	3.25754674930183	-3.04339595789758	1.52576620676006	-1.99466729857662	NA	NA
1700034J05Rik	3.35159098493661	-3.21344848965389	1.5300759943805	-2.10018881510193	NA	NA
1700034K08Rik	0	NA	NA	NA	NA	NA
1700034O15Rik	0.271462229108486	-0.862479610242916	1.5213088708475	-0.566932610971	0.570759967025636	NA
1700034P13Rik	0.054247937704344	0.0690171082288669	1.51618420732703	0.0455202658722724	0.963692621810073	NA
1700036G14Rik	0	NA	NA	NA	NA	NA
1700037C18Rik	10.0077876858831	-0.729415423774632	0.587525507727269	-1.24150426522967	0.2144195235069	0.317162624516626
1700037H04Rik	129.224577815913	-0.280809556186648	0.224610777098025	-1.25020517632641	0.211224606407988	0.313706299985132
1700039E15Rik	0.597127887803962	-1.45801928242109	1.52369783964286	-0.956895287560976	0.338620109998639	NA
1700039E22Rik	0	NA	NA	NA	NA	NA
1700040L02Rik	7.52568219042023	0.682341524390887	0.970307274488248	0.703222105338499	0.481917345351714	0.591526296187937
1700041C23Rik	0	NA	NA	NA	NA	NA
1700041M19Rik	0.0542924458216971	0.0690171082288673	1.51618420732703	0.0455202658722726	0.963692621810073	NA
1700042B14Rik	0.217169783286788	-0.700970231206695	1.52031647859306	-0.461068626879183	0.644749369518597	NA
1700042G07Rik	0.38004712075188	-1.11241458036167	1.52251443568897	-0.730643043038392	0.464997213713849	NA
1700042G15Rik	0.977264024790548	-1.83512011138663	1.52464659626182	-1.20363638097251	NA	NA
1700042O10Rik	1.71928227555806	1.57520171738229	1.43457922950025	1.09802350751379	0.272194224540872	0.381310054536171
1700044C05Rik	0	NA	NA	NA	NA	NA
1700044K03Rik	0	NA	NA	NA	NA	NA
1700045H11Rik	0	NA	NA	NA	NA	NA
1700046C09Rik	0	NA	NA	NA	NA	NA
1700047A11Rik	0.0542924458216971	0.0690171082288673	1.51618420732703	0.0455202658722726	0.963692621810073	NA
1700047E10Rik	0	NA	NA	NA	NA	NA
1700047G03Rik	0	NA	NA	NA	NA	NA
1700047I17Rik2	0	NA	NA	NA	NA	NA
1700047L14Rik	0	NA	NA	NA	NA	NA
1700047M11Rik	0	NA	NA	NA	NA	NA
1700048M11Rik	0.0542924458216971	0.0690171082288673	1.51618420732703	0.0455202658722726	0.963692621810073	NA
1700048O20Rik	1.59326786620523	0.0992686483183872	1.26489456883761	0.0784797806584078	0.937446413307074	0.958701665061817
1700049E15Rik	0	NA	NA	NA	NA	NA
1700049E22Rik	0.705801795682063	-1.5879650978876	1.52403932136269	-1.0419449653489	NA	NA
1700049G17Rik	30.4982950086436	0.284746407572271	0.386696238102585	0.73635680804511	0.461513582766143	0.572716072793264
1700049L16Rik	2.24705639464069	-0.932770660793763	1.32522783707772	-0.703856827253665	0.481521939890442	0.591178340026178
1700051A21Rik	0.705801795682063	-1.5879650978876	1.52403932136269	-1.0419449653489	NA	NA
1700052I22Rik	0.0542924458216971	0.0690171082288673	1.51618420732703	0.0455202658722726	0.963692621810073	NA
1700052K11Rik	30.0857956438572	0.244039960519209	0.465798145834215	0.523917844460606	0.600335682837248	0.699757949595255
1700052N19Rik	145.128312466118	-1.04702477407002	0.212592445572492	-4.92503283101373	8.43461915016374e-07	6.42813526094344e-06
1700054A03Rik	0.180686653780314	0.687996718898136	1.51618420732703	0.453768556335939	0.649995417454846	NA
1700054K19Rik	0	NA	NA	NA	NA	NA
1700054M17Rik	0	NA	NA	NA	NA	NA
1700054O13Rik	0.38004712075188	-1.11241458036167	1.52251443568897	-0.730643043038392	0.464997213713849	NA
1700055C04Rik	0	NA	NA	NA	NA	NA
1700055N04Rik	4.96486130298018	3.8447738335371	1.27718736139187	3.01034440972474	0.00260951605951447	0.00788964711951392
1700056E22Rik	6.30733123019569	-0.989637531037978	0.90794009034957	-1.08998109187684	0.275721473207148	0.385001161396896
1700057G04Rik	0.705801795682063	-1.5879650978876	1.52403932136269	-1.0419449653489	NA	NA
1700057H15Rik	0	NA	NA	NA	NA	NA
1700060C16Rik	0	NA	NA	NA	NA	NA
1700060C20Rik	0	NA	NA	NA	NA	NA
1700061F12Rik	0	NA	NA	NA	NA	NA
1700061G19Rik	1.80799309297218	-1.02771182730797	1.53164226924765	-0.670986853746719	NA	NA
1700061I17Rik	0	NA	NA	NA	NA	NA
1700063A18Rik	0	NA	NA	NA	NA	NA
1700063D05Rik	0.054247937704344	0.0690171082288669	1.51618420732703	0.0455202658722724	0.963692621810073	NA
1700063O14Rik	0	NA	NA	NA	NA	NA
1700064J06Rik	0	NA	NA	NA	NA	NA
1700064M15Rik	0	NA	NA	NA	NA	NA
1700065D16Rik	0.217080767052082	-0.700704377868103	1.52031468125989	-0.460894304649763	0.644874438091518	NA
1700065I16Rik	0	NA	NA	NA	NA	NA
1700065I17Rik	0.325754674930183	-0.997030071215186	1.52200168259973	-0.655078166216057	0.51241742875174	NA
1700065J11Rik	0	NA	NA	NA	NA	NA
1700065J18Rik	0	NA	NA	NA	NA	NA
1700065L07Rik	0.0542924458216971	0.0690171082288673	1.51618420732703	0.0455202658722726	0.963692621810073	NA
1700065O20Rik	0	NA	NA	NA	NA	NA
1700066B17Rik	0	NA	NA	NA	NA	NA
1700066B19Rik	1.1029823636823	0.349214399572679	1.42438129414982	0.245169183986733	0.806325435957488	NA
1700066M21Rik	28.2464283355257	-0.217571533653014	0.557818594640127	-0.390039944425623	0.696507010038154	0.778803788039868
1700066N21Rik	0	NA	NA	NA	NA	NA
1700066O22Rik	0	NA	NA	NA	NA	NA
1700067G17Rik	0	NA	NA	NA	NA	NA
1700067K01Rik	1.01006584610022	-0.210439516610836	1.39222499150301	-0.151153382459865	0.879854723090459	NA
1700067P10Rik	0.38004712075188	-1.11241458036167	1.52251443568897	-0.730643043038392	0.464997213713849	NA
1700069L16Rik	0	NA	NA	NA	NA	NA
1700069P05Rik	0	NA	NA	NA	NA	NA
1700071K01Rik	0.768184312673864	-0.521977486293185	1.4090908043608	-0.370435662966353	0.711057905558819	NA
1700071M16Rik	0.807186768894177	-0.493637296981064	1.5034856958181	-0.328328562322941	0.742663250467659	NA
1700072B07Rik	0	NA	NA	NA	NA	NA
1700072O05Rik	0	NA	NA	NA	NA	NA
1700073E17Rik	2.27190749248541	1.92521486716781	1.0426001754459	1.84655145136957	0.0648121759325143	0.119655547219119
1700074H08Rik	0	NA	NA	NA	NA	NA
1700074P13Rik	2.21144962268097	-2.46819628672505	1.52563872367294	-1.61781177183477	NA	NA
1700080E11Rik	1.52018848300752	-2.17574112764325	1.52525937731047	-1.42647287406276	NA	NA
1700080N15Rik	0	NA	NA	NA	NA	NA
1700080O16Rik	0	NA	NA	NA	NA	NA
1700081H04Rik	0	NA	NA	NA	NA	NA
1700084C01Rik	1.01165616033244	-1.48744899101678	1.43390405741503	-1.03734206157299	0.299576469787149	NA
1700084E18Rik	0.839781049635819	1.71188966899596	1.417104176265	1.20801963445476	0.227039710057845	NA
1700084F23Rik	0	NA	NA	NA	NA	NA
1700084J12Rik	15.5623520903884	-0.588714966671676	0.487027349550748	-1.2087924163083	0.226742605863825	0.331229140141553
1700085C21Rik	0	NA	NA	NA	NA	NA
1700086L19Rik	1.67942514180792	-1.23588436195183	1.47481587354557	-0.837992310850758	0.402035021963652	0.514826037402591
1700086O06Rik	6.40713796619074	-1.09132871634511	0.695928161563455	-1.56816288895876	0.11684312278965	0.194661542202463
1700088E04Rik	1.97316532514509	-0.233210317305803	1.05930744730355	-0.22015357099531	0.825751554478793	0.880816327380882
1700091H14Rik	0	NA	NA	NA	NA	NA
1700092C02Rik	0	NA	NA	NA	NA	NA
1700092C10Rik	0.139729344240167	0.687996718898136	1.51618420732703	0.453768556335939	0.649995417454846	NA
1700092E19Rik	0	NA	NA	NA	NA	NA
1700092K14Rik	0	NA	NA	NA	NA	NA
1700092M07Rik	0.365461956625915	-1.07400356597169	1.52235136187145	-0.705489936732742	0.480505392313968	NA
1700093K21Rik	1.9545280495811	-2.37173976704387	1.52552569271375	-1.55470325958575	NA	NA
1700094D03Rik	12.7638204718175	-0.2615542521182	0.528610100327082	-0.494796168208593	0.620744009440199	0.716966719049621
1700094J05Rik	0.217036258934729	-0.70057142321257	1.5203137821879	-0.46080712509517	0.644936989377387	NA
1700094M24Rik	0.0542924458216971	0.0690171082288673	1.51618420732703	0.0455202658722726	0.963692621810073	NA
1700095A21Rik	0	NA	NA	NA	NA	NA
1700095B10Rik	0	NA	NA	NA	NA	NA
1700096J18Rik	0.383226764823784	-0.400643951232439	1.520533871497	-0.263489001292681	0.792173699829819	NA
1700096K18Rik	8.35429042132911	0.589654248629195	0.559920514383513	1.05310349144542	0.292293562853082	0.402702162141072
1700097N02Rik	0.38004712075188	-1.11241458036167	1.52251443568897	-0.730643043038392	0.464997213713849	NA
1700100L14Rik	0.705801795682063	-1.5879650978876	1.52403932136269	-1.0419449653489	NA	NA
1700101E01Rik	2.17036221756614	-2.97596393666626	1.14222009791532	-2.60542074342565	0.00917615005391402	0.0231092347693097
1700101I11Rik	1.82433547382836	0.0109868063835514	1.53152300832885	0.00717377820888234	0.994276202218608	0.995904879503174
1700101O22Rik	0	NA	NA	NA	NA	NA
1700102H20Rik	0.0542924458216971	0.0690171082288673	1.51618420732703	0.0455202658722726	0.963692621810073	NA
1700102P08Rik	1.08316802198639	0.674475114266462	1.53122673751831	0.440480235709309	0.659589323875574	NA
1700104L18Rik	0	NA	NA	NA	NA	NA
1700105P06Rik	0.436952505085671	0.2323808205503	1.51933134393716	0.152949402036368	0.87843817700713	NA
1700106J16Rik	0.162877337465091	-0.509801572489584	1.51913665932473	-0.335586380172141	0.737182796025354	NA
1700108F19Rik	0.47378040352232	1.11797887559631	1.51636817890319	0.737274028267302	0.460955722925268	NA
1700108J01Rik	0.271462229108486	-0.862479610242916	1.5213088708475	-0.566932610971	0.570759967025636	NA
1700109G14Rik	0.311214018921571	-0.951493104167435	1.5217794315864	-0.625250338135757	0.531806768541744	NA
1700109G15Rik	0	NA	NA	NA	NA	NA
1700109H08Rik	0.364404671618759	0.4817642246947	1.51733548677683	0.317506727347476	0.750859135671935	NA
1700109I08Rik	0	NA	NA	NA	NA	NA
1700109K24Rik	2.73710440200358	0.921979743234443	1.30083217648351	0.708761483534946	0.478472503300462	0.588606463033727
1700110C19Rik	0.488632012395274	-1.30337814512744	1.52322567823556	-0.855669756458684	NA	NA
1700110I01Rik	0.0542924458216971	0.0690171082288673	1.51618420732703	0.0455202658722726	0.963692621810073	NA
1700110K17Rik	0	NA	NA	NA	NA	NA
1700110M21Rik	6.46080105278196	-3.30730896932221	1.52647364285839	-2.16663352478798	NA	NA
1700111N16Rik	0	NA	NA	NA	NA	NA
1700112E06Rik	0.408575825965233	-0.728588106936491	1.51339216099348	-0.481427171169038	0.630212929343077	NA
1700112H15Rik	0	NA	NA	NA	NA	NA
1700112J05Rik	0	NA	NA	NA	NA	NA
1700113A16Rik	46.7949306762042	0.518301553381278	0.456341021876522	1.13577681719248	0.256049981794987	0.363657291866359
1700113H08Rik	0.434339566573577	-1.21346300059453	1.52291025219331	-0.796805326411647	0.425564101192894	NA
1700119H24Rik	0	NA	NA	NA	NA	NA
1700120C14Rik	2.47001090905575	2.33763932557541	1.35327775573142	1.72739063778667	0.0840975308903348	0.148907405132814
1700120E14Rik	0.0542924458216971	0.0690171082288673	1.51618420732703	0.0455202658722726	0.963692621810073	NA
1700120G07Rik	0	NA	NA	NA	NA	NA
1700120K04Rik	2.0790940763158	0.232340487710673	1.01004005965417	0.230030963118655	0.818067709688288	0.875238878003871
1700121L16Rik	0	NA	NA	NA	NA	NA
1700121N20Rik	0	NA	NA	NA	NA	NA
1700122O11Rik	0	NA	NA	NA	NA	NA
1700123I01Rik	0	NA	NA	NA	NA	NA
1700123K08Rik	0.38004712075188	-1.11241458036167	1.52251443568897	-0.730643043038392	0.464997213713849	NA
1700123L14Rik	5.78671384403386	-4.17147800809313	1.18628250252522	-3.51642884322525	NA	NA
1700123M08Rik	4.1381086065618	-0.276884416074544	0.882147411753638	-0.313875450276638	0.75361563665991	0.82457930669663
1700123O12Rik	0	NA	NA	NA	NA	NA
1700123O20Rik	151.015388359225	0.158191216788911	0.288415680653649	0.548483412657715	0.583360015748599	0.685307195437265
1700123O21Rik	0	NA	NA	NA	NA	NA
1700124L16Rik	2.3325234051578	1.60191944168166	1.31577968975789	1.21746782850587	0.223426269662157	0.327490061317324
1700125G02Rik	0	NA	NA	NA	NA	NA
1700125G22Rik	0	NA	NA	NA	NA	NA
1700125H03Rik	1.50494759708704	-2.11702512481641	1.52331885866107	-1.38974523474171	NA	NA
1700125H20Rik	1.12891827765591	-1.73252883798204	1.53079215138433	-1.13178581195055	NA	NA
1700126H18Rik	0	NA	NA	NA	NA	NA
1700128A07Rik	0	NA	NA	NA	NA	NA
1700128F08Rik	0.054247937704344	0.0690171082288669	1.51618420732703	0.0455202658722724	0.963692621810073	NA
1700129C05Rik	1.14014136225564	-1.95334367739607	1.52488455169197	-1.28097807485078	NA	NA
1810006J02Rik	0	NA	NA	NA	NA	NA
1810007C17Rik	0	NA	NA	NA	NA	NA
1810007D17Rik	0.0940442356347827	0.0690171082288673	1.51618420732703	0.0455202658722727	0.963692621810073	NA
1810008I18Rik	0.170382881556895	0.687996718898136	1.51618420732703	0.453768556335939	0.649995417454846	NA
1810009A15Rik	2.84430164527117	-0.810292225895653	0.970725883770143	-0.834728154923208	0.403870785520538	0.516680969779072
1810009J06Rik	0	NA	NA	NA	NA	NA
1810010D01Rik	2.29960844037724	1.5833579150914	1.47959764994623	1.07012735195203	0.284561988973341	0.394391635717228
1810010H24Rik	27.8897707698584	3.41932101600371	0.618490081149703	5.52849774025088	3.22984585677396e-08	3.4113648983288e-07
1810011H11Rik	0.224562433416348	0.894323542080862	1.51618420732703	0.58985150864849	0.555290206389656	NA
1810011O10Rik	107.556131606147	3.27949983137434	0.38741098468993	8.46516996413805	2.55779413216639e-17	1.22989188120866e-15
1810012K16Rik	0.503554084344175	-0.0362466789366283	1.52423727053761	-0.0237802077388147	0.981027927521758	NA
1810013A23Rik	0	NA	NA	NA	NA	NA
1810013L24Rik	202.503859024109	0.451671138300899	0.357547622852383	1.26324749329231	0.206500249557391	0.307866628736131
1810014B01Rik	9.47861834866274	-0.384059221089311	0.6876965047072	-0.558471969045169	0.576522140391795	0.678919799364081
1810018F18Rik	0.108584891643394	-0.276066174185273	1.51785716404267	-0.181878888689366	0.855677772540265	NA
1810019D21Rik	22.6158418907646	0.798652244773605	1.01975001338001	0.783184343510266	0.43351886751127	0.545822744915297
1810019J16Rik	87.41775160286	0.903396927200268	0.552048417397397	1.63644509925286	0.101746466943653	0.173721948038151
1810020O05Rik	0.887814256447577	-1.57752169420252	1.31669397880701	-1.19809288991496	0.230880856529898	NA
1810021B22Rik	3.05963367508039	0.57766236483052	0.952021812975475	0.606774295459763	0.544000708900268	0.650031359288635
1810022K09Rik	79.0951702464097	-0.461339492414759	0.413753530936183	-1.11501040576235	0.264845962612224	0.373269391193287
1810024B03Rik	0.202017913601014	0.275152792228664	1.51633759261316	0.181458794907593	0.856007473094957	NA
1810026B05Rik	37.6520699982287	0.584266246642996	0.377636199720191	1.54716694817898	0.121822993697117	0.200996423737404
1810026J23Rik	309.788197957501	0.869421528323781	0.116262859199402	7.47806766761721	7.5423362123617e-14	2.22408632472073e-12
1810030O07Rik	133.256334038326	-0.16089510952223	0.170389492893271	-0.944278351852438	0.345027425421654	0.457522081644018
1810032O08Rik	25.2566484183136	-0.859947931803619	0.529823295274208	-1.62308441224457	0.1045713613207	0.177711381603381
1810033B17Rik	0.34076576311379	0.894323542080862	1.51618420732703	0.58985150864849	0.555290206389656	NA
1810034E14Rik	8.96404078725475	2.06562782112541	0.945105804326309	2.18560484092872	0.0288445281496871	0.0614337037420577
1810037I17Rik	199.430091037171	1.0319167730477	0.192275214438569	5.36687360386428	8.01131567166917e-08	7.78380986254653e-07
1810041L15Rik	43.3649520277393	2.91129803098479	1.00558839419515	2.89511896496669	0.0037901486202717	0.010885714745792
1810043G02Rik	43.189707659925	0.626357161540288	0.364293824552084	1.71937353676094	0.0855463776507209	0.150955322784146
1810043H04Rik	31.5947127957525	0.289460830603535	0.507050550962266	0.570871740606936	0.568086588169387	0.671405554308254
1810044D09Rik	6.55060278574331	-0.54035973142766	0.631253435582395	-0.856010757278689	0.391991829282127	0.504912973249571
1810046K07Rik	0.180686653780314	0.687996718898136	1.51618420732703	0.453768556335939	0.649995417454846	NA
1810053B23Rik	0	NA	NA	NA	NA	NA
1810055G02Rik	150.313457624308	0.322897590484072	0.253588316703849	1.27331414428357	0.202906589571991	0.303198852735245
1810058I24Rik	321.18368583313	0.754339923287014	0.174012886444358	4.33496586776187	1.45782740534083e-05	8.133643894082e-05
1810062G17Rik	1.56687026868662	0.858637132937307	1.39564646419687	0.615225384769211	0.538405885790184	0.645281066113206
1810062O18Rik	1.81181681253778	2.63929682424432	1.35464189159593	1.94833545353814	0.0513748375982434	0.0984694636848305
1810064F22Rik	3.09416922612593	-0.109511336946166	1.53137679072143	-0.071511686483491	0.942990523902808	0.962404504349019
1810065E05Rik	0	NA	NA	NA	NA	NA
2010001E11Rik	1.0276536404848	0.54671081757547	1.41211025381345	0.387158733603882	0.69863869826504	NA
2010002M12Rik	7.10842628898188	5.30736263737526	1.22714513880875	4.32496733232986	1.52554467839157e-05	8.47277883815669e-05
2010003K11Rik	2.1401320432627	1.78019155228762	1.52519727474075	1.16718773483923	0.243134562959359	0.349405010061502
2010005H15Rik	0.287454812019483	0.894323542080862	1.51618420732703	0.58985150864849	0.555290206389656	NA
2010009K17Rik	0	NA	NA	NA	NA	NA
2010010A06Rik	11.3035216950568	-0.697464244944888	0.72960467104911	-0.955948162916766	0.339098424319073	0.451229449862628
2010012O05Rik	28.7983162022343	0.99403702765275	0.48474409441454	2.05064288375358	0.0403017369451951	0.0808863639967991
2010015L04Rik	5.33361284574021	-2.23391227121988	1.0493246591571	-2.12890476910581	0.0332621401344217	0.0689619821095896
2010016I18Rik	1.16693756081294	1.14155939410952	1.53144825407386	0.745411665769846	0.456022893709204	0.567838756829596
2010106C02Rik	0.0542924458216971	0.0690171082288673	1.51618420732703	0.0455202658722726	0.963692621810073	NA
2010106E10Rik	0	NA	NA	NA	NA	NA
2010107E04Rik	258.283650404593	0.267400927134788	0.212576483006397	1.25790455911692	0.208426274689588	0.310246491617521
2010107G12Rik	4.06309988614388	1.46993747865734	1.30931403445952	1.12267755478855	0.261574463971701	0.369504218536822
2010107G23Rik	29.7494398798696	0.3806862828304	0.446378988475257	0.852831994020931	0.393752478823568	0.506854625847976
2010109A12Rik	0.256221343188004	-0.0478519884991845	1.51847114492128	-0.0315132682364308	0.974860210878316	NA
2010109I03Rik	5.84664884155279	3.81146206287338	1.45608323507582	2.61761276488766	0.00885472260525608	0.0223948536337641
2010111I01Rik	94.3722526856105	2.56911516985391	0.301093069473719	8.53262804867767	1.4306006690271e-17	7.15836809764437e-16
2010204K13Rik	55.9247752571095	0.507016006556464	0.661891199559961	0.766011101059417	0.443669696920802	0.555784633632913
2010300C02Rik	34.9284086332438	-0.573092209598419	0.588182228820675	-0.974344652927526	0.329885440505702	0.441992337557843
2010308F09Rik	0.525961496637028	-0.320820595511886	1.52270928175946	-0.210690641578794	0.833128677632564	NA
2010310C07Rik	0	NA	NA	NA	NA	NA
2010315B03Rik	25.0299580310358	0.393087117264418	0.610415011768921	0.643966989155936	0.51959684033876	0.627486266615236
2010320M18Rik	36.1400510174734	0.046055091005423	0.397264086338315	0.115930668261318	0.907707489805779	0.937570141063742
2200002D01Rik	54.4974722684241	5.44513624751951	0.689782219015601	7.8939933466107	2.92667776622922e-15	1.04836609380005e-13
2200002J24Rik	1.91484944749298	1.12452508497996	1.38721834313337	0.810633084940283	0.417576411202502	0.530442958839703
2210010C04Rik	0	NA	NA	NA	NA	NA
2210011C24Rik	2.0616129222298	1.18859034404623	1.49660100926572	0.794193199581893	0.427082966839398	0.539310131311706
2210013O21Rik	68.0837444690233	1.01053376711251	0.212754921768214	4.74975506424917	2.03663173121161e-06	1.39779456837378e-05
2210015D19Rik	25.5061485002962	0.419594670457026	0.461862669721963	0.908483620704001	0.363622763662588	0.476225068850431
2210016F16Rik	90.7470805040592	0.579580190146362	0.347120304959099	1.66968103526716	0.0949824878882613	0.164292923848638
2210016L21Rik	115.984330418386	-0.256752770872521	0.30556620266879	-0.840252516901619	0.400766818436232	0.513749937745957
2210018M11Rik	163.336592121202	-0.246508684749237	0.169489363345286	-1.45441979298162	0.145829955699922	0.232433729909133
2210019I11Rik	0.169666178352362	0.894323542080862	1.51618420732703	0.58985150864849	0.555290206389656	NA
2210039B01Rik	0.216991750817376	-0.700438449893583	1.52031288284548	-0.460719933243356	0.644999551999959	NA
2210404O07Rik	13.7056742167374	-0.114613412254901	0.839656436172212	-0.136500367671086	0.891425733911629	0.925829204864306
2210404O09Rik	14.1503818204561	0.123138158786315	0.532120671263255	0.231410214705595	0.816996130324641	0.874484446504134
2210407C18Rik	4.76728046126191	4.43163007684563	1.34568623659324	3.29321201059827	0.000990497550795019	0.00339611280156956
2210408F21Rik	1.15853810859722	1.1447814985616	1.44470713635632	0.792396929282738	0.428129269346009	0.540290499745294
2210408I21Rik	20.0156689509431	-1.30205714558963	0.46235418044846	-2.81614658339782	0.00486034852833564	0.0134428584359787
2210409D07Rik	0	NA	NA	NA	NA	NA
2210409E12Rik	0.521228391894433	0.572827712668557	1.52166814309893	0.376447200571587	0.706584461222006	NA
2210414B05Rik	0	NA	NA	NA	NA	NA
2210416O15Rik	1.53532781363323	1.17740996203927	1.22286386628338	0.96282995556794	0.335632865189413	0.447622308630092
2210417A02Rik	0.147725467779316	0.687996718898136	1.51618420732703	0.453768556335939	0.649995417454846	NA
2210420H20Rik	0	NA	NA	NA	NA	NA
2300002M23Rik	1.44624687548096	2.03346103265263	1.53167176975374	1.32760887339431	0.184307351633079	0.28001986093072
2300003K06Rik	0	NA	NA	NA	NA	NA
2300005B03Rik	0	NA	NA	NA	NA	NA
2300009A05Rik	23.4891791516353	1.40129813253769	0.473087563479812	2.9620269918541	0.00305620990628793	0.00904213470426502
2310001H17Rik	0.147725467779316	0.687996718898136	1.51618420732703	0.453768556335939	0.649995417454846	NA
2310001K24Rik	0.746524388171016	1.44393247209019	1.51836025679568	0.950981472037108	0.341613781400617	NA
2310002D06Rik	0	NA	NA	NA	NA	NA
2310002F09Rik	1.523451925811	2.07450358330975	1.47797089912261	1.4036159876634	0.16043323170003	0.251012009574056
2310002J15Rik	2.07424342561457	1.52112559132485	1.5304596350131	0.993901150037077	0.320270994431595	0.432064972856913
2310002L09Rik	0.455096282948137	1.1179788658567	1.51636817889229	0.737274021849618	0.46095572682723	NA
2310003H01Rik	120.959960145419	0.376880416255525	0.226781720313593	1.66186417377192	0.0965400114688871	0.166555184100832
2310005A03Rik	0	NA	NA	NA	NA	NA
2310005E17Rik	0	NA	NA	NA	NA	NA
2310005G13Rik	0.108584891643394	-0.276066174185273	1.51785716404267	-0.181878888689366	0.855677772540265	NA
2310007B03Rik	40.9217522820862	5.77558232147835	0.865173991725622	6.67563100222041	2.46170651574177e-11	4.74901743735629e-10
2310007L24Rik	0.966187911273822	1.62064553825938	1.5022371323485	1.07882138136592	0.280667361363918	NA
2310008N11Rik	0	NA	NA	NA	NA	NA
2310009A05Rik	12.9232438396395	-0.579636120196399	0.496915593933384	-1.16646796211049	0.24342529457216	0.34963453683974
2310009B15Rik	15.0146627821671	0.456585887202458	0.618738206869058	0.737930650044831	0.460556592515332	0.57166411581042
2310010J17Rik	5.28028519456668	-0.314113244263753	0.736429241926778	-0.426535539846182	0.669717656778934	0.757471153517291
2310011J03Rik	128.362601239249	0.490696134690189	0.314684008308403	1.55932974582327	0.118918354854092	0.197256883655208
2310014L17Rik	13.8826927700935	1.7299902165305	0.748775261433951	2.31042651331383	0.0208645526392854	0.0464779099694264
2310015A10Rik	28.705957761406	0.621786122239961	0.602879939209346	1.03135978127819	0.302372133807373	0.413563048306454
2310015B20Rik	0.542059961340941	1.11797882755209	1.51636817884943	0.737273996609695	0.460955742173143	NA
2310015D24Rik	2.33184603691841	1.79117540672772	1.52558329293719	1.17409217511761	0.240358107348245	0.346222923251179
2310016D03Rik	0	NA	NA	NA	NA	NA
2310020H05Rik	0	NA	NA	NA	NA	NA
2310022A10Rik	142.52400920713	-0.474772349789608	0.189702524223967	-2.50272025494548	0.0123242914067618	0.0297799405721704
2310022B05Rik	686.380650418826	0.571409147151349	0.398888936480777	1.43250186929887	0.152000243522266	0.23999880675264
2310030A07Rik	0	NA	NA	NA	NA	NA
2310030G06Rik	56.0772379727437	1.55282127537234	0.3349723758312	4.63566964744234	3.55783789191672e-06	2.31426162312933e-05
2310033P09Rik	70.6183959902839	-0.781399177065427	0.304593026430449	-2.56538761317916	0.0103060602449984	0.0255608173238716
2310034C09Rik	0	NA	NA	NA	NA	NA
2310034G01Rik	3.53065794207835	-0.243615079866976	1.09457400756631	-0.222566110818429	0.82387321451605	0.879457194055399
2310034O05Rik	0.76009424150376	-1.64394156953401	1.52419157521977	-1.07856623554488	NA	NA
2310035C23Rik	156.25470556372	0.561877465492121	0.289320339190913	1.94206002614063	0.0521298339857636	0.0995946667199673
2310036O22Rik	384.948937774914	-0.18094407507145	0.318277121933673	-0.568511094897852	0.5696879741977	0.672740091621125
2310039H08Rik	63.1683649110783	0.869800754208877	0.257971218280176	3.37169688931813	0.000747066188599744	0.00264822311531085
2310039L15Rik	0	NA	NA	NA	NA	NA
2310040G24Rik	6.86219604328844	1.5844247518408	0.863980514520306	1.83386630278404	0.0666738426997686	0.12258371446879
2310042E22Rik	0	NA	NA	NA	NA	NA
2310043L19Rik	0.317391646131678	1.06824423099854	1.51631109148583	0.704502022702851	0.481120190856408	NA
2310043O21Rik	0	NA	NA	NA	NA	NA
2310045N01Rik	28.3473815398394	0.558142067701173	0.396794830107634	1.40662636040337	0.159538212256757	0.249946457354263
2310047M10Rik	105.854786211841	1.07827150769184	0.32323085761447	3.33591760282347	0.000850183581162686	0.00296517959084664
2310050C09Rik	0	NA	NA	NA	NA	NA
2310057J18Rik	0	NA	NA	NA	NA	NA
2310057M21Rik	73.599262427188	-0.142048453491252	0.219619064710505	-0.646794729221235	0.517764804084706	0.625741568647016
2310057N15Rik	0	NA	NA	NA	NA	NA
2310061I04Rik	98.69613484541	-0.0209840686943733	0.178380899712347	-0.11763629810261	0.906355842888407	0.936778321477483
2310061J03Rik	8.19863231194326	-0.548703070493604	0.618556301068428	-0.887070537549828	0.375040925103282	0.48827610255802
2310061N02Rik	0	NA	NA	NA	NA	NA
2310065F04Rik	0	NA	NA	NA	NA	NA
2310067B10Rik	317.203589353685	0.0102724673273179	0.17895171022394	0.0574035716924022	0.954223717896761	0.969727733622933
2310068J16Rik	3.99114606072335	-0.938284681689234	0.796449679794298	-1.17808407171633	0.238763091422877	0.344452168651509
2310069B03Rik	0	NA	NA	NA	NA	NA
2310069G16Rik	0.4351802797988	1.11797885520105	1.51636817888037	0.737274014828324	0.460955731096188	NA
2310079G19Rik	0	NA	NA	NA	NA	NA
2310081J21Rik	0.20197340548366	0.275432663776407	1.51633540634752	0.181643627540068	0.855862408525325	NA
2410002F23Rik	168.337782001651	0.17642111777405	0.300233963853869	0.587612125921629	0.556792670039488	0.660984892695157
2410003L11Rik	6.99143885423554	-1.77606785501771	0.758719701622421	-2.34087483324847	0.0192386157021497	0.0433627132070413
2410004B18Rik	63.2025941372074	-0.483238907759863	0.221931774083003	-2.17742101038282	0.0294491694660753	0.0624639159479133
2410004I01Rik	1.70586141651806	-0.961076945958476	1.47137178235075	-0.653184298820115	0.513637471267092	0.622068163522327
2410004N09Rik	59.4437137673761	0.402358445578756	0.378984964757392	1.06167390000901	0.288383752041867	0.398550029146761
2410004P03Rik	19.2169074658994	-3.23986960939793	0.615829102790966	-5.26098814543627	1.43283272927358e-07	1.32005279983479e-06
2410006H16Rik	111.28536784108	0.545846648321312	0.268174836759117	2.03541337031412	0.0418092971341815	0.0832442757662912
2410007B07Rik	0.567957559552033	-1.58453573820762	1.53094555819471	-1.03500462816986	0.300666749799099	NA
2410012E07Rik	0.20197340548366	0.275432663776407	1.51633540634752	0.181643627540068	0.855862408525325	NA
2410012M07Rik	2.14888272302554	-3.55354088012911	1.37228680464268	-2.58950306022536	0.0096114568545991	0.0240392064258792
2410015M20Rik	171.824539194246	0.522757779389204	0.320515721288951	1.63098951055174	0.102892532858583	0.175323532630801
2410016O06Rik	168.193856943646	-0.502510004196127	0.288884851069826	-1.73948201968772	0.0819500122254488	0.145733406902919
2410017I17Rik	1.36731355626812	2.66069361284414	1.48962519551087	1.78614971125783	0.0740750210138741	0.134030702102814
2410018L13Rik	8.01042959647524	0.199541824129183	0.696102046079653	0.286655994265459	0.774375735519766	0.841372346959523
2410018M08Rik	257.678294508785	0.219164412676249	0.262342397597479	0.835413622362788	0.403484862490326	0.5163388954318
2410021H03Rik	0.754251868892456	-0.33730916897594	1.40056341000747	-0.240838198803253	0.809680522469612	NA
2410076I21Rik	5.38524802590322	4.3869578686677	1.08640443280086	4.03805225403736	5.38968489858793e-05	0.000260566529577868
2410088K16Rik	0	NA	NA	NA	NA	NA
2410089E03Rik	155.992432079547	-1.01350833115946	0.237007446277849	-4.27627210484899	1.90048913770673e-05	0.00010304988849631
2410114N07Rik	0	NA	NA	NA	NA	NA
2410124H12Rik	1.6490473543831	1.23833506096007	1.42270359760063	0.870409734711082	0.384076528662519	0.497237498135855
2410127L17Rik	63.1868042863192	-1.13215838755162	0.283209847648977	-3.99759541184765	6.39892013888697e-05	0.000303314118602304
2410131K14Rik	96.0526112668066	-0.478674946869938	0.306766246275888	-1.56038988213666	0.118667774367868	0.19696365742493
2410137M14Rik	0.108495875408688	-0.27567716010919	1.51785475677598	-0.181622885113689	0.855878687827793	NA
2410141K09Rik	0.162877337465091	-0.509801572489584	1.51913665932473	-0.335586380172141	0.737182796025354	NA
2500004C02Rik	12.4716498636712	-0.057730697812047	0.610757314175562	-0.0945231378685584	0.924693603366977	0.949630054501271
2510002D24Rik	44.8722442969948	0.260444523035793	0.302650720903787	0.860544862599514	0.389488764727091	0.502618802450853
2510003E04Rik	205.339334479492	0.340831658841219	0.141756504132128	2.40434582474988	0.0162014386029831	0.0375151749690479
2510009E07Rik	114.27901875093	2.46134328818845	0.472132227210838	5.21324990401323	1.85560646415087e-07	1.66453617389264e-06
2510039O18Rik	379.754489196637	0.744981665179623	0.197146092229703	3.77883049445187	0.000157566629945879	0.00067419287416838
2510049J12Rik	24.5032171894503	3.50641694694666	0.9057052081714	3.87147707147014	0.000108177834398552	0.000484786869406553
2610001J05Rik	150.472879558351	0.452123624906737	0.270852232061535	1.66926305707542	0.0950652582015708	0.164400573963015
2610002J02Rik	128.427712704336	-0.214498949977936	0.180976463091853	-1.1852311969931	0.23592604838728	0.341409584383946
2610002M06Rik	123.253712130638	0.929227326383339	0.234038925133464	3.97039648790658	7.17531250963464e-05	0.00033672656478391
2610005L07Rik	75.5740681731763	0.525894772563912	0.45608204488862	1.15307054609515	0.248881429881136	0.355367349318419
2610008E11Rik	142.696822971232	-0.262633520848358	0.250416398540119	-1.04878722950838	0.294276056338409	0.404737005161537
2610015P09Rik	36.9488958231362	-1.38714077525049	0.298386229455077	-4.64880962430382	3.33856174607914e-06	2.18103021942959e-05
2610016A17Rik	1.0539447404722	1.59504425916927	1.52082963769393	1.04879877379814	0.294270741959286	NA
2610018G03Rik	66.636574029579	-0.721172196800761	0.621927889757459	-1.15957526375285	0.246221776999832	0.352593994759502
2610020C07Rik	27.4274583913106	-0.940776737537641	0.375934642865879	-2.5025007814278	0.0123319353265427	0.0297916337429996
2610020H08Rik	16.4044720232278	0.316289417371263	0.628606723333232	0.503159456669689	0.614852167121553	0.711653382965903
2610027K06Rik	2.73833319144811	0.0215083768836366	1.10193792214591	0.0195186829052505	0.984427333078771	0.990302849610937
2610028E06Rik	1.5306935202674	0.0912038208995292	1.40904985639509	0.0647271780239662	0.948391223257571	0.965454909199582
2610028H24Rik	0.442336025945425	-0.0349682194233587	1.52070913003768	-0.0229946797402948	0.981654516780761	NA
2610034B18Rik	78.4126862002582	1.06861547251178	0.267417816309532	3.99605189833304	6.44076199808323e-05	0.000304936372304284
2610034M16Rik	0.0542924458216971	0.0690171082288673	1.51618420732703	0.0455202658722726	0.963692621810073	NA
2610035D17Rik	44.019908689921	0.76836388552692	0.33055601659839	2.32445893266086	0.020100910162738	0.0450273885738333
2610035F20Rik	11.7222281228831	-5.38668655503968	1.02506460250985	-5.25497275181534	1.48046388412962e-07	1.36002224398643e-06
2610037D02Rik	0.715683027331349	-1.62064748288109	1.44309497853799	-1.12303591030646	0.261422243401571	NA
2610044O15Rik8	18.7455470219871	-0.795966480123791	0.489035068953828	-1.6276265868347	0.103604088129503	0.176348321370213
2610100L16Rik	0.78492366117913	1.07519022959081	1.52784884576811	0.703728142066482	0.481602091160789	NA
2610203C20Rik	53.0027016015255	3.21893033375033	0.962156920134724	3.34553570876942	0.000821237837973807	0.0028780171288327
2610203C22Rik	0.996636052073906	-0.0502900787125049	1.3884645687324	-0.036219922240016	0.97110700076059	NA
2610206C17Rik	3.27262695033601	-1.83821290453692	0.981163773422681	-1.87350262446454	0.0609990106749221	0.113664163729414
2610207O16Rik	0	NA	NA	NA	NA	NA
2610301B20Rik	89.4537320931053	0.052278511665481	0.411170057280053	0.127145716814378	0.898825068270937	0.930941628619085
2610305D13Rik	19.6442156125486	-3.0489925437364	0.544619965255031	-5.59838555002043	2.16357162081175e-08	2.35827833849134e-07
2610306M01Rik	17.8949554197512	0.179038657920658	0.48099136312641	0.372228425801493	0.709722783521313	0.78922711367062
2610307P16Rik	6.31468021827451	0.192263715480262	0.870668793054576	0.220823023650292	0.825230235795672	0.880494871430685
2610316D01Rik	0.973606438498593	1.21962505974742	1.52961845967695	0.79733939665255	0.425253945677005	NA
2610318N02Rik	37.385865903239	-2.74763131070447	0.425137864304619	-6.46291836460782	1.02702705644213e-10	1.77589170926042e-09
2610507B11Rik	1134.55019515117	-0.335936973150615	0.105205422112958	-3.19315265699827	0.00140728528069449	0.00461845704334497
2610507I01Rik	53.5266345243368	0.503554985628122	0.403954122642449	1.24656478892736	0.2125571192674	0.315057197054063
2610524H06Rik	38.1561769434224	-1.01750066972634	0.563817323716273	-1.8046637216106	0.0711273200699069	0.12944881211177
2610528A11Rik	12.7053404472087	4.00611002677178	1.20956856558763	3.31201565644652	0.000926263619925584	0.00319888731376846
2610528J11Rik	54.8876000116915	3.56563050978732	0.695702783562232	5.125220990967	2.97188959072796e-07	2.54742484618502e-06
2700029M09Rik	99.257009451663	-1.23924726403261	0.305323616897701	-4.05879923939136	4.93256965048942e-05	0.000240646877646668
2700038G22Rik	11.3055892506612	-1.61479612629025	0.545941915519648	-2.95781672076457	0.00309826279152071	0.00915133440653562
2700046A07Rik	2.60451311103669	-3.13507499111823	1.20712939595005	-2.59713250430027	0.00940056525944322	0.0235779841688917
2700046G09Rik	7.62569876967336	0.991144293177855	0.585538864984223	1.69270453670836	0.0905117213039676	0.157993424345266
2700049A03Rik	97.7007783474713	-0.783551227120265	0.225688267097128	-3.47182969322483	0.000516924158204223	0.00191464020845848
2700054A10Rik	17.3393260608366	1.45466315669199	0.451273774791674	3.22346043122831	0.00126651795125592	0.00421523289035749
2700060E02Rik	397.423172393043	-0.158869998883307	0.174105352160443	-0.912493481170551	0.361508999595108	0.47407715819139
2700062C07Rik	38.5790753715852	0.23432924097454	0.288470313272493	0.81231665857134	0.416609954163279	0.529676167100873
2700069I18Rik	0.886352806675899	1.51965888727717	1.51967566038648	0.999988962704509	0.317315849297165	NA
2700070H01Rik	1.42938912402854	0.609544434915955	1.49980643872394	0.406415400799696	0.684437405653494	0.768670342935877
2700081O15Rik	240.244105177718	0.569342681364997	0.313877952454383	1.81389829044377	0.0696933859919618	0.127225136811944
2700086A05Rik	0.597216904038668	-1.45812974986077	1.52369814818686	-0.956967593349044	NA	NA
2700089E24Rik	258.405238745558	1.34858330306736	0.169903155002994	7.93736468898174	2.06522148467318e-15	7.56712274887575e-14
2700089I24Rik	0.169666178352362	0.894323542080862	1.51618420732703	0.58985150864849	0.555290206389656	NA
2700094K13Rik	193.328640596794	-1.02992051180748	0.307403585994329	-3.3503854825769	0.000806991698979449	0.00283530622149339
2700097O09Rik	28.2159218407537	-0.814852588039	0.411063178059358	-1.98230498748622	0.0474451161638363	0.0923636717343888
2700099C18Rik	13.9465398729556	-1.6726147245396	0.481489545983186	-3.47383393573825	0.000513078473889518	0.0019021561759479
2810001G20Rik	11.7743991230531	-0.798046564067665	0.522153619119262	-1.52837505064844	0.126419445684232	0.207209352471688
2810002D19Rik	21.8881288731988	0.2819707523664	0.361578275535461	0.779833224075285	0.435489047543242	0.547593107371007
2810004N23Rik	207.002356235442	-1.03768379757246	0.2882644552302	-3.59976326857154	0.00031850701663487	0.0012472326608847
2810006K23Rik	64.9185345995214	-0.868048140662312	0.32515382890293	-2.66965375616553	0.00759295001160767	0.019663321298053
2810007J24Rik	1.95689467668843	1.7679784929403	1.52474940633641	1.15952069605216	0.246244005495044	0.352593994759502
2810008D09Rik	9.30701713830588	-0.760663308538686	0.64247895922235	-1.18395053662051	0.236432643481617	0.342014589161411
2810013P06Rik	37.635816126833	-0.352006633567265	0.439685175746237	-0.800587904674832	0.423370255238911	0.535925903232233
2810021J22Rik	43.7860080783446	-0.486145337457721	0.322520909503527	-1.50732967424056	0.131726175012143	0.213871376424096
2810025M15Rik	103.764870301771	-1.38208940162813	0.375894126726567	-3.67680499204365	0.000236173444441625	0.000964450189339276
2810029C07Rik	5.53096661103801	0.139292498176284	0.718378606340769	0.193898449851956	0.846255397504202	0.89535095974873
2810032G03Rik	2.05510930764029	0.12222327085643	1.13210091969229	0.107961462384159	0.914026262039112	0.942091310445462
2810047C21Rik1	0.665759226722086	-0.514579192349468	1.50267921171089	-0.34244114667933	0.732018927569252	NA
2810049E08Rik	0	NA	NA	NA	NA	NA
2810055G20Rik	1.00504648603531	1.96018487893189	1.53072965476056	1.28055589230648	0.200349700990056	NA
2810403A07Rik	256.182318251372	-0.210744074411059	0.195343520464261	-1.07883831472984	0.280659811288143	0.390131513008573
2810403D21Rik	1.72139704848347	-1.45024204873666	1.16199703519548	-1.24806002494893	0.212009076171393	0.31446867324283
2810404M03Rik	0	NA	NA	NA	NA	NA
2810405F15Rik	0.607870810039964	1.43529158572602	1.52635036293169	0.940342152485373	0.347042084319202	NA
2810408A11Rik	24.3309659245911	-1.23202668137981	0.55511307237394	-2.21941572391918	0.0264584548979225	0.057203994035314
2810408I11Rik	12.0699113037913	-1.03189082357114	0.783587171025956	-1.31688070163282	0.187878616199545	0.284473986060247
2810408M09Rik	103.65078640468	-0.498938314499545	0.238148889906981	-2.09506882309813	0.0361648749194288	0.0738894956245878
2810410L24Rik	10.3950384449585	0.184325789096395	0.869637196424156	0.211957112522694	0.832140493331257	0.885154692036145
2810417H13Rik	264.023445535907	-2.22021894747175	0.638950150096485	-3.47479212132039	0.000511249372068316	0.00189581402166695
2810428I15Rik	72.8825842808002	-0.0989861000100815	0.404206682181853	-0.244889815961893	0.806541747331154	0.866792835644435
2810429I04Rik	3.34287806798517	-1.88100973626879	0.934991102034181	-2.01179426432662	0.044241628822564	0.0872302623700155
2810433D01Rik	1.47561413599168	2.07766448561174	1.4719196209985	1.41153392887196	0.158087238614935	0.247978285421308
2810442I21Rik	2.88843216408673	1.20341934004714	1.16908779936298	1.02936609269455	0.303307676263673	0.414559326703708
2810442N19Rik	0.180686653780314	0.687996718898136	1.51618420732703	0.453768556335939	0.649995417454846	NA
2810454H06Rik	2.10667043530028	-1.08590149362918	1.00710441118498	-1.07824122461294	0.280926119061866	0.390366138889056
2810459M11Rik	141.961484163077	3.40363501032313	1.05894224080101	3.21418381398076	0.00130815900384329	0.00433490106985486
2810468N07Rik	6.10741785404524	-0.117564142698897	0.843488048766475	-0.139378551801444	0.889151020102095	0.924366065048354
2810471M01Rik	0	NA	NA	NA	NA	NA
2810474O19Rik	371.13577306083	-0.364269234826083	0.403946395413813	-0.901776173675017	0.36717577905463	0.479975391805269
2900005J15Rik	2.04641325237808	-2.03875377534741	1.33566502841942	-1.52639601394671	0.12691126975547	0.207802766266959
2900008C10Rik	8.72056055115305	1.15870677762048	0.783900347511537	1.47813020022093	0.139372932051117	0.224172716022349
2900009J06Rik	0.719040703872666	-0.772873145421251	1.49871427688601	-0.515690787324123	0.606070390063464	NA
2900011O08Rik	12.0130110938613	2.28699097663781	1.38784748506932	1.64786909314	0.0993795368894138	0.17042574110242
2900026A02Rik	430.046014766391	2.24811079945587	0.291193027019941	7.72034558129002	1.16014725659435e-14	3.72900678635083e-13
2900041M22Rik	0.108540383526041	-0.27587168749898	1.51785596066048	-0.181750900381178	0.85577821843646	NA
2900052N01Rik	1.06717103350846	-2.43877846617227	1.49123131574426	-1.63541258852594	0.101962585222427	NA
2900055J20Rik	0.457837693576378	1.13651329371014	1.51927554813465	0.748062650718983	0.454422368908466	NA
2900056M20Rik	26.2293686611754	0.479196416191481	0.407570684945664	1.17573818209071	0.239699515844446	0.345491821739245
2900057B20Rik	0	NA	NA	NA	NA	NA
2900060B14Rik	0	NA	NA	NA	NA	NA
2900076A07Rik	6.27460556910665	2.28197960803582	0.870863714687204	2.6203636338844	0.00878360513360982	0.0222501321625313
2900079G21Rik	0.287454812019483	0.894323542080862	1.51618420732703	0.58985150864849	0.555290206389656	NA
2900092C05Rik	0	NA	NA	NA	NA	NA
2900092D14Rik	2.74501267536175	-0.628773655268583	1.50046230124199	-0.419053284276535	0.675177190939288	0.761440849508372
2900097C17Rik	840.847058511075	-0.0790805215765046	0.294072432761939	-0.268915113306533	0.787995006497311	0.852698252621136
3000002C10Rik	73.9580607788339	-0.251895622804138	0.213516145805209	-1.17974976484421	0.238099754691889	0.343870464004699
3010001F23Rik	1.35938178463358	-0.215401875267117	1.28441915166399	-0.167703724277281	0.866816366139895	0.908633002742731
3010026O09Rik	33.7951427027581	-0.443095072007634	0.336460419745932	-1.31693074728441	0.187861838947492	0.284473986060247
3010033K07Rik	0.910192565896275	1.52994365127349	1.51984369156577	1.00664539370974	0.314105212054536	NA
3100003L05Rik	0	NA	NA	NA	NA	NA
3110001I22Rik	17.5726259780514	-1.36418704894828	0.410634120448046	-3.32214733510163	0.00089327512371851	0.00310061159353583
3110002H16Rik	52.4473659985394	-0.0046773811896345	0.313647837191067	-0.0149128437534391	0.988101713228868	0.992627180639979
3110007F17Rik	2.19972212949183	1.0709002021779	1.00174626837432	1.0690333829901	0.28505462724936	0.394937673402852
3110009E18Rik	7.30003187043468	-0.534834290629502	0.575145266645122	-0.92991166170808	0.352416824499926	0.464703795922986
3110009F21Rik	0	NA	NA	NA	NA	NA
3110015C05Rik	0	NA	NA	NA	NA	NA
3110021A11Rik	0.693235264018294	-1.55756372047418	1.4554858825149	-1.07013316940106	0.284559370788901	NA
3110021N24Rik	14.303256904211	-1.34563918881283	0.463595568063788	-2.90261443704672	0.00370061928880032	0.0106687641433689
3110035E14Rik	2.08512548783313	2.31283842404848	1.52985656712505	1.51180082744281	0.130584538863355	0.212383914299649
3110039I08Rik	0.766516512964373	1.72233611314785	1.53145735199153	1.12463863972973	0.26074219300397	NA
3110039M20Rik	0.455096282948137	1.1179788658567	1.51636817889229	0.737274021849618	0.46095572682723	NA
3110040N11Rik	26.6411087002235	0.37144568256269	0.358102639724739	1.03726038670982	0.299614521953415	0.410738675129973
3110043O21Rik	122.314091934894	1.19744002484317	0.462082881561725	2.59139663602365	0.00955872516634429	0.0239259508149921
3110045C21Rik	4.77383121454741	-1.66450977994492	0.920729338288592	-1.80781659791446	0.0706350496228442	0.128640629499657
3110047P20Rik	4.52662476104673	3.35548072485525	1.48542410981433	2.25893783646387	NA	NA
3110052M02Rik	18.0675802053234	0.203333669961494	0.615524538827696	0.330342101955441	0.741141484013861	0.814436719650672
3110056K07Rik	5.76732964903583	-0.475851501030075	0.760559087669495	-0.625660134425819	0.531537886789688	0.638723050152082
3110057O12Rik	28.4059858003683	0.309147441680457	0.474800116871415	0.651110711003007	0.51497502277848	0.623216692973246
3110062M04Rik	12.591074782979	-0.557110192588235	0.809741508153543	-0.688009922893314	0.491446532641001	0.600627698855575
3110070M22Rik	5.17008721082068	0.329939377052239	0.67364623382435	0.489781372604346	0.624288613274705	0.719662294870739
3110079O15Rik	0.0542924458216971	0.0690171082288673	1.51618420732703	0.0455202658722726	0.963692621810073	NA
3110082I17Rik	88.9122094227511	-1.51903350251989	0.485807333361495	-3.1268229155972	0.00176706328662257	0.00562613404804811
3110082J24Rik	0	NA	NA	NA	NA	NA
3110099E03Rik	0.236531850158893	0.894323542080863	1.51618420732703	0.58985150864849	0.555290206389656	NA
3200001D21Rik	0.450809838809678	-0.915044392337867	1.50785358093224	-0.606852285864611	0.543948945503847	NA
3300002I08Rik	1.00658717218695	0.636809739111546	1.19348822614399	0.533570189602118	0.593638937495024	NA
3300005D01Rik	0.151698760982712	0.687996718898136	1.51618420732703	0.45376855633594	0.649995417454845	NA
3425401B19Rik	109.751367337553	4.22725593832688	0.82801683198301	5.10527778548059	3.30308933893813e-07	2.78803724275579e-06
3632451O06Rik	266.661701216816	0.189669473954313	0.409888917184554	0.462733843249813	0.643555156689024	0.736306192847778
3632454L22Rik	0.32841212155963	0.894323542080862	1.51618420732703	0.58985150864849	0.555290206389656	NA
3830403N18Rik	0.447716402101156	0.0694729294799208	1.52118218897932	0.045670354270014	0.963572993009611	NA
3830406C13Rik	26.1446454660256	0.825700234597856	0.761931370125431	1.08369371176032	0.278500624651131	0.387904662657786
3830408C21Rik	3.21065276623172	0.637787744453611	0.878389395656048	0.726087709628214	0.467785002983493	0.578709981262722
3830417A13Rik	4.57312648260087	1.85423582313408	1.2694217789857	1.46069324934354	0.144099642484033	0.230340768239426
3930402G23Rik	2.73965266906835	0.856844609018779	1.24945701518384	0.685773578927567	0.492855899789598	0.602045214176919
4430402I18Rik	3.83014170304266	-0.652287748206984	1.2314166291236	-0.529705164588544	0.596316366599745	0.696238709493592
4631405J19Rik	1.7053258690034	2.05819367852578	1.49341790163028	1.3781766485315	0.168148755089614	0.260487409684104
4632415L05Rik	70.9738346613284	-0.0901297921676489	0.375009850802958	-0.240339799007056	0.810066843868634	0.869472469769713
4632427E13Rik	3.23549299032046	1.20988777842804	0.954100627836662	1.26809242456045	0.204764946497037	0.305535022207674
4632428C04Rik	8.1745966065212	0.760240464400125	0.920502884900204	0.825896884052185	0.408862588329264	0.521816337025998
4632428N05Rik	63.2498898367911	2.40373788799308	0.875823236558965	2.74454683051932	0.0060594508226969	0.0161598811747207
4632434I11Rik	97.3356937406283	-0.0809343144016403	0.263579896832216	-0.307057994081998	0.758799230021637	0.828965931491458
4732416N19Rik	0.14833668145648	-0.357300160823219	1.51833852742408	-0.235323120878314	0.81395795106597	NA
4732456N10Rik	1.47955155478961	-0.716211728085189	1.22856645021238	-0.582965396752757	0.55991659482815	0.663660116691712
4732471J01Rik	3.70097397448748	1.31235657707011	1.02949757543541	1.27475441262216	0.202396180885264	0.302620940175072
4732490B19Rik	0.823173986957471	-0.370671120869582	1.52842887845838	-0.242517742299827	0.808379010757664	NA
4732491K20Rik	5.76291983002869	0.390571836255596	0.809357695038823	0.482570115351607	0.629401002624548	0.724032947201946
4831440E17Rik	2.49406872185208	-0.000734265587288486	1.01865077042623	-0.000720821707110914	0.99942486753861	0.999459061829249
4833403I15Rik	0.20197340548366	0.275432663776407	1.51633540634752	0.181643627540068	0.855862408525325	NA
4833411C07Rik	1.35732942681889	1.71397216109536	1.52251914922259	1.12574752309062	NA	NA
4833412C05Rik	1.23702837178327	1.82376516230838	1.4941828984605	1.22057692146488	0.222246248823323	0.326130472789677
4833417C18Rik	2.28474591349331	-1.93380993220484	1.27119968828188	-1.52124795972733	0.128197624199461	0.209425778167555
4833418N02Rik	4.25659655442545	1.23167438536243	1.0997849003058	1.11992298223039	0.262746583721917	0.370800132077854
4833419F23Rik	2.82989007653462	2.04848703676348	1.12538515196213	1.82025418870322	0.0687203043247828	0.12575423003982
4833420G17Rik	149.825547458074	-0.113815176927029	0.253987543746241	-0.448113223382093	0.654071485169608	0.745143551799058
4833422C13Rik	1.59302522962544	2.00537064659183	1.49982365067252	1.33707095877081	0.181199475699834	0.276189053298976
4833423E24Rik	0.415665753382324	0.481764255109786	1.51733548719957	0.317506747304079	0.750859120531583	NA
4833424O15Rik	36.0871284679648	6.77959934914322	1.24060551089486	5.46475030910756	4.63558838507323e-08	4.72169473421073e-07
4833427F10Rik	0.361373307560627	0.894323542080862	1.51618420732703	0.58985150864849	0.555290206389656	NA
4833427G06Rik	0.490039431180307	-0.231783652443749	1.4441572142672	-0.160497520736592	0.872489174477033	NA
4833428L15Rik	0.443176403337949	1.11797885951402	1.5163681788852	0.737274017670257	0.460955729368288	NA
4833439L19Rik	442.632179486743	-0.0833592875421058	0.172267775467409	-0.483893678408104	0.628461327012063	0.723222852387319
4921501E09Rik	1.2878223219176	-1.8851560740532	1.52964540831511	-1.23241377629452	NA	NA
4921504A21Rik	3.30177652663902	-0.406792490903826	0.824012085813182	-0.493672966583226	0.621537160094807	0.717483064003038
4921504E06Rik	0	NA	NA	NA	NA	NA
4921506M07Rik	3.42581562422193	1.15715188512019	0.918081406481776	1.26040226601971	0.207524284636484	0.309105008892966
4921507L20Rik	0.180686653780314	0.687996718898136	1.51618420732703	0.453768556335939	0.649995417454846	NA
4921507P07Rik	11.5049011514189	-0.981453877506339	0.918907026102162	-1.06806657216399	0.285490483274932	0.395370491108649
4921508D12Rik	0	NA	NA	NA	NA	NA
4921509C19Rik	0.217169783286788	-0.700970231206695	1.52031647859306	-0.461068626879183	0.644749369518597	NA
4921509O07Rik	0	NA	NA	NA	NA	NA
4921511C10Rik	0.054247937704344	0.0690171082288669	1.51618420732703	0.0455202658722724	0.963692621810073	NA
4921511C20Rik	0	NA	NA	NA	NA	NA
4921511H03Rik	0.0542924458216971	0.0690171082288673	1.51618420732703	0.0455202658722726	0.963692621810073	NA
4921511I17Rik	0	NA	NA	NA	NA	NA
4921511M17Rik	0	NA	NA	NA	NA	NA
4921513I03Rik	0.180686653780314	0.687996718898136	1.51618420732703	0.453768556335939	0.649995417454846	NA
4921515E04Rik	0	NA	NA	NA	NA	NA
4921517D22Rik	1.27950380123645	-0.924338197667397	1.53165946374478	-0.603488059550436	NA	NA
4921524J17Rik	75.4024556585583	0.134228516025049	0.336792799924245	0.398549244684688	0.690225366229314	0.773670883028616
4921524L21Rik	0.180686653780314	0.687996718898136	1.51618420732703	0.453768556335939	0.649995417454846	NA
4921525O09Rik	0.879082562238898	-2.16995481776885	1.50890970405839	-1.43809454729631	0.150407229557386	NA
4921529L05Rik	0.0542924458216971	0.0690171082288673	1.51618420732703	0.0455202658722726	0.963692621810073	NA
4921530L21Rik	0.38004712075188	-1.11241458036167	1.52251443568897	-0.730643043038392	0.464997213713849	NA
4921531C22Rik	3.95861772433538	0.545865855746487	0.81794364347519	0.667363650418838	0.504539878430493	0.6130960316272
4921531P14Rik	0	NA	NA	NA	NA	NA
4921533I20Rik	8.01126323778917	-1.15123196880826	0.554949779604584	-2.07447954953427	0.0380347961119059	0.0770805158010173
4921534H16Rik	0	NA	NA	NA	NA	NA
4921536K21Rik	5.2449100994527	-2.10206773183511	0.932533517880051	-2.25414710734879	0.0241869149787669	0.0528510741920812
4921539E11Rik	1.68248721494702	-2.27929089022866	1.52693943926567	-1.49271859224803	0.13551086450756	0.219038962496977
4922501C03Rik	64.8989846341435	-1.09211629917355	0.35777957458929	-3.05248364283297	0.00226956100045233	0.00698984626644408
4922502D21Rik	8.50155684104169	-2.90931741101878	1.5314035771564	-1.89977185270846	NA	NA
4922502H24Rik	0	NA	NA	NA	NA	NA
4922502N22Rik	0.0940442356347827	0.0690171082288673	1.51618420732703	0.0455202658722727	0.963692621810073	NA
4922505E12Rik	1.73735826629431	-2.27969276108795	1.52540718396182	-1.49448146374077	NA	NA
4930401C15Rik	0	NA	NA	NA	NA	NA
4930401O10Rik	0	NA	NA	NA	NA	NA
4930401O12Rik	0.977264024790548	-1.83512011138663	1.52464659626182	-1.20363638097251	NA	NA
4930402F06Rik	0	NA	NA	NA	NA	NA
4930402F11Rik	0	NA	NA	NA	NA	NA
4930402H24Rik	164.828922823369	1.67158209089023	0.275771909079653	6.06146614594967	1.34886281695514e-09	1.90458478175359e-08
4930402K13Rik	0	NA	NA	NA	NA	NA
4930404A05Rik	0	NA	NA	NA	NA	NA
4930404A10Rik	0	NA	NA	NA	NA	NA
4930404H11Rik	0	NA	NA	NA	NA	NA
4930404I05Rik	0.659748354725204	1.5633516626041	1.52913770349588	1.02237467497531	0.306603602027305	NA
4930404N11Rik	35.0026487319684	0.364644974475109	0.355906593609148	1.02455245568043	0.305574407838542	0.416626142567331
4930405A10Rik	0	NA	NA	NA	NA	NA
4930405A21Rik	1.2125208137303	-2.32211955441484	1.40386355960255	-1.65409205084877	0.0981088109830842	0.16869267713165
4930405D11Rik	0.488632012395274	-1.30337814512744	1.52322567823556	-0.855669756458684	NA	NA
4930405J17Rik	0	NA	NA	NA	NA	NA
4930405L22Rik	0	NA	NA	NA	NA	NA
4930406D18Rik	0	NA	NA	NA	NA	NA
4930407I10Rik	3.73500018521472	-2.51572833814617	1.52816694593962	-1.64623920497072	NA	NA
4930412B13Rik	0	NA	NA	NA	NA	NA
4930412C18Rik	3.15183973234311	0.502830405591826	0.989119207302101	0.508361784787635	0.611199647832167	0.708757876672122
4930412D23Rik	0	NA	NA	NA	NA	NA
4930412O13Rik	13.9116185009855	-0.634449879317517	1.2943510888328	-0.490168305022746	0.624014806948004	0.719553873603013
4930413E15Rik	0	NA	NA	NA	NA	NA
4930413F20Rik	0.598667068016236	0.651010906775043	1.50790187189213	0.43173293893332	0.665935524459364	NA
4930413G21Rik	34.01201403679	-0.047397939222165	0.393261952766127	-0.120525107727247	0.904067191523757	0.935101443554688
4930413M19Rik	0	NA	NA	NA	NA	NA
4930414L22Rik	16.8095196092948	0.323629544384987	0.382866894956534	0.845279517890225	0.397954794057069	0.511036724954677
4930414N06Rik	1.37375961728205	0.65532011281293	1.14123093118764	0.574222179669595	0.565817462197582	0.669125799885419
4930415F15Rik	0.544854074444461	-1.18334182169666	1.49111653758773	-0.793594458828164	0.427431559347612	NA
4930415L06Rik	0	NA	NA	NA	NA	NA
4930415O20Rik	1.22789340786998	0.110346669124273	1.41246172176083	0.078123652785939	0.937729692489406	0.958868882823958
4930417O13Rik	0	NA	NA	NA	NA	NA
4930417O22Rik	0.202017913601014	0.275152792228664	1.51633759261316	0.181458794907593	0.856007473094957	NA
4930419G24Rik	0	NA	NA	NA	NA	NA
4930423M02Rik	0	NA	NA	NA	NA	NA
4930425K10Rik	0	NA	NA	NA	NA	NA
4930425O10Rik	0	NA	NA	NA	NA	NA
4930426D05Rik	0.70562376321265	-1.58778261258204	1.52403880944738	-1.04182557736687	0.297492553465771	NA
4930426L09Rik	1.02160287746057	-1.02127413302676	1.25099668011591	-0.816368379916199	0.414289475785211	NA
4930427A07Rik	81.8582585520505	-0.646258409893634	0.793606374014595	-0.814331173557018	0.415455255793197	0.528518898304651
4930428D18Rik	0	NA	NA	NA	NA	NA
4930428E07Rik	0	NA	NA	NA	NA	NA
4930428G15Rik	0	NA	NA	NA	NA	NA
4930428O21Rik	0	NA	NA	NA	NA	NA
4930429B21Rik	7.20877514355273	0.76714629561726	0.818066088509447	0.93775589331057	0.348369872556293	0.460923681984082
4930429D17Rik	0.217169783286788	-0.700970231206695	1.52031647859306	-0.461068626879183	0.644749369518597	NA
4930429F11Rik	0.0542924458216971	0.0690171082288673	1.51618420732703	0.0455202658722726	0.963692621810073	NA
4930429F24Rik	1.95285204085172	2.54876467298612	1.40329462726535	1.81627195277801	0.0693286654153835	0.12670820575632
4930430A15Rik	0.271462229108486	-0.862479610242916	1.5213088708475	-0.566932610971	0.570759967025636	NA
4930430D24Rik	2.54675648752318	1.56866575948451	1.09712754685372	1.4297934310218	0.152776315007191	0.241057780439018
4930430F08Rik	33.2754959805781	-0.570902227804156	0.345122714146366	-1.65420067820293	0.0980867451189237	0.16869267713165
4930430F21Rik	0	NA	NA	NA	NA	NA
4930430J02Rik	0	NA	NA	NA	NA	NA
4930431F12Rik	0.108584891643394	-0.276066174185273	1.51785716404267	-0.181878888689366	0.855677772540265	NA
4930431P03Rik	0.38004712075188	-1.11241458036167	1.52251443568897	-0.730643043038392	0.464997213713849	NA
4930432J09Rik	0.169666178352362	0.894323542080862	1.51618420732703	0.58985150864849	0.555290206389656	NA
4930432K21Rik	5.16872206355722	0.786555386240026	0.842057533597153	0.934087464166458	0.350258777804958	0.462658270105014
4930432M17Rik	0	NA	NA	NA	NA	NA
4930433B08Rik	0	NA	NA	NA	NA	NA
4930433I11Rik	0	NA	NA	NA	NA	NA
4930433N12Rik	0.325665658695476	-0.996841247856491	1.52200078539607	-0.654954489788311	0.512497055825163	NA
4930434J06Rik	0.108584891643394	-0.276066174185273	1.51785716404267	-0.181878888689366	0.855677772540265	NA
4930435E12Rik	0.814386687325457	-1.69622245149755	1.52432555472197	-1.11276914976797	NA	NA
4930438E09Rik	0	NA	NA	NA	NA	NA
4930440C22Rik	0	NA	NA	NA	NA	NA
4930440I19Rik	0	NA	NA	NA	NA	NA
4930441J16Rik	0	NA	NA	NA	NA	NA
4930442J19Rik	0	NA	NA	NA	NA	NA
4930442L01Rik	3.42842054613877	-2.09605072226658	1.5272620336759	-1.37242377277047	NA	NA
4930443O20Rik	0	NA	NA	NA	NA	NA
4930444F02Rik	0.350832284382597	-1.03289082509489	1.52216852006256	-0.678565356910963	0.497413299489604	NA
4930444G20Rik	0.38004712075188	-1.11241458036167	1.52251443568897	-0.730643043038392	0.464997213713849	NA
4930444M15Rik	0.289271545423708	-0.0482263983332714	1.51847321501657	-0.0317597952050442	0.974663609227718	NA
4930444P10Rik	0.302562173587905	-0.273535688146736	1.51964123165587	-0.180000175336568	0.857152430547954	NA
4930447A16Rik	0	NA	NA	NA	NA	NA
4930447C04Rik	0.559305714218366	-1.21472323560147	1.49720764045538	-0.811325832689447	0.417178578833239	NA
4930447J18Rik	0	NA	NA	NA	NA	NA
4930447K03Rik	1.82164991350793	2.90497357737379	1.21635330516318	2.38826463087884	0.0169281476291942	0.0389500646412785
4930447N08Rik	0.202540111043471	-0.628552142314051	1.51980490630326	-0.413574228973195	0.679185950021147	NA
4930448C13Rik	0	NA	NA	NA	NA	NA
4930448F12Rik	0	NA	NA	NA	NA	NA
4930448H16Rik	0	NA	NA	NA	NA	NA
4930448I06Rik	0	NA	NA	NA	NA	NA
4930448I18Rik	0	NA	NA	NA	NA	NA
4930448K20Rik	0.968742894937617	-0.648281232118838	1.50844646122141	-0.429767478518206	0.667364792096077	NA
4930449E01Rik	0.148292173339127	-0.357054638902483	1.51833713466346	-0.235161632256083	0.81408328402247	NA
4930449E18Rik	0	NA	NA	NA	NA	NA
4930449I24Rik	0.0542924458216971	0.0690171082288673	1.51618420732703	0.0455202658722726	0.963692621810073	NA
4930451C15Rik	2.54938099348886	-0.0338212024469967	1.33607581259558	-0.0253138348349355	0.97980463886522	0.987638141486302
4930451G09Rik	8.3120200209148	-0.570271389761851	0.64566410646465	-0.883232293776382	0.377110776698235	0.490400207625448
4930451I11Rik	0	NA	NA	NA	NA	NA
4930452A19Rik	0	NA	NA	NA	NA	NA
4930452B06Rik	60.8685666473975	-1.94900278686476	0.502648700889215	-3.87746508330144	0.000105550469938666	0.000474606606194307
4930452G13Rik	0	NA	NA	NA	NA	NA
4930452N14Rik	0	NA	NA	NA	NA	NA
4930453H23Rik	0.108584891643394	-0.276066174185273	1.51785716404267	-0.181878888689366	0.855677772540265	NA
4930453L07Rik	0	NA	NA	NA	NA	NA
4930453N24Rik	108.132008769905	-0.48168969276431	0.249255935799518	-1.9325104183346	0.0532965374014067	0.101472551352119
4930455B14Rik	0	NA	NA	NA	NA	NA
4930455C13Rik	2.00486782646518	-1.56189541922353	1.12398192254815	-1.38960902118656	0.164647634871795	0.256253686777525
4930455D15Rik	0	NA	NA	NA	NA	NA
4930455F16Rik	0	NA	NA	NA	NA	NA
4930455H04Rik	0	NA	NA	NA	NA	NA
4930455J16Rik	0	NA	NA	NA	NA	NA
4930456L15Rik	0	NA	NA	NA	NA	NA
4930459C07Rik	0	NA	NA	NA	NA	NA
4930459L07Rik	0	NA	NA	NA	NA	NA
4930461G14Rik	0.687301945225996	-1.75555927873623	1.53002342096173	-1.14740680089246	0.251213531739584	NA
4930465K10Rik	0.592691004031403	-1.26297611422477	1.48949900508881	-0.847920079107047	0.396482481353338	NA
4930465M20Rik	0	NA	NA	NA	NA	NA
4930467D21Rik	0	NA	NA	NA	NA	NA
4930467E23Rik	0	NA	NA	NA	NA	NA
4930467K11Rik	0	NA	NA	NA	NA	NA
4930468A15Rik	0	NA	NA	NA	NA	NA
4930469G21Rik	0.488632012395274	-1.30337814512744	1.52322567823556	-0.855669756458684	NA	NA
4930470H14Rik	0	NA	NA	NA	NA	NA
4930470P17Rik	0	NA	NA	NA	NA	NA
4930471C04Rik	0.162877337465091	-0.509801572489584	1.51913665932473	-0.335586380172141	0.737182796025354	NA
4930471G03Rik	0.76009424150376	-1.64394156953401	1.52419157521977	-1.07856623554488	NA	NA
4930471M09Rik	0.162877337465091	-0.509801572489584	1.51913665932473	-0.335586380172141	0.737182796025354	NA
4930473A02Rik	10.0910581385873	-0.518307259639936	0.477574513965344	-1.08529086976686	0.277792848420975	0.38705149905289
4930473O22Rik	0	NA	NA	NA	NA	NA
4930474G06Rik	0	NA	NA	NA	NA	NA
4930474H20Rik	0	NA	NA	NA	NA	NA
4930474M22Rik	0.76009424150376	-1.64394156953401	1.52419157521977	-1.07856623554488	NA	NA
4930474N05Rik	0.651509349860365	-1.52579978427568	1.52388011369747	-1.00125972546066	NA	NA
4930474N09Rik	0	NA	NA	NA	NA	NA
4930478L05Rik	0	NA	NA	NA	NA	NA
4930478P22Rik	0	NA	NA	NA	NA	NA
4930479D17Rik	0	NA	NA	NA	NA	NA
4930480E11Rik	0	NA	NA	NA	NA	NA
4930480G23Rik	0	NA	NA	NA	NA	NA
4930480K15Rik	0	NA	NA	NA	NA	NA
4930480M12Rik	0	NA	NA	NA	NA	NA
4930481A15Rik	5.23633796322898	-0.483366045662433	0.716329692191558	-0.674781529973455	0.499814576693848	0.608549235953303
4930482G09Rik	0	NA	NA	NA	NA	NA
4930483J18Rik	0.194021790061864	0.275152792228664	1.51633759261316	0.181458794907593	0.856007473094957	NA
4930483K19Rik	4.23045644671942	-1.48736846385555	1.01047584427435	-1.47194855996154	0.14103476899516	0.226186770948568
4930483O08Rik	0.054247937704344	0.0690171082288669	1.51618420732703	0.0455202658722724	0.963692621810073	NA
4930486F22Rik	0	NA	NA	NA	NA	NA
4930486I03Rik	0	NA	NA	NA	NA	NA
4930486L24Rik	1.37327994480262	1.4527698379137	1.48286815450031	0.979702634724965	0.327232925187301	0.439120245309731
4930487D11Rik	0	NA	NA	NA	NA	NA
4930487H11Rik	0.0542924458216971	0.0690171082288673	1.51618420732703	0.0455202658722726	0.963692621810073	NA
4930488B22Rik	0	NA	NA	NA	NA	NA
4930488L21Rik	0.574068910813744	-0.949661555381314	1.52335533932618	-0.623401205789174	0.533020905804634	NA
4930500F04Rik	0	NA	NA	NA	NA	NA
4930500J02Rik	3.61239311705257	-4.15769017868373	1.1468386393198	-3.62534888181801	0.00028857160554043	0.00114428146307909
4930500L23Rik	0	NA	NA	NA	NA	NA
4930502A04Rik	0	NA	NA	NA	NA	NA
4930502E09Rik	0	NA	NA	NA	NA	NA
4930502E18Rik	0.415665753382324	0.481764255109786	1.51733548719957	0.317506747304079	0.750859120531583	NA
4930503B20Rik	0	NA	NA	NA	NA	NA
4930503E14Rik	0.054247937704344	0.0690171082288669	1.51618420732703	0.0455202658722724	0.963692621810073	NA
4930503E24Rik	114.689379316668	-1.19452586841271	0.208234300757994	-5.7364510268698	9.66809883001588e-09	1.15182736954028e-07
4930503H13Rik	0	NA	NA	NA	NA	NA
4930503L19Rik	41.0220069245567	-1.27775209363974	0.472762377106251	-2.7027364179459	0.00687712577868861	0.018013502039647
4930503O07Rik	0	NA	NA	NA	NA	NA
4930504O13Rik	0.0542924458216971	0.0690171082288673	1.51618420732703	0.0455202658722726	0.963692621810073	NA
4930505A04Rik	0.630037308537498	0.440713231376323	1.52459192183752	0.289069635660376	0.772528089357919	NA
4930505G20Rik	0	NA	NA	NA	NA	NA
4930506C21Rik	0	NA	NA	NA	NA	NA
4930506M07Rik	91.7008892000887	3.11358518649276	0.471533519938136	6.60310466772596	4.02635051409293e-11	7.35016987612622e-10
4930507D05Rik	3.46698894281066	-0.651972478417953	1.03873686628037	-0.627658938064468	0.530227390018497	0.637339611814141
4930507D10Rik	0.0542924458216971	0.0690171082288673	1.51618420732703	0.0455202658722726	0.963692621810073	NA
4930509E16Rik	0.256877064982521	-0.806425507279958	1.52098595853021	-0.530199179523812	0.595973839856276	NA
4930509J09Rik	0	NA	NA	NA	NA	NA
4930509K18Rik	0	NA	NA	NA	NA	NA
4930511A02Rik	0	NA	NA	NA	NA	NA
4930511E03Rik	0	NA	NA	NA	NA	NA
4930511M06Rik	1.32637981327778	1.39761834656177	1.49093527804475	0.937410474581186	0.348547454991141	0.461082439633027
4930512B01Rik	1.49833874506057	-0.234951706629647	1.35181772861215	-0.173804279716661	0.862019280860845	0.905151336162624
4930513D17Rik	0	NA	NA	NA	NA	NA
4930513N10Rik	18.332349533188	-0.0189607377348859	0.572128246829097	-0.0331407124888029	0.973562376696754	0.982933821777064
4930513O06Rik	0	NA	NA	NA	NA	NA
4930515B02Rik	0	NA	NA	NA	NA	NA
4930515G01Rik	2.82004950940047	0.604276959377295	0.993926506176493	0.607969458126105	0.543207730574753	0.649334989321608
4930515G16Rik	0.054247937704344	0.0690171082288669	1.51618420732703	0.0455202658722724	0.963692621810073	NA
4930515L03Rik	0	NA	NA	NA	NA	NA
4930515L19Rik	0	NA	NA	NA	NA	NA
4930517E11Rik	0	NA	NA	NA	NA	NA
4930518P08Rik	0	NA	NA	NA	NA	NA
4930519D14Rik	0	NA	NA	NA	NA	NA
4930519F09Rik	51.2482114277712	-0.538835125120679	0.400564298920274	-1.34519008951401	0.178563855836328	0.273237735854683
4930519F16Rik	0	NA	NA	NA	NA	NA
4930519F24Rik	0	NA	NA	NA	NA	NA
4930519G04Rik	0	NA	NA	NA	NA	NA
4930519H02Rik	0.0542924458216971	0.0690171082288673	1.51618420732703	0.0455202658722726	0.963692621810073	NA
4930520O04Rik	1.45436296158453	-0.182206923374643	1.31805238464933	-0.138239515740582	0.890051125840432	0.925001533520932
4930520P13Rik	0	NA	NA	NA	NA	NA
4930521E06Rik	0	NA	NA	NA	NA	NA
4930522H14Rik	0.814386687325457	-1.69622245149755	1.52432555472197	-1.11276914976797	NA	NA
4930522O17Rik	0	NA	NA	NA	NA	NA
4930523C07Rik	17.3187897948552	2.11819301095656	0.718752024436593	2.9470428450159	0.00320828747420802	0.00942192763051128
4930523O13Rik	0	NA	NA	NA	NA	NA
4930524B15Rik	0	NA	NA	NA	NA	NA
4930524C18Rik	0	NA	NA	NA	NA	NA
4930524N10Rik	0	NA	NA	NA	NA	NA
4930524O05Rik	0.0940442356347827	0.0690171082288673	1.51618420732703	0.0455202658722727	0.963692621810073	NA
4930524O08Rik	0	NA	NA	NA	NA	NA
4930525D18Rik	0	NA	NA	NA	NA	NA
4930525G20Rik	1.58203515434925	1.19841806775633	1.49512916980419	0.801548181896067	0.422814362342413	0.535355335270182
4930525M21Rik	3.53966622042876	0.452281478539302	1.15411833797027	0.391884838546731	0.695143305910955	0.777604765561423
4930526I15Rik	40.300691289753	0.299013983788215	0.306942426249589	0.974169610378569	0.329972331052973	0.441992337557843
4930526L06Rik	0.202584619160824	-0.628699403305294	1.51980599275838	-0.413670827922077	0.679115194207203	NA
4930527F14Rik	0.054247937704344	0.0690171082288669	1.51618420732703	0.0455202658722724	0.963692621810073	NA
4930527G23Rik	0	NA	NA	NA	NA	NA
4930528A17Rik	2.125844425208	-0.413087721748491	1.26660376226056	-0.326138082055935	0.744319885514843	0.817256394902535
4930528D03Rik	0	NA	NA	NA	NA	NA
4930528P14Rik	0	NA	NA	NA	NA	NA
4930529C04Rik	21.0830911654737	-0.0769163962433583	0.68796046168281	-0.111803512741436	0.910979202224411	0.940221669847703
4930529K09Rik	0	NA	NA	NA	NA	NA
4930529L06Rik	0	NA	NA	NA	NA	NA
4930529M08Rik	0.419665386212906	-1.21986229257764	1.52763717026491	-0.798528810585373	0.424563680954067	NA
4930532M18Rik	0	NA	NA	NA	NA	NA
4930533B01Rik	0	NA	NA	NA	NA	NA
4930533P14Rik	0	NA	NA	NA	NA	NA
4930538K18Rik	4.71720469595118	-1.48868657654411	1.15742184275664	-1.28620916035116	NA	NA
4930539C22Rik	0	NA	NA	NA	NA	NA
4930539E08Rik	21.1055917165669	4.25140453756056	0.940939721334334	4.51825387021785	6.23516978403648e-06	3.81496135200581e-05
4930539J05Rik	13.6420858243348	-1.12015325714765	0.558458950647737	-2.00579336377083	0.0448782989941632	0.0882356733171096
4930539M17Rik	0	NA	NA	NA	NA	NA
4930539N22Rik	0	NA	NA	NA	NA	NA
4930540M03Rik	0	NA	NA	NA	NA	NA
4930542C21Rik	0	NA	NA	NA	NA	NA
4930542D17Rik	0	NA	NA	NA	NA	NA
4930543E12Rik	0	NA	NA	NA	NA	NA
4930544D05Rik	0.271462229108486	-0.862479610242916	1.5213088708475	-0.566932610971	0.570759967025636	NA
4930544G11Rik	2.15063274282627	-0.828477877754491	1.49865857018878	-0.552812958357906	0.580391494275305	0.682572795177098
4930544M13Rik	0	NA	NA	NA	NA	NA
4930545E07Rik	0	NA	NA	NA	NA	NA
4930545H06Rik	0	NA	NA	NA	NA	NA
4930545L23Rik	0	NA	NA	NA	NA	NA
4930546C10Rik	0.217169783286788	-0.700970231206695	1.52031647859306	-0.461068626879183	0.644749369518597	NA
4930546K05Rik	0.667501932771363	-0.600333218010506	1.52663246235585	-0.393240175886271	0.694142098879086	NA
4930547E08Rik	0	NA	NA	NA	NA	NA
4930547E14Rik	0	NA	NA	NA	NA	NA
4930548G14Rik	0	NA	NA	NA	NA	NA
4930548H24Rik	0.217036258934729	-0.70057142321257	1.5203137821879	-0.46080712509517	0.644936989377387	NA
4930548J01Rik	0	NA	NA	NA	NA	NA
4930548K13Rik	0	NA	NA	NA	NA	NA
4930549C01Rik	0	NA	NA	NA	NA	NA
4930549G23Rik	0.365372940391209	-1.07382949469016	1.52235060609801	-0.705375943221469	0.480576310886902	NA
4930550C14Rik	2.95557036782227	-0.316887414525605	1.035908520127	-0.305902894289115	0.759678582208983	0.829452512958743
4930550L24Rik	1.30301869972073	-2.05629776381843	1.52506888044353	-1.3483310755252	NA	NA
4930552N02Rik	0	NA	NA	NA	NA	NA
4930552P12Rik	0.054247937704344	0.0690171082288669	1.51618420732703	0.0455202658722724	0.963692621810073	NA
4930553E22Rik	0	NA	NA	NA	NA	NA
4930554C24Rik	0	NA	NA	NA	NA	NA
4930555B11Rik	0	NA	NA	NA	NA	NA
4930555G01Rik	0.289227037306355	-0.0480391637648873	1.5184721799086	-0.0316365122789268	0.974761925365908	NA
4930556C24Rik	0.0542924458216971	0.0690171082288673	1.51618420732703	0.0455202658722726	0.963692621810073	NA
4930556G01Rik	0	NA	NA	NA	NA	NA
4930556J02Rik	0	NA	NA	NA	NA	NA
4930556M19Rik	14.1258082394264	0.24798233661413	0.473794126114134	0.523396815085025	0.600698140096876	0.699925674518351
4930556N09Rik	0	NA	NA	NA	NA	NA
4930557A04Rik	0.814386687325457	-1.69622245149755	1.52432555472197	-1.11276914976797	NA	NA
4930557J02Rik	0	NA	NA	NA	NA	NA
4930558C23Rik	0.271462229108486	-0.862479610242916	1.5213088708475	-0.566932610971	0.570759967025636	NA
4930558G05Rik	0	NA	NA	NA	NA	NA
4930558J18Rik	5.48202130939729	-1.70325948513402	0.800085668573967	-2.12884638737478	0.0332669716299368	0.0689630696191803
4930558K02Rik	0.108584891643394	-0.276066174185273	1.51785716404267	-0.181878888689366	0.855677772540265	NA
4930562C15Rik	1.62161796433699	-1.30077019275343	1.53149962857993	-0.849344112449812	NA	NA
4930562F07Rik	0	NA	NA	NA	NA	NA
4930563D23Rik	2.06311294122449	-2.41410044275707	1.52557666772418	-1.58241830373452	NA	NA
4930563E18Rik	0	NA	NA	NA	NA	NA
4930563E22Rik	3.78381601301572	0.133278254362783	0.94425802259015	0.141146012185519	0.887754595002096	0.923513940694748
4930563F08Rik	0	NA	NA	NA	NA	NA
4930563M20Rik	0	NA	NA	NA	NA	NA
4930564B18Rik	0	NA	NA	NA	NA	NA
4930564C03Rik	0.108584891643394	-0.276066174185273	1.51785716404267	-0.181878888689366	0.855677772540265	NA
4930564D02Rik	0	NA	NA	NA	NA	NA
4930565D16Rik	0	NA	NA	NA	NA	NA
4930565N06Rik	5.37586413889562	0.797745745554624	0.846482894546429	0.942423941102886	0.345975634673934	0.458361894952757
4930567H12Rik	0	NA	NA	NA	NA	NA
4930567H17Rik	0.217169783286788	-0.700970231206695	1.52031647859306	-0.461068626879183	0.644749369518597	NA
4930567J20Rik	0	NA	NA	NA	NA	NA
4930567K20Rik	0	NA	NA	NA	NA	NA
4930568D16Rik	0	NA	NA	NA	NA	NA
4930568E12Rik	0.38004712075188	-1.11241458036167	1.52251443568897	-0.730643043038392	0.464997213713849	NA
4930568G15Rik	0	NA	NA	NA	NA	NA
4930570G19Rik	0.295450935558633	0.894323542080862	1.51618420732703	0.58985150864849	0.555290206389656	NA
4930571K23Rik	14.9847150467884	-3.55803389530492	1.52806401128256	-2.32845866994703	NA	NA
4930571O06Rik	0	NA	NA	NA	NA	NA
4930572K03Rik	0	NA	NA	NA	NA	NA
4930572O03Rik	0.393468464396812	0.407071965923614	1.51786998103072	0.26818632097012	0.788555903736012	NA
4930572O13Rik	0.147725467779316	0.687996718898136	1.51618420732703	0.453768556335939	0.649995417454846	NA
4930573O16Rik	0	NA	NA	NA	NA	NA
4930577N17Rik	7.46212016675483	-0.508938997476994	0.669934420545479	-0.759684801778958	0.44744301554176	0.559460999910562
4930578C19Rik	0	NA	NA	NA	NA	NA
4930578E11Rik	0	NA	NA	NA	NA	NA
4930578I06Rik	0.271462229108486	-0.862479610242916	1.5213088708475	-0.566932610971	0.570759967025636	NA
4930578M01Rik	0.621161102371462	-0.502384324721778	1.52819561392837	-0.328743467225607	0.742349596605449	NA
4930578N18Rik	0	NA	NA	NA	NA	NA
4930579F01Rik	0	NA	NA	NA	NA	NA
4930579G18Rik	3.51269927299726	-1.3199883795403	1.16547536074823	-1.1325751053998	0.257392727855712	0.365021406571754
4930579G24Rik	50.382796456058	-0.309722819413506	0.368263682560815	-0.841035470182042	0.400328063728441	0.513379221241374
4930579K19Rik	1.08707830274956	-1.79428966437671	1.32161602173343	-1.35764823887601	0.174575328442997	NA
4930581F22Rik	4.48741746866367	1.07682341589332	0.89934833011326	1.19733742737667	0.231175061897349	0.336201189019106
4930583K01Rik	0	NA	NA	NA	NA	NA
4930583P06Rik	1.03155647061225	-1.87650686877991	1.5247333278405	-1.23071151821521	NA	NA
4930584F24Rik	0	NA	NA	NA	NA	NA
4930590J08Rik	3.15471026795778	-1.96198708664481	1.35281376312205	-1.45030095060306	NA	NA
4930590L20Rik	0.054247937704344	0.0690171082288669	1.51618420732703	0.0455202658722724	0.963692621810073	NA
4930591A17Rik	0	NA	NA	NA	NA	NA
4930592A05Rik	0.940640113781906	0.130900791420607	1.50824943542796	0.0867898825922414	0.930838529799276	NA
4930592I03Rik	0.325754674930183	-0.997030071215186	1.52200168259973	-0.655078166216057	0.51241742875174	NA
4930593A02Rik	0.597216904038668	-1.45812974986077	1.52369814818686	-0.956967593349044	NA	NA
4930593C16Rik	0	NA	NA	NA	NA	NA
4930594C11Rik	46.5549467007063	-1.403499770544	0.311244014940853	-4.50932292083019	6.50348526522279e-06	3.96247359462509e-05
4930595M18Rik	0.054247937704344	0.0690171082288669	1.51618420732703	0.0455202658722724	0.963692621810073	NA
4930596D02Rik	0	NA	NA	NA	NA	NA
4930596I21Rik	0	NA	NA	NA	NA	NA
4930597G03Rik	0	NA	NA	NA	NA	NA
4930598F16Rik	0	NA	NA	NA	NA	NA
4930599N23Rik	0.374663935724824	0.482021473929748	1.51733356926291	0.317676668923831	0.750730210636808	NA
4931402G19Rik	0.202584619160824	-0.628699403305294	1.51980599275838	-0.413670827922077	0.679115194207203	NA
4931403E22Rik	0.139729344240167	0.687996718898136	1.51618420732703	0.453768556335939	0.649995417454846	NA
4931403G20Rik	1.44034450301838	-0.684994619483639	1.13339466186712	-0.604374312435173	0.545594810059424	0.651653296932082
4931406B18Rik	0	NA	NA	NA	NA	NA
4931406C07Rik	127.060295294584	1.00239346561298	0.229772815415858	4.36254159918258	1.2856013111313e-05	7.29448908356992e-05
4931406H21Rik	1.06541165881389	0.474974128348793	1.53103206740384	0.310231339017087	0.756385040283168	NA
4931406P16Rik	415.477619246625	-0.268923266060502	0.34752138541013	-0.773832280114591	0.439029980620794	0.550963872537045
4931408C20Rik	0	NA	NA	NA	NA	NA
4931408D14Rik	1.66287705839792	2.34628173980258	1.52561029072073	1.53792993798838	0.124065746323787	0.203936015823476
4931409K22Rik	1.14014136225564	-1.95334367739607	1.52488455169197	-1.28097807485078	NA	NA
4931412M21	0.689785429120257	1.34494560753318	1.51679377262109	0.886703012505812	0.37523881603591	NA
4931414P19Rik	55.5166290512113	0.837437833922799	0.397260029110062	2.10803446749682	0.0350280081395801	0.0720077630415915
4931417E11Rik	0.76009424150376	-1.64394156953401	1.52419157521977	-1.07856623554488	NA	NA
4931419H13Rik	0	NA	NA	NA	NA	NA
4931420L22Rik	0	NA	NA	NA	NA	NA
4931423N10Rik	0	NA	NA	NA	NA	NA
4931428F04Rik	52.3459817118025	-0.572816578048672	0.487828891664825	-1.17421618078791	0.240308446496891	0.346182532191473
4931428L18Rik	0	NA	NA	NA	NA	NA
4931429I11Rik	0.202017913601014	0.275152792228664	1.51633759261316	0.181458794907593	0.856007473094957	NA
4931429L15Rik	0.108584891643394	-0.276066174185273	1.51785716404267	-0.181878888689366	0.855677772540265	NA
4931429P17Rik	0	NA	NA	NA	NA	NA
4931430N09Rik	0.0542924458216971	0.0690171082288673	1.51618420732703	0.0455202658722726	0.963692621810073	NA
4931431B13Rik	0	NA	NA	NA	NA	NA
4931431C16Rik	2.3050919969143	-0.575954943933454	1.4107228955843	-0.408269367241609	0.683075926140551	0.767785600152035
4931431F19Rik	0.922971578968851	-1.79146298791672	1.52455083531251	-1.17507592821561	NA	NA
4931440F15Rik	30.9076404315134	0.654749764297199	0.326959579774442	2.00254038969859	0.045226643691303	0.0888006154242972
4931440J10Rik	0.108584891643394	-0.276066174185273	1.51785716404267	-0.181878888689366	0.855677772540265	NA
4931440L10Rik	0.893801250716922	-2.10849604472081	1.52076901727773	-1.38646699187438	0.165604352628292	NA
4931440P22Rik	4.50966084797274	0.150248255371831	0.82428064956653	0.182278032913721	0.855364537080885	0.901474163610816
4932411E22Rik	0.491244950907368	-0.0623691680190902	1.51197876804154	-0.0412500289933811	0.967096570218178	NA
4932411N23Rik	1.28924207653376	-0.770226349744101	1.15675191757896	-0.665852667317082	0.505505277109117	0.61398395638862
4932412D23Rik	0	NA	NA	NA	NA	NA
4932413F04Rik	0	NA	NA	NA	NA	NA
4932414J04Rik	0	NA	NA	NA	NA	NA
4932414N04Rik	1.24872625389903	-2.02343077522905	1.52501218281065	-1.32682925293082	NA	NA
4932415M13Rik	0.325754674930183	-0.997030071215186	1.52200168259973	-0.655078166216057	0.51241742875174	NA
4932416H05Rik	26.482047541838	0.126408039849901	0.357173790416657	0.353911858152978	0.723404939948859	0.80016302144661
4932416K20Rik	0	NA	NA	NA	NA	NA
4932418E24Rik	3.77506017988562	-1.07840644717504	1.21851808320446	-0.885014725706031	0.37614868920904	0.489586474688275
4932429P05Rik	0	NA	NA	NA	NA	NA
4932435O22Rik	0.563346713044288	0.728687573374526	1.52327842717728	0.478367946643101	0.63238834330693	NA
4932438A13Rik	354.325902678998	-0.416189298181384	0.308463615670244	-1.34923302794421	0.177262129320783	0.271843809470777
4932438H23Rik	2.01233704729763	-2.03689784104182	1.29519954488001	-1.57265175786525	0.115799476056789	0.193231069167178
4932441J04Rik	1.24198354168781	-1.06240452890994	1.45090078623829	-0.732237889031965	0.464023382034205	0.575072940644867
4932443I19Rik	0.148292173339127	-0.357054638902483	1.51833713466346	-0.235161632256083	0.81408328402247	NA
4932702P03Rik	1.20360757588555	1.45718202334435	1.5039234602459	0.96892033528494	0.332584938528737	0.444668506656825
4933400A11Rik	0.705801795682063	-1.5879650978876	1.52403932136269	-1.0419449653489	NA	NA
4933400B14Rik	0	NA	NA	NA	NA	NA
4933400C23Rik	0	NA	NA	NA	NA	NA
4933400F21Rik	0.271462229108486	-0.862479610242916	1.5213088708475	-0.566932610971	0.570759967025636	NA
4933400L20Rik	0	NA	NA	NA	NA	NA
4933401B06Rik	0.217169783286788	-0.700970231206695	1.52031647859306	-0.461068626879183	0.644749369518597	NA
4933401D09Rik	0.20197340548366	0.275432663776407	1.51633540634752	0.181643627540068	0.855862408525325	NA
4933401H06Rik	0.0940442356347827	0.0690171082288673	1.51618420732703	0.0455202658722727	0.963692621810073	NA
4933402C06Rik	0	NA	NA	NA	NA	NA
4933402D24Rik	2.00344082678084	0.0127541684954453	1.38479100333776	0.0092101757338861	0.99265144687283	0.995138804938461
4933402E13Rik	52.3261879997371	4.80955784639964	1.13102185200704	4.2524004623473	2.11491228260879e-05	0.000113030625731415
4933402J07Rik	0.597216904038668	-1.45812974986077	1.52369814818686	-0.956967593349044	NA	NA
4933402J10Rik	0	NA	NA	NA	NA	NA
4933402J15Rik	0	NA	NA	NA	NA	NA
4933402N03Rik	0.0542924458216971	0.0690171082288673	1.51618420732703	0.0455202658722726	0.963692621810073	NA
4933402N22Rik	0	NA	NA	NA	NA	NA
4933402P03Rik	2.66032984526316	-2.95668900826777	1.52554896187427	-1.93811479156671	NA	NA
4933403O08Rik	0.32557664246077	-0.996652385646291	1.52199988780855	-0.654830787853289	0.512576705773277	NA
4933404G15Rik	0	NA	NA	NA	NA	NA
4933404K08Rik	0	NA	NA	NA	NA	NA
4933404O12Rik	36.357560630631	-0.675900732647334	0.420843616425992	-1.60606150661714	0.108260396498814	0.182912891077241
4933405D12Rik	0.5945483274378	1.36445115354591	1.51706403193375	0.899402480597142	0.368438318389416	NA
4933405E24Rik	0	NA	NA	NA	NA	NA
4933405L10Rik	0.202017913601014	0.275152792228664	1.51633759261316	0.181458794907593	0.856007473094957	NA
4933405O20Rik	0.0542924458216971	0.0690171082288673	1.51618420732703	0.0455202658722726	0.963692621810073	NA
4933406C10Rik	1.39919571150388	0.582203655085374	1.29665988221526	0.449002597420315	0.653429782920949	0.744677415240586
4933406D12Rik	0	NA	NA	NA	NA	NA
4933406F09Rik	0.0542924458216971	0.0690171082288673	1.51618420732703	0.0455202658722726	0.963692621810073	NA
4933406G16Rik	0	NA	NA	NA	NA	NA
4933406I18Rik	0.054247937704344	0.0690171082288669	1.51618420732703	0.0455202658722724	0.963692621810073	NA
4933406J08Rik	0.054247937704344	0.0690171082288669	1.51618420732703	0.0455202658722724	0.963692621810073	NA
4933406J10Rik	0	NA	NA	NA	NA	NA
4933406K04Rik	0.108584891643394	-0.276066174185273	1.51785716404267	-0.181878888689366	0.855677772540265	NA
4933406M09Rik	0.248314235883561	-0.0482265008244378	1.51847321558313	-0.0317598626893908	0.974663555410149	NA
4933407E24Rik	0.922971578968851	-1.79146298791672	1.52455083531251	-1.17507592821561	NA	NA
4933407G14Rik	0	NA	NA	NA	NA	NA
4933407I05Rik	0.0542924458216971	0.0690171082288673	1.51618420732703	0.0455202658722726	0.963692621810073	NA
4933407K13Rik	12.2215283654542	-0.623901332882069	0.536147248185171	-1.16367534290988	0.244555605466684	0.350723184481195
4933407L21Rik	0.139729344240167	0.687996718898136	1.51618420732703	0.453768556335939	0.649995417454846	NA
4933408B17Rik	0.60035203999322	-1.27078917493489	1.47450227687203	-0.86184280273253	0.388774027475956	NA
4933408J17Rik	0.651174062596122	-0.515405698552607	1.39380392558291	-0.369783503326736	0.711543807802164	NA
4933408N05Rik	0.147725467779316	0.687996718898136	1.51618420732703	0.453768556335939	0.649995417454846	NA
4933409G03Rik	0.434339566573577	-1.21346300059453	1.52291025219331	-0.796805326411647	0.425564101192894	NA
4933409K07Rik	7.88429343623426	0.0372549424455998	0.6986234557207	0.0533262119107748	0.957471995825255	0.971610469431142
4933411E08Rik	0.279458688480333	0.894323542080863	1.51618420732703	0.58985150864849	0.555290206389656	NA
4933411G06Rik	0	NA	NA	NA	NA	NA
4933411G11Rik	0	NA	NA	NA	NA	NA
4933411K16Rik	15.8678182164454	-3.14033153653015	1.50889222855093	-2.08121658863998	NA	NA
4933411K20Rik	148.588704233592	0.139922455637214	0.249632251362095	0.560514336083341	0.575128663921989	0.677677545567656
4933412E12Rik	14.0445075663404	1.76000104376639	0.719155160962116	2.44731754606583	0.0143923974034121	0.0340048793305939
4933412E24Rik	0	NA	NA	NA	NA	NA
4933412O06Rik	0	NA	NA	NA	NA	NA
4933413G19Rik	0.434295058456224	-1.21338960982737	1.52290998117861	-0.796757277070508	0.425592011801386	NA
4933413J09Rik	0.415665753382324	0.481764255109786	1.51733548719957	0.317506747304079	0.750859120531583	NA
4933413L06Rik	0	NA	NA	NA	NA	NA
4933415F23Rik	3.58330142423201	-3.08294347697586	1.5258574623309	-2.02046623166646	NA	NA
4933416C03Rik	0.799190309522329	-1.34342434151597	1.53146801561448	-0.877213449983113	NA	NA
4933416E03Rik	0	NA	NA	NA	NA	NA
4933416I08Rik	0	NA	NA	NA	NA	NA
4933416M06Rik	0	NA	NA	NA	NA	NA
4933416M07Rik	0.162877337465091	-0.509801572489584	1.51913665932473	-0.335586380172141	0.737182796025354	NA
4933417A18Rik	0.636357480174591	-1.03411020477748	1.52365482598648	-0.678703724190252	0.497325605986035	NA
4933417D19Rik	1.94064445916765	1.62213327606923	1.39021836730921	1.16681905103073	0.243283451738576	0.349493507019386
4933417E11Rik	0.202629127278177	-0.628846640799706	1.5198070788461	-0.41376741137247	0.679044452572111	NA
4933417G07Rik	18.424648353298	0.506124208215042	0.486073984534645	1.04124932483188	0.297759848891712	0.408615932503779
4933417O13Rik	0	NA	NA	NA	NA	NA
4933421I07Rik	0.217169783286788	-0.700970231206695	1.52031647859306	-0.461068626879183	0.644749369518597	NA
4933421O10Rik	18.7499014196933	-0.15212453702803	0.642759976662558	-0.236673941364419	0.812909752438956	0.871530696756114
4933422A05Rik	0.296017641118443	-0.164885367479623	1.51907949165654	-0.108542948795798	0.913565013528034	NA
4933422H20Rik	0.785409101910786	-0.709899567584932	1.52914264123849	-0.464246793229155	0.642470939427606	NA
4933424G05Rik	0	NA	NA	NA	NA	NA
4933424G06Rik	0	NA	NA	NA	NA	NA
4933425B07Rik	0.205946698687056	0.275432663776407	1.51633540634752	0.181643627540068	0.855862408525325	NA
4933425L06Rik	0.424165445880904	1.25838188644513	1.51651432129027	0.829785692610199	0.40665996146527	NA
4933426M11Rik	900.446352337704	1.78408958580885	0.268665517204082	6.64056036805659	3.12492813444062e-11	5.87281094937362e-10
4933427D06Rik	1.50937760483606	-0.964552982503965	1.47192326599919	-0.65530113205269	0.51227389209234	0.620792368136119
4933427D14Rik	62.5316816055055	-0.701157407923964	0.293061740221423	-2.39252454924415	0.0167329086505732	0.0385451493760578
4933427E11Rik	2.03172608227044	0.981156425524404	1.53108073303654	0.64082605466435	0.521635702982244	0.629232399890891
4933427E13Rik	0	NA	NA	NA	NA	NA
4933427G17Rik	2.42838960823089	-2.23939933816194	1.36555739211126	-1.63991594282218	NA	NA
4933427I22Rik	0	NA	NA	NA	NA	NA
4933428C19Rik	0	NA	NA	NA	NA	NA
4933428G20Rik	1.78905602503183	0.154267660312333	1.32052906309042	0.116822616498346	0.907000621091992	0.937021352663074
4933429K18Rik	0.256832556865168	-0.806306157027308	1.52098524768093	-0.530120958277996	0.596028068816874	NA
4933429O19Rik	0.147725467779316	0.687996718898136	1.51618420732703	0.453768556335939	0.649995417454846	NA
4933430H16Rik	0	NA	NA	NA	NA	NA
4933430I17Rik	2.18274041195958	-2.23547082903212	1.32266331940272	-1.69012839188857	0.0910033941944274	0.158644131501489
4933430M04Rik	0	NA	NA	NA	NA	NA
4933430N04Rik	0	NA	NA	NA	NA	NA
4933431E20Rik	56.1494068811302	1.87298218029003	0.65808263566383	2.84612004448453	0.00442555079241343	0.0124319156645831
4933431G14Rik	0.0848330891761809	0.687996718898136	1.51618420732703	0.453768556335939	0.649995417454846	NA
4933432G23Rik	0	NA	NA	NA	NA	NA
4933432I03Rik	0	NA	NA	NA	NA	NA
4933432I09Rik	0.356899127526955	-0.468661945406371	1.5209582683378	-0.308135966096265	0.757978874800652	NA
4933432K03Rik	0.434339566573577	-1.21346300059453	1.52291025219331	-0.796805326411647	0.425564101192894	NA
4933433C11Rik	0.636968693851754	-1.50460995030779	1.52382461795542	-0.987390499260073	0.323451240126921	NA
4933433F19Rik	0	NA	NA	NA	NA	NA
4933433G08Rik	0	NA	NA	NA	NA	NA
4933433G15Rik	0.310469280892348	-0.273209830326715	1.51963876208778	-0.179786036749524	0.85732054605568	NA
4933433G19Rik	2.73269716960275	1.12285194173247	1.01979559851907	1.10105588155417	0.270872336852584	0.379724028863909
4933433H22Rik	0.374663935724824	0.482021473929748	1.51733356926291	0.317676668923831	0.750730210636808	NA
4933434E20Rik	138.521892375024	1.13208033072698	0.205712780261762	5.5032085477939	3.72940825692589e-08	3.88013547822595e-07
4933434I20Rik	0	NA	NA	NA	NA	NA
4933436E23Rik	0	NA	NA	NA	NA	NA
4933436H12Rik	0	NA	NA	NA	NA	NA
4933436I01Rik	0.0542924458216971	0.0690171082288673	1.51618420732703	0.0455202658722726	0.963692621810073	NA
4933438B17Rik	0	NA	NA	NA	NA	NA
4933438K21Rik	0	NA	NA	NA	NA	NA
4933439C10Rik	7.55878088188795	0.161240858146367	1.0598362669392	0.152137517063866	0.879078474267373	0.917648121127138
4933439K11Rik	2.52167416579456	-0.251939323803587	1.20031185733389	-0.209894888785977	0.833749711535421	0.886329627201154
4933440J02Rik	0	NA	NA	NA	NA	NA
4933440M02Rik	0	NA	NA	NA	NA	NA
5031410I06Rik	0.241769703414099	0.265218296342285	1.51641477643743	0.17489825373858	0.861159582440577	NA
5031414D18Rik	1.62580379981398	0.867524868809062	1.35892359351993	0.638391203851256	0.523219055410116	0.630572295290289
5031425E22Rik	38.1831988073597	1.13146149075853	0.283098420148352	3.9967071881419	6.42296674095258e-05	0.000304353199740165
5031425F14Rik	0.512017245435831	1.3499413297164	1.52488132117334	0.885276323456876	0.376007616507853	NA
5031426D15Rik	1.16945795147677	2.63759443728798	1.46996301212147	1.79432707866667	0.0727609784638843	0.132016859735265
5031434C07Rik	0	NA	NA	NA	NA	NA
5031434O11Rik	0.522389403504141	0.93219906258907	1.51807739836754	0.614065569773654	0.539171998933804	NA
5031439G07Rik	327.790338698626	-0.0655944215852219	0.286681269983042	-0.228806093921316	0.819019630163741	0.875794197821679
5033403H07Rik	7.30297437486122	0.150363706060823	1.53076809680645	0.0982276194379265	0.921751551370951	0.947868458060275
5033404E19Rik	0.188088471269565	-0.511116363083753	1.51914299042599	-0.336450463389511	0.736531200825211	NA
5033406O09Rik	11.300315478519	2.26386263805059	0.672538470572875	3.36614593381135	0.000762263697885325	0.00269612686780204
5133400J02Rik	0.0940442356347827	0.0690171082288673	1.51618420732703	0.0455202658722727	0.963692621810073	NA
5330411J11Rik	0.217036258934729	-0.70057142321257	1.5203137821879	-0.46080712509517	0.644936989377387	NA
5330413P13Rik	0.543720663324841	0.547236406958649	1.51757888119677	0.360598327862268	0.718399739509958	NA
5330417C22Rik	11.5308231554831	2.33505829082908	1.00508474419275	2.32324518337458	0.0201659847530519	0.0451289654599394
5330426P16Rik	30.9513116361032	1.40220655575571	0.616506847332715	2.27443792688157	0.022939669271789	0.0504338849896863
5330434G04Rik	0.969244117600591	1.80937042495447	1.53154739243564	1.18140021907974	0.237443771045406	NA
5330439B14Rik	0.303397521965425	0.894323542080862	1.51618420732703	0.58985150864849	0.555290206389656	NA
5430401F13Rik	0	NA	NA	NA	NA	NA
5430402E10Rik	0	NA	NA	NA	NA	NA
5430402O13Rik	0.621237228483927	-0.705567114553191	1.39619250866931	-0.505350881180171	0.613312411595941	NA
5430403N17Rik	0.139729344240167	0.687996718898136	1.51618420732703	0.453768556335939	0.649995417454846	NA
5430405H02Rik	2.70454396388571	0.172676483686874	0.926164518596827	0.186442559847234	0.852097719554077	0.899452085536283
5430416N02Rik	12.7765984791163	-1.16404655037711	0.591492826852475	-1.96798084022655	0.0490702422714575	0.0947931824707752
5430416O09Rik	0.232558556955497	0.894323542080862	1.51618420732703	0.58985150864849	0.555290206389656	NA
5430417L22Rik	175.318194178765	2.30420084090747	0.377697072805623	6.10065845570715	1.0563240564771e-09	1.51422209420871e-08
5430419D17Rik	0.0940442356347827	0.0690171082288673	1.51618420732703	0.0455202658722727	0.963692621810073	NA
5430421F17Rik	0	NA	NA	NA	NA	NA
5430421N21Rik	0	NA	NA	NA	NA	NA
5430425K12Rik	0	NA	NA	NA	NA	NA
5430427M07Rik	0.139729344240167	0.687996718898136	1.51618420732703	0.453768556335939	0.649995417454846	NA
5430427O19Rik	1.60883895126441	0.746135742131572	1.49828824986963	0.497992120138761	0.618489596187769	0.714984868540795
5430428K19Rik	0	NA	NA	NA	NA	NA
5430434I15Rik	0	NA	NA	NA	NA	NA
5430435G22Rik	50.2242752157604	4.40165833048641	0.742489106797698	5.92824634083919	3.06186931920506e-09	4.01528677634001e-08
5430437J10Rik	0	NA	NA	NA	NA	NA
5430440P10Rik	0.170382881556895	0.687996718898136	1.51618420732703	0.453768556335939	0.649995417454846	NA
5530400C23Rik	0	NA	NA	NA	NA	NA
5530401A14Rik	0	NA	NA	NA	NA	NA
5530601H04Rik	6.67581357942836	-1.18529150275934	0.62539443012466	-1.89527032168015	0.0580565979192676	0.109044251716518
5730403I07Rik	0.439153573002196	1.12376861275242	1.51730968199358	0.740632335039152	0.45891639676091	NA
5730405O15Rik	1.37789427763006	0.813088461869729	1.25599275031069	0.647367161688312	0.517394343693956	0.62536381342194
5730408K05Rik	4.26914695200316	-1.32404970567535	0.774400603413312	-1.70977359759194	0.0873077470938087	0.153447088592143
5730409E04Rik	32.650034523162	-0.00192817835059711	0.739372084923541	-0.0026078592766949	0.997919231704905	0.998428202499471
5730412P04Rik	0	NA	NA	NA	NA	NA
5730416F02Rik	2.61755904519005	1.85874809439748	1.24380622003657	1.49440327959031	0.13507024490223	0.218459066805505
5730420D15Rik	0.405124730204294	-1.15839776196149	1.52454183482075	-0.759833371248673	0.447354192653223	NA
5730422E09Rik	0	NA	NA	NA	NA	NA
5730435O14Rik	0	NA	NA	NA	NA	NA
5730455P16Rik	113.523257490606	0.186320158424976	0.262696303777058	0.709260677619202	0.478162725504719	0.588318701359908
5730457N03Rik	93.8071634125292	-8.96561939767008	0.815792495677232	-10.9900733889777	4.2657909515282e-28	7.26636645913506e-26
5730460C07Rik	0.821260870467747	1.47864661574566	1.51896964485469	0.973453696559629	0.330327862560165	NA
5730480H06Rik	1.07338611137273	-1.07659490564515	1.27980034217339	-0.841220985936641	0.40022414593823	NA
5730488B01Rik	0	NA	NA	NA	NA	NA
5730507C01Rik	13.0607438262966	-1.68722907355072	0.822502117923487	-2.05133705650551	0.0402341341294932	0.0807911908303794
5730508B09Rik	36.0373870660899	2.2969947141041	0.496369359166551	4.6275916747983	3.69942490359905e-06	2.3972153604382e-05
5730522E02Rik	0.0542924458216971	0.0690171082288673	1.51618420732703	0.0455202658722726	0.963692621810073	NA
5730559C18Rik	177.787364593908	0.827554455745903	0.487008257139392	1.69926165237285	0.0892698945287764	0.156205634951715
5830403L16Rik	6.62742125115622	-2.64327733964725	1.23015345153671	-2.14873789635372	0.0316551828305108	0.0663432967908559
5830411N06Rik	0	NA	NA	NA	NA	NA
5830415F09Rik	31.5620283938647	-0.677967663770594	0.625971181116473	-1.08306529792854	0.278779440630402	0.388090454127455
5830416I19Rik	0.687976100150907	1.00148184260955	1.51012267973378	0.663179128457364	0.50721583710901	NA
5830416P10Rik	3.06401179617578	3.4580194797031	1.45169562903608	2.38205544642936	0.0172163050159071	0.0395222187691332
5830417I10Rik	429.875777639575	-0.555369384669061	0.101941428341338	-5.44792626222066	5.09604754645188e-08	5.16115833736796e-07
5830418K08Rik	206.930019884042	-1.1941155927332	0.240071490502201	-4.97399999573151	6.55853100628269e-07	5.14024466336752e-06
5830418P13Rik	1.80038773850695	1.85094460032979	1.14716947546267	1.6134883641175	0.106638449213654	0.180649052984451
5830428M24Rik	0.868679133147154	-1.74526930077377	1.52444447625035	-1.14485593143188	NA	NA
5830432E09Rik	0.151698760982712	0.687996718898136	1.51618420732703	0.45376855633594	0.649995417454845	NA
5830444B04Rik	0.513232268355283	0.561761825977011	1.51937966306306	0.369731041973078	0.711582900089966	NA
5830454E08Rik	1.99207218063694	0.181518034735162	1.07076373324116	0.16952202348665	0.865386050815237	0.907555766678908
5830473C10Rik	0.357689967787122	0.48176422287828	1.51733548675148	0.317506726155668	0.750859136576115	NA
5930403L14Rik	92.515100549635	4.91539343061303	0.963636686224392	5.10087826758853	3.38080966239606e-07	2.84763410385511e-06
5930412G12Rik	11.5597176490874	-1.11949296001608	1.1172630475237	-1.00199587062091	0.316345587232165	0.42810391673102
5930430L01Rik	8.5178890372432	2.44450775292761	0.631110323512106	3.8733445831214	0.000107351875255735	0.000481354866030474
5930438M14Rik	0.169666178352362	0.894323542080862	1.51618420732703	0.58985150864849	0.555290206389656	NA
6030407O03Rik	0	NA	NA	NA	NA	NA
6030408B16Rik	1.26107639522052	1.14665293151848	1.39702484667051	0.820782059997908	0.411770419071974	0.524899924383445
6030419C18Rik	47.7944247195489	2.37662005082051	0.642339549717763	3.6999435140881	0.000215647460171698	0.000891773536226556
6030440G07Rik	0	NA	NA	NA	NA	NA
6030443J06Rik	1.88598380192983	0.868820149117381	1.13679618508171	0.764270816984608	0.444705872505464	0.556845379932
6030458C11Rik	184.098825074372	-0.324710794797198	0.207919001853574	-1.56171774538372	0.118354496486581	0.196606722454936
6030466F02Rik	0.529946860148172	0.785513187995513	1.51402779029005	0.518823493883841	0.603883832934517	NA
6030468B19Rik	0	NA	NA	NA	NA	NA
6030469F06Rik	0	NA	NA	NA	NA	NA
6030498E09Rik	0.147725467779316	0.687996718898136	1.51618420732703	0.453768556335939	0.649995417454846	NA
6230400D17Rik	1.59631060244157	-0.847087950477663	1.27156385196024	-0.666178068188862	0.505297289546305	0.613777894114355
6330403A02Rik	5.81450834465735	1.69860662343679	1.11426531313529	1.5244184696527	0.127404209199677	0.208396792083484
6330403K07Rik	81.7831775607931	0.192052805603538	0.454951248984054	0.422139308403721	0.672923337771211	0.759594535381927
6330407A03Rik	0	NA	NA	NA	NA	NA
6330408A02Rik	48.4084811307929	-0.0103030143855884	0.288217808131522	-0.0357473205850168	0.971483838273463	0.981474858107921
6330409D20Rik	0.443176403337949	1.11797885951402	1.5163681788852	0.737274017670257	0.460955729368288	NA
6330410L21Rik	0.303397521965425	0.894323542080862	1.51618420732703	0.58985150864849	0.555290206389656	NA
6330415B21Rik	0	NA	NA	NA	NA	NA
6330416G13Rik	67.9900564772759	0.941404990357222	0.468557393138	2.00915619760578	0.0445205713672143	0.0876507302018732
6330418K02Rik	3.72492827459276	-0.256160635098784	1.1003274332234	-0.232804006665873	0.815913601533802	0.873581316466682
6330419J24Rik	79.2564775596337	-2.19166800019318	0.429814855320427	-5.09909783960186	3.41276126392171e-07	2.87001750829382e-06
6330549D23Rik	64.2176920828076	0.090668787508652	0.37008405253812	0.244995121748222	0.80646020856146	0.866763381627473
6430411K18Rik	0	NA	NA	NA	NA	NA
6430503K07Rik	0	NA	NA	NA	NA	NA
6430531B16Rik	2.52517035546279	-0.259795225620276	1.10915210812606	-0.234228672259575	0.814807456816408	0.872848809357821
6430548M08Rik	36.5285698834458	1.8339603954093	0.758150339100891	2.41899304244095	0.0155635378904303	0.0362974144208494
6430550D23Rik	1.77799017637816	1.20850166220072	1.40931901521493	0.857507526084446	0.391164457256715	0.504334108188624
6430562O15Rik	5.39688264002295	-0.585092129101936	0.641115350398242	-0.912616003872773	0.361444534307309	0.474070272225478
6430571L13Rik	3.79826575367773	0.861889591950669	0.798579961218205	1.07927776028325	0.280463924016139	0.389965137005951
6430573F11Rik	16.0251657572791	-1.32877402582188	0.536522831553451	-2.47664022419053	0.013262551609907	0.0317002502429962
6430584L05Rik	0.0542924458216971	0.0690171082288673	1.51618420732703	0.0455202658722726	0.963692621810073	NA
6430706D22Rik	0	NA	NA	NA	NA	NA
6430710C18Rik	1.28493231655583	1.49480142027252	1.50423208251145	0.993730580308336	0.320354050660885	0.432140611557042
6530402F18Rik	2.45263717504294	-0.618661546536997	1.19928043987614	-0.515860616054817	0.60595176274254	0.70379367655836
6530411M01Rik	0.404558024644484	-0.727258373338409	1.51388384740831	-0.480392451893477	0.630948360494067	NA
6720416L17Rik	7.9760411712105	-3.69268601438213	1.10272308037831	-3.34869749267901	0.000811923920318361	0.00285033806975496
6720468P15Rik	1.08898017102926	1.92336013299168	1.53162971279445	1.25576052548792	0.209202807538815	NA
6720483E21Rik	0.309395522592528	1.06824423016892	1.51631109148486	0.704502022156174	0.481120191196735	NA
6720489N17Rik	19.4599136845299	-0.457652722297283	0.454263582699576	-1.00746073365064	0.313713418191102	0.425260688458849
6820408C15Rik	3.31221858355857	-1.08662880921033	1.2689672461074	-0.856309579733917	0.391826563805349	0.504812919615563
6820431F20Rik	166.793996996855	0.48357743882253	0.402028162262398	1.20284468655434	0.229036428547079	0.333578695154954
7420426K07Rik	0.0848330891761809	0.687996718898136	1.51618420732703	0.453768556335939	0.649995417454846	NA
7420461P10Rik	0	NA	NA	NA	NA	NA
7420700N18Rik	0	NA	NA	NA	NA	NA
7420701I03Rik	0	NA	NA	NA	NA	NA
7530416G11Rik	0	NA	NA	NA	NA	NA
7630403G23Rik	0	NA	NA	NA	NA	NA
8030411F24Rik	0	NA	NA	NA	NA	NA
8030423F21Rik	1.28381975347353	0.824040812605472	1.28860460009974	0.639483059847595	0.522508730443446	0.629953301096338
8030423J24Rik	0	NA	NA	NA	NA	NA
8030442B05Rik	0	NA	NA	NA	NA	NA
8030443G20Rik	0	NA	NA	NA	NA	NA
8030462N17Rik	138.197866896735	-0.422191083169657	0.277110821216347	-1.52354599981515	0.127622161415818	0.208668033145112
8430408G22Rik	169.593562015055	9.55840975753823	1.02478949874893	9.32719331063326	1.08711468530405e-20	8.21079261372093e-19
8430419L09Rik	108.852410462121	2.3972214392457	0.358909020305068	6.67918972113907	2.40266955343453e-11	4.64632184656929e-10
8430422H06Rik	0	NA	NA	NA	NA	NA
8430423G03Rik	0	NA	NA	NA	NA	NA
8430426J06Rik	0.054247937704344	0.0690171082288669	1.51618420732703	0.0455202658722724	0.963692621810073	NA
8430427H17Rik	263.731055985087	0.649747930782094	0.282127214192255	2.30303174630762	0.0212770569768389	0.0472898694301937
8430429K09Rik	20.9316816942857	-0.280208131551619	0.460628058284112	-0.608317549294378	0.542976883885596	0.649155966906306
8430431K14Rik	0.180686653780314	0.687996718898136	1.51618420732703	0.453768556335939	0.649995417454846	NA
8430436N08Rik	0	NA	NA	NA	NA	NA
8430437L04Rik	0	NA	NA	NA	NA	NA
9030025P20Rik	32.4386357657588	0.420744943976362	0.29765675295107	1.41352393253287	0.157501729600581	0.24732837452499
9030204H09Rik	0	NA	NA	NA	NA	NA
9030404E10Rik	0.0542924458216971	0.0690171082288673	1.51618420732703	0.0455202658722726	0.963692621810073	NA
9030612E09Rik	0.582911389088173	1.44619239856878	1.52769379084899	0.946650701358869	0.343816799091458	NA
9030617O03Rik	92.6396805733061	5.65578675940878	0.537502394596278	10.5223470932755	6.81543014210328e-26	9.01889813515353e-24
9030619P08Rik	0	NA	NA	NA	NA	NA
9030624G23Rik	7.10619920682772	0.257469968171933	0.62011474552737	0.4151973002238	0.67799747503192	0.763760768975032
9030624J02Rik	204.477514961818	-0.151279497926336	0.206037288396246	-0.734233589967457	0.46280638475234	0.573920061388977
9030625G05Rik	0	NA	NA	NA	NA	NA
9130008F23Rik	15.324943673763	-0.152184507531013	0.679710973430828	-0.223895910879392	0.822838297613532	0.87858674455774
9130011E15Rik	68.0652049692704	-0.469897220071029	0.330952854942608	-1.41983129334997	0.155656802209927	0.244926957250919
9130015A21Rik	0	NA	NA	NA	NA	NA
9130015L21Rik	0	NA	NA	NA	NA	NA
9130019O22Rik	35.5186351978281	-0.0983272028840231	0.437180120152551	-0.224912337847642	0.822047470967974	0.877835175061551
9130019P16Rik	0.637809407076977	0.102790103864526	1.51208990948795	0.0679788306366877	0.945802486000023	NA
9130023H24Rik	28.6248351988127	-0.113529853001909	0.382645739160103	-0.296697026474421	0.766697827405429	0.835070104919103
9130024F11Rik	1.87997922854077	-2.5177484539548	1.32887896340031	-1.89464091410735	0.0581399904970141	0.109146859955531
9130204L05Rik	0	NA	NA	NA	NA	NA
9130209A04Rik	0	NA	NA	NA	NA	NA
9130221F21Rik	0	NA	NA	NA	NA	NA
9130221H12Rik	48.7310542313686	0.530685949499319	0.269943599934013	1.96591417477223	0.0493085254054004	0.0951113757490555
9130227L01Rik	0	NA	NA	NA	NA	NA
9130230L23Rik	2.67632242817416	-2.2417847440775	1.5254976339528	-1.46954324554978	NA	NA
9130401M01Rik	144.466911153827	-0.640857841023708	0.163309606778682	-3.92418948073398	8.70222241633572e-05	0.000399026303924306
9130409I23Rik	1.03093040420111	0.00898419585082951	1.48696540375471	0.00604196696718274	0.995179237170639	NA
9230009I02Rik	0.0542924458216971	0.0690171082288673	1.51618420732703	0.0455202658722726	0.963692621810073	NA
9230102K24Rik	0.424165445880904	1.25838188644513	1.51651432129027	0.829785692610199	0.40665996146527	NA
9230102O04Rik	1.72097709323066	-0.187486707902905	1.40700972050942	-0.133251892414094	0.893994172509984	0.927524753196058
9230104L09Rik	7.24140614387827	-3.34483333794989	1.52667693140688	-2.19092413669179	NA	NA
9230105E05Rik	1.14847182372837	2.5079005904423	1.49523987903063	1.67725635572814	0.0934923630945612	0.16225880315089
9230110C19Rik	36.6374938094152	-0.855340023446967	0.403611834029574	-2.11921443161722	0.034072349205463	0.0703321458653955
9230110F15Rik	1.97492894833044	-2.36943942664251	1.52552286245931	-1.55319824104289	NA	NA
9230112D13Rik	0	NA	NA	NA	NA	NA
9230112J17Rik	0.147725467779316	0.687996718898136	1.51618420732703	0.453768556335939	0.649995417454846	NA
9230114K14Rik	12.0431559268075	0.754289753132406	0.5619045411649	1.34238059647759	0.179472622822341	0.274268330226479
9230116L04Rik	1.04171979716619	0.266273225213241	1.50620892290636	0.176783725792465	0.859678272645632	NA
9230116N13Rik	2.36753056131881	-0.806386583656389	0.996920237282199	-0.808877735148358	0.418585476888955	0.531556083428182
9330020H09Rik	4.64102566419898	-0.136147947276595	0.966054662426263	-0.140931929187793	0.887923718030624	0.923569869631438
9330102E08Rik	22.0379796244369	0.358743512411547	0.69101903317368	0.519151420133721	0.603655152993381	0.702246898411073
9330111N05Rik	0	NA	NA	NA	NA	NA
9330117O12Rik	0.287454812019483	0.894323542080862	1.51618420732703	0.58985150864849	0.555290206389656	NA
9330133O14Rik	38.5393145819876	0.77614795656084	0.459535338362063	1.68898426686246	0.0912224450473462	0.158939476615681
9330151L19Rik	14.3544105040374	0.170150668841019	0.512650846870276	0.331903614087026	0.739962041300339	0.813643194980155
9330158H04Rik	3.57533872325149	3.75199409417634	1.42452496099906	2.6338563359009	0.00844211997977094	0.0215384361242977
9330159F19Rik	17.601060905958	1.259421330155	1.21817250419119	1.03386123543414	0.301201039451196	0.412348755445669
9330159M07Rik	5.09049916517607	3.58549852478524	1.11459611606555	3.2168589797727	0.00129602284729908	0.00429913358834741
9330162012Rik	6.03947089431924	0.629744069776219	0.957671249220732	0.657578548263456	0.510808982612627	0.619579837102748
9330162B11Rik	0	NA	NA	NA	NA	NA
9330175E14Rik	0	NA	NA	NA	NA	NA
9330175M20Rik	0	NA	NA	NA	NA	NA
9330178D15Rik	0	NA	NA	NA	NA	NA
9330179D12Rik	2.12070950272979	2.41174992176639	1.1064711180543	2.17967724815754	0.0292813942152138	0.0622009930753179
9330182L06Rik	12.8601026310415	0.569122411329429	1.09379823490732	0.520317544101405	0.602842269885816	0.701607095901417
9330182O14Rik	0	NA	NA	NA	NA	NA
9330188P03Rik	0.443126866205592	1.11797885948745	1.51636817888517	0.737274017652746	0.460955729378935	NA
9430007A20Rik	0	NA	NA	NA	NA	NA
9430008C03Rik	55.3053199994973	-1.06593978280572	0.238061398691844	-4.4775834665473	7.54927153769437e-06	4.52560598508283e-05
9430014N10Rik	0	NA	NA	NA	NA	NA
9430015G10Rik	92.1816670377169	-0.470470164448408	0.364822566571244	-1.28958624700792	0.197194353338299	0.296031875647182
9430016H08Rik	96.1236038195331	0.234133883332869	0.217095249890275	1.0784845981255	0.280817551494982	0.390269892521756
9430018G01Rik	1.04940782200619	0.431940674950962	1.31389017598371	0.32874945170175	0.742345072859787	NA
9430019J16Rik	0	NA	NA	NA	NA	NA
9430020K01Rik	193.903549269595	-1.11119264733746	0.559246827457871	-1.98694492803567	0.0469285000849792	0.0915869573002943
9430021M05Rik	0.989252905136737	-1.6273727200605	1.31247492300948	-1.23992671519312	0.215002501566639	NA
9430037G07Rik	3.13642712624073	-0.0553847243466637	0.798858145085396	-0.0693298612368072	0.94472705708712	0.963501250833055
9430038I01Rik	23.6159765981955	-0.268761977414101	0.464682780161436	-0.578377312197216	0.563009407986125	0.666388722699131
9430041J12Rik	0.054247937704344	0.0690171082288669	1.51618420732703	0.0455202658722724	0.963692621810073	NA
9430060I03Rik	2.42795537570157	0.301627915250322	1.00223316948983	0.300955829873262	0.763448176520468	0.832550037624854
9430069I07Rik	0.511148644670685	1.11797882578165	1.51636817884745	0.737273995443106	0.460955742882431	NA
9430076C15Rik	0.20197340548366	0.275432663776407	1.51633540634752	0.181643627540068	0.855862408525325	NA
9430083A17Rik	6.02152702610881	0.194588862774787	0.8457589978298	0.230076018433263	0.818032699563777	0.875238878003871
9430091E24Rik	10.078070375839	0.468346140370153	0.551362662050675	0.849433907309283	0.395639892385854	0.508834213404201
9530002B09Rik	0	NA	NA	NA	NA	NA
9530003J23Rik	0	NA	NA	NA	NA	NA
9530026F06Rik	0	NA	NA	NA	NA	NA
9530026P05Rik	2.23919377397004	1.62864635965968	1.24847426148268	1.30450935986899	0.192059970307843	0.289518381149424
9530027J09Rik	2.47673162534505	-1.56942626342356	1.10689287022714	-1.41786644908238	0.156229759409552	0.245640397288417
9530036O11Rik	1.5438312101419	1.81818991452826	1.38060017796094	1.31695616410365	0.187853318662887	0.284473986060247
9530051G07Rik	1.26664119588741	0.274467720631436	1.38844679476119	0.197679681833717	0.843295687556381	0.893104739014007
9530052E02Rik	0	NA	NA	NA	NA	NA
9530053A07Rik	5.01156973576408	1.46746497587517	0.820469374036626	1.78856764470731	0.0736844725112902	0.133435396273556
9530059O14Rik	0	NA	NA	NA	NA	NA
9530068E07Rik	1035.11116363637	2.18156590375864	0.136243199482883	16.0122920779817	1.04874114311925e-57	1.86582702040282e-54
9530077C05Rik	6.92737289093359	-0.509401689100429	0.830209275279319	-0.613582266867645	0.539491404713667	0.646342509148016
9530080O11Rik	0.999583799104921	1.28318816504517	1.42424532219987	0.900960069900859	0.367609550563305	NA
9530082P21Rik	105.848281063914	-0.740707743865647	0.268152246661706	-2.76226566469944	0.0057401750610587	0.0154343716335301
9530091C08Rik	0.0542924458216971	0.0690171082288673	1.51618420732703	0.0455202658722726	0.963692621810073	NA
9630001P10Rik	0.434295058456224	-1.21338960982737	1.52290998117861	-0.796757277070508	0.425592011801386	NA
9630013A20Rik	0	NA	NA	NA	NA	NA
9630028B13Rik	0.364895251066105	-0.468661943306671	1.52095826832523	-0.308135964718302	0.757978875849132	NA
9630028H03Rik	0.361373307560627	0.894323542080862	1.51618420732703	0.58985150864849	0.555290206389656	NA
9630033F20Rik	106.984816282973	-0.375745549013059	0.281452210704023	-1.33502432996767	0.1818683835865	0.277076741958805
9830001H06Rik	596.511353997036	-0.615786576602663	0.316626018829982	-1.94483883187541	0.0517943788507102	0.0991075040819278
9830107B12Rik	0.108584891643394	-0.276066174185273	1.51785716404267	-0.181878888689366	0.855677772540265	NA
9830132P13Rik	0	NA	NA	NA	NA	NA
9830147E19Rik	30.2883289388907	-1.0114328698333	0.467606706793021	-2.16299906553948	0.0305412514887942	0.0643964338739231
9830166K06Rik	0.481998799523804	-0.154187682721716	1.52149210035821	-0.101339785257784	0.919280734672602	NA
9930012K11Rik	15.9603254121509	-0.0455149381250017	0.504752739390144	-0.0901727411722303	0.928149945455647	0.952149017559604
9930014A18Rik	14.5610550488798	0.616955433053673	0.505233504178021	1.22112929556684	0.222037069260581	0.325901324869412
9930021J03Rik	281.928437604528	0.35708836399655	0.224546593021267	1.5902640035279	0.111775308911427	0.187604428332262
9930104L06Rik	39.4989954651669	-0.266069803631956	0.283082370281963	-0.939902415565258	0.347267618185594	0.459732513738274
9930111H07Rik	0	NA	NA	NA	NA	NA
9930111J21Rik1	0.938597592453192	1.63631089217014	1.48696560003438	1.10043627917977	0.271142078765753	NA
9930111J21Rik2	1.57309910947413	2.66197724803886	1.25989889731895	2.11284989113295	0.0346136178777075	0.0712840192228749
A130010J15Rik	87.8236624472463	-0.252656714368057	0.301424841218288	-0.838208003517156	0.401913892821885	0.514753259627582
A130077B15Rik	0.598848457524058	1.3449456371671	1.51679377217042	0.886703032306485	0.375238805372658	NA
A1bg	0	NA	NA	NA	NA	NA
A1cf	50.1210441859962	5.42005180748089	1.20808018302907	4.48650005489781	7.24026987150788e-06	4.36816884636715e-05
A230001M10Rik	0	NA	NA	NA	NA	NA
A230009B12Rik	0.539929372124318	1.28176076469717	1.51653661435755	0.845189461673607	0.398005065243586	NA
A230020J21Rik	0.626705556924375	0.103465962485142	1.52462317742319	0.0678633015798782	0.945894452472738	NA
A230028O05Rik	0.287454812019483	0.894323542080862	1.51618420732703	0.58985150864849	0.555290206389656	NA
A230046K03Rik	248.767718003439	-0.506730903291662	0.211008015031168	-2.40147703970776	0.016329033770453	0.0377560272537896
A230050P20Rik	14.2452589402173	0.897679607896416	0.658447449230062	1.36332764132672	0.172779274331604	0.266218412297695
A230056J06Rik	0	NA	NA	NA	NA	NA
A230056P14Rik	3.73325837569735	0.43300352296101	0.759871513804812	0.569837814807511	0.568787705060945	0.671936604208046
A230057D06Rik	0	NA	NA	NA	NA	NA
A230065H16Rik	1.01901753943856	-0.766458072808731	1.49792631041951	-0.511679424733567	0.608875388387485	NA
A230070E04Rik	0.20197340548366	0.275432663776407	1.51633540634752	0.181643627540068	0.855862408525325	NA
A230072C01Rik	6.15986697165926	-0.509081405201229	0.808923461404677	-0.629331981937105	0.529131737655935	0.636309228940807
A230072E10Rik	0.364895251066105	-0.468661943306671	1.52095826832523	-0.308135964718302	0.757978875849132	NA
A230073K19Rik	7.33433360999817	-0.199526105281865	0.597646826362821	-0.333852865071078	0.738490589204622	0.812248338669076
A230077H06Rik	9.14457141798884	-2.99025133970657	0.956246967683578	-3.12707014062505	0.00176557799617505	0.0056226004126402
A230103J11Rik	21.0911688137577	-0.179973111280415	0.438166137074982	-0.410741716559482	0.681261934251487	0.766306012731633
A230108P19Rik	0.295450935558633	0.894323542080862	1.51618420732703	0.58985150864849	0.555290206389656	NA
A2m	179.049867900334	4.75249016951079	0.853444524399741	5.56859881765999	2.56795978771823e-08	2.75960886717747e-07
A330009N23Rik	1.80941461051315	-0.855605852850907	1.10504820893686	-0.774270159375279	0.438771046359883	0.550725248437286
A330021E22Rik	12.7352400294056	-1.40770591240036	0.721201907128717	-1.95188878244205	0.0509514103772449	0.0977983676528944
A330023F24Rik	2.03605441434144	1.00613818570163	1.39385925484526	0.721836284548917	0.470395138238568	0.581215136467008
A330032B11Rik	0	NA	NA	NA	NA	NA
A330033J07Rik	1.30991560933266	2.10822092386269	1.4217069692744	1.48288006560076	0.138106278631179	0.222537761240056
A330035P11Rik	13.3081810973046	-0.107641914152097	0.464665186616939	-0.231654785536655	0.816806152004669	0.874361552740925
A330040F15Rik	1.94075077029965	2.62757417306053	1.37663993985985	1.90868657590163	0.0563025359182734	0.106248226885491
A330041J22Rik	0.139729344240167	0.687996718898136	1.51618420732703	0.453768556335939	0.649995417454846	NA
A330048O09Rik	0.295450935558633	0.894323542080862	1.51618420732703	0.58985150864849	0.555290206389656	NA
A330049N07Rik	0.108540383526041	-0.27587168749898	1.51785596066048	-0.181750900381178	0.85577821843646	NA
A330050F15Rik	0.584633464747634	0.440186447402669	1.52430805814165	0.288777878626005	0.772751361536108	NA
A330069E16Rik	2.35027147449674	0.807409675470358	1.18123833973264	0.683528165580118	0.494273158826674	0.60350021497123
A330070K13Rik	0.542924458216971	-1.38439365033017	1.52348337207526	-0.908702829125322	NA	NA
A330074K22Rik	7.3100121164653	3.35438337572083	0.933646540697846	3.59277652677171	0.000327173160580369	0.0012761745791018
A330076C08Rik	0.217169783286788	-0.700970231206695	1.52031647859306	-0.461068626879183	0.644749369518597	NA
A330076H08Rik	0.264427117191678	0.265218054874844	1.51641477830353	0.174898094287602	0.861159707733012	NA
A330093E20Rik	0	NA	NA	NA	NA	NA
A330102I10Rik	0.303397521965425	0.894323542080862	1.51618420732703	0.58985150864849	0.555290206389656	NA
A3galt2	1.53350050730366	1.53797922420161	1.53163695189608	1.0041408457126	0.315310729952668	0.427028284530333
A430005L14Rik	90.3635954526403	-1.00638420066765	0.300171298141732	-3.35269963150329	0.00080027504950967	0.00281584816279222
A430033K04Rik	54.7637883730381	0.498818086636687	0.457371466668851	1.09061916404559	0.275440493384803	0.384813993550079
A430035B10Rik	0.605420568145846	-0.603662983208101	1.51073600374568	-0.399582045910996	0.689464382526417	NA
A430078G23Rik	0	NA	NA	NA	NA	NA
A430088P11Rik	0.483159811133512	-0.0345115642670525	1.52070590333566	-0.0226944369659851	0.981894013352323	NA
A430089I19Rik	0	NA	NA	NA	NA	NA
A430090L17Rik	0.054247937704344	0.0690171082288669	1.51618420732703	0.0455202658722724	0.963692621810073	NA
A430093F15Rik	0.054247937704344	0.0690171082288669	1.51618420732703	0.0455202658722724	0.963692621810073	NA
A430105I19Rik	30.4288864387102	3.41651383242801	1.04775605424064	3.26079130595349	0.00111101779014715	0.00375704685445325
A430107P09Rik	0.0542924458216971	0.0690171082288673	1.51618420732703	0.0455202658722726	0.963692621810073	NA
A4galt	74.6636153406899	-0.432403246465704	0.762566917445054	-0.567036461422234	0.5706894097493	0.673537173207473
A4gnt	0.202540111043471	-0.628552142314051	1.51980490630326	-0.413574228973195	0.679185950021147	NA
A530006G24Rik	0	NA	NA	NA	NA	NA
A530013C23Rik	1.10392440252825	2.42305629629607	1.49403904917226	1.621815907448	0.104842771338022	NA
A530016L24Rik	4.54869912459823	-0.728939348454811	0.893744918584142	-0.815601110895921	0.414728313893038	0.527913964707475
A530032D15Rik	1.05321681912202	1.98006161022613	1.33320331809937	1.48519103076411	0.137493227283708	NA
A530046M15Rik	0	NA	NA	NA	NA	NA
A530050N04Rik	0	NA	NA	NA	NA	NA
A530053G22Rik	0	NA	NA	NA	NA	NA
A530054K11Rik	65.4637944228993	-0.497826436861729	0.328307759514327	-1.51634075782484	0.129433210640511	0.210961377114807
A530058N18Rik	0	NA	NA	NA	NA	NA
A530064D06Rik	2.31719573106046	1.65494175365268	1.12978926219757	1.46482340470614	0.142969104603361	0.228810324946149
A530065N20Rik	0.681531526227581	1.34494564467717	1.51679377205621	0.886703037324533	0.375238802670289	NA
A530072M11Rik	0.857118121223081	-1.24355672218538	1.38587678780534	-0.897306840786812	0.369555207196753	NA
A530088E08Rik	0	NA	NA	NA	NA	NA
A530099J19Rik	0	NA	NA	NA	NA	NA
A630001G21Rik	1.14193019698096	-0.614461516047927	1.23901233303458	-0.495928490512272	0.61994486426357	0.716253493512395
A630007B06Rik	92.1049449714281	0.238351877562166	0.484669422659291	0.491782370454429	0.622873200674027	0.718547960316464
A630010A05Rik	0	NA	NA	NA	NA	NA
A630012P03Rik	0	NA	NA	NA	NA	NA
A630019I02Rik	0	NA	NA	NA	NA	NA
A630020A06	0.147725467779316	0.687996718898136	1.51618420732703	0.453768556335939	0.649995417454846	NA
A630023A22Rik	0.361373307560627	0.894323542080862	1.51618420732703	0.58985150864849	0.555290206389656	NA
A630023P12Rik	0	NA	NA	NA	NA	NA
A630033H20Rik	1.07674163272368	2.02391375336305	1.39107922621676	1.45492342579752	0.145690461729681	NA
A630066F11Rik	4.19271479184372	-0.782593806690855	0.747428340625603	-1.04704861209279	0.295077158244822	0.405629761144925
A630072M18Rik	10.4074324625311	-1.06899362189976	0.61439787827898	-1.73990448159452	0.0818757916328037	0.145617591427797
A630073D07Rik	0	NA	NA	NA	NA	NA
A630075F10Rik	0.801892264269129	-0.240302193533766	1.5283097480012	-0.157233959835724	0.875060465080476	NA
A630076J17Rik	2.25599197942665	2.50529255901142	1.52512221962408	1.64268314157074	0.100448508588262	0.171890725608128
A630077J23Rik	0	NA	NA	NA	NA	NA
A630089N07Rik	5.49387205801074	-1.17343689425355	0.724792634345355	-1.61899671526521	0.105447969861193	0.178878365654988
A630095E13Rik	0	NA	NA	NA	NA	NA
A630095N17Rik	0.395013700818134	0.482021485851559	1.5173335694291	0.317676676746116	0.750730204702644	NA
A730006G06Rik	0.60679504393085	1.34494563224505	1.51679377224527	0.886703029017686	0.375238807143774	NA
A730008H23Rik	0.202017913601014	0.275152792228664	1.51633759261316	0.181458794907593	0.856007473094957	NA
A730017C20Rik	24.502193338187	4.96572642822844	1.23392759292151	4.02432562227685	5.71388132290603e-05	0.000274417119803154
A730017L22Rik	8.13059235797668	1.75205209806124	0.719214264251109	2.43606416772835	0.0148480503180913	0.0348858373724546
A730018C14Rik	0	NA	NA	NA	NA	NA
A730020E08Rik	0.829514773360424	1.6549291596954	1.52973237422108	1.08184228011653	0.27932261601254	NA
A730020M07Rik	0.509715238261619	1.29553950297328	1.51654949278791	0.854267868694253	0.392956586143811	NA
A730036I17Rik	0.170382881556895	0.687996718898136	1.51618420732703	0.453768556335939	0.649995417454846	NA
A730043L09Rik	0	NA	NA	NA	NA	NA
A730046J19Rik	0.874860490812449	0.77175861482977	1.5290616795552	0.504726934922778	0.613750640210229	NA
A730056A06Rik	1.47980263307428	0.814402819308173	1.30117453789394	0.625898213952414	0.531381706097267	0.638583299161621
A730082K24Rik	0.260239144508754	-0.0480391049637856	1.51847217958349	-0.0316364735618419	0.974761956242217	NA
A730085K08Rik	0	NA	NA	NA	NA	NA
A730090H04Rik	1.5401574546486	0.0155804749499364	1.41819204861386	0.010986153084954	0.99123449439752	0.994464080469492
A730090N16Rik	0.70902594787132	-1.46208253871348	1.48495562052525	-0.984596790977714	0.324822166575293	NA
A730098P11Rik	641.638521014093	-0.249849039449268	0.191451697433773	-1.30502389270117	0.191884712154735	0.289335908373822
A830009L08Rik	0	NA	NA	NA	NA	NA
A830010M20Rik	38.3590272137955	-0.294279107689958	0.635523354073287	-0.463050029245695	0.643328507180997	0.736257312342372
A830018L16Rik	6.34398089788684	-0.980432071974748	1.32410469864962	-0.740449054349432	0.459027563050848	0.570382534500246
A830019L24Rik	0	NA	NA	NA	NA	NA
A830052D11Rik	1.79268611254296	-0.377616427805311	1.27724273794961	-0.295649696479394	0.767497616945658	0.835713828121991
A830080D01Rik	34.6747066249676	-0.377959528729942	0.341485105309403	-1.10681116937001	0.268375578111318	0.377082288234331
A830082K12Rik	3.85093447581326	3.82613116719054	1.42178046086743	2.69108436393633	0.00712201821056546	0.0186092943191211
A830082N09Rik	19.6441530585121	-0.166850940866362	0.582977947612982	-0.286204549502322	0.774721459431589	0.841519571834924
A930001A20Rik	0.054247937704344	0.0690171082288669	1.51618420732703	0.0455202658722724	0.963692621810073	NA
A930001C03Rik	1.71159775332774	0.473114693559838	1.42647848686983	0.331666196100868	0.74014132873103	0.813784450706671
A930003A15Rik	0	NA	NA	NA	NA	NA
A930003O13Rik	0.224562433416348	0.894323542080862	1.51618420732703	0.58985150864849	0.555290206389656	NA
A930004D18Rik	23.8667519416748	0.092644003442871	0.516281962394053	0.179444586855739	0.857588624263154	0.902785873770537
A930005H10Rik	14.1650971162703	1.13991868155217	0.574102852996771	1.98556526169811	0.0470816169103501	0.0917787740404829
A930006I01Rik	0	NA	NA	NA	NA	NA
A930006K02Rik	1.28459588926835	-0.418927220934128	1.2004740312564	-0.34896816592999	0.727113208905947	0.803099724149964
A930007I19Rik	0.560555742062781	-0.916952004528655	1.53065133174433	-0.59906001158585	0.549132866631127	NA
A930009A15Rik	0.139729344240167	0.687996718898136	1.51618420732703	0.453768556335939	0.649995417454846	NA
A930011G23Rik	0.374663935724824	0.482021473929748	1.51733356926291	0.317676668923831	0.750730210636808	NA
A930011O12Rik	2.81380610960158	1.31403563772227	1.53164090204555	0.857926708517209	NA	NA
A930012L18Rik	0.852538040548345	0.826235524776942	1.52228859995257	0.542758794096394	0.587295887576231	NA
A930013F10Rik	10.659669422128	1.01839641216625	0.702290298835453	1.45010747529187	0.147028550872887	0.233896156025682
A930015D03Rik	3.25124117128342	0.128559499405216	0.868252973053625	0.14806686921333	0.882289995734402	0.919973693960607
A930016O22Rik	0.356899127526955	-0.468661945406371	1.5209582683378	-0.308135966096265	0.757978874800652	NA
A930017M01Rik	1.09819131748786	1.40119764138789	1.50329589830482	0.932083725478094	0.351293257967134	NA
A930018P22Rik	0.311080494569512	-0.951191380410172	1.52177791882478	-0.625052689123487	0.531936477639209	NA
A930019D19Rik	0	NA	NA	NA	NA	NA
A930024E05Rik	13.8479828280341	-3.13129301034777	0.637699902116664	-4.91029244312933	9.094066719798e-07	6.87183559780112e-06
A930041C12Rik	0.711317626136142	0.625779636997672	1.52704282221805	0.409798355286931	0.681953872824533	NA
AA387883	0	NA	NA	NA	NA	NA
AA388235	6.06566400944319	-1.44164813085733	0.907192225777114	-1.58913192804578	0.11203061083392	0.187973817528318
AA413626	0.542879950099618	-1.38433353209309	1.52348318953377	-0.908663476960798	0.363527788666412	NA
AA414768	52.8144363998379	-0.325987776515357	0.45636804499308	-0.714308944484269	0.475036162548365	0.58550373602682
AA415398	8.9287006009023	1.32332666305333	0.91774135344313	1.44193857897821	0.149319701601382	0.236789243378455
AA465934	2.11533699100179	-0.622773369027101	1.02423037299546	-0.608040325152375	0.54316072910255	0.64932728045319
AA467197	6.22854442340469	2.73371541451319	1.24028168471405	2.20410850874046	0.0275167139041199	0.0590534275610196
AA474331	2.2468623241631	-1.00292877211716	1.02125226225186	-0.98205782174299	0.326071363054922	0.437971199164114
AA536875	0	NA	NA	NA	NA	NA
AA543186	2.68382990713089	1.02064290064483	1.05441609840535	0.967969762779993	0.333059471061733	0.445154278016733
AA543401	0	NA	NA	NA	NA	NA
AA545190	0	NA	NA	NA	NA	NA
AA619741	0	NA	NA	NA	NA	NA
AA792892	0	NA	NA	NA	NA	NA
AA986860	142.59678304836	3.81108358766862	0.527951283753823	7.21862737139527	5.25149358814709e-13	1.34539064533458e-11
AA987161	67.2743399787086	-0.315380205447687	0.310798661086189	-1.01474119722873	0.310229210555927	0.421501070803692
AB041803	0	NA	NA	NA	NA	NA
AB124611	9.28955491855867	4.52472780734672	0.985334875932169	4.5920710997529	4.38868789979238e-06	2.79410221278233e-05
AF067061	0.0940442356347827	0.0690171082288673	1.51618420732703	0.0455202658722727	0.963692621810073	NA
AF067063	0	NA	NA	NA	NA	NA
AF251705	11.1043760333291	5.90054958825991	1.19898813974682	4.92127435848186	8.59824950502987e-07	6.53728257713857e-06
AF357355	0.170382881556895	0.687996718898136	1.51618420732703	0.453768556335939	0.649995417454846	NA
AF357359	0	NA	NA	NA	NA	NA
AF357399	0	NA	NA	NA	NA	NA
AF357425	0	NA	NA	NA	NA	NA
AF357426	0	NA	NA	NA	NA	NA
AF366264	0.162877337465091	-0.509801572489584	1.51913665932473	-0.335586380172141	0.737182796025354	NA
AF529169	5.63967357255779	-1.11264843190908	1.08987843175616	-1.02089223851896	0.307305496773681	0.41855866062778
AI115009	0	NA	NA	NA	NA	NA
AI118078	2.95077886854076	0.293022736835821	1.11536532004581	0.262714584692114	0.792770574596165	0.856674753321497
AI182371	8.66995429384127	3.09884401814421	1.18491471003668	2.61524647461612	0.00891630873970883	0.0225403309437934
AI197445	0.434206042221517	-1.21324281039391	1.52290943901428	-0.796661166654264	0.425647843040576	NA
AI314180	407.771894816985	-0.269713660032759	0.185913277535124	-1.45074985288129	0.146849528052155	0.233733065921582
AI314278	0.819940358020925	1.15269707248756	1.53075900564333	0.753023218049347	0.451435961985554	NA
AI317395	1.34755063106071	0.788909217410004	1.32010781899408	0.597609684647691	0.550100400644711	0.655567699845423
AI413582	31.9597086480011	0.67521584583123	0.642582029611646	1.05078544795177	0.293357140746757	0.403889470132165
AI414108	54.0310007339728	0.247302045240731	0.647689044273773	0.381822183696222	0.70259326299381	0.783475404071097
AI427809	2.10676417913698	2.25735714076879	1.31363653190667	1.71840313963586	0.0857231080775705	0.151156879152533
AI429214	5.59233433746698	0.110205477270514	0.782860447470929	0.140772825637747	0.888049411253441	0.923640608833394
AI450353	4.26976756929088	0.293934424407761	0.759611795507107	0.386953475638874	0.698790651071034	0.780479026060866
AI462493	77.9061155033244	-0.130529074734025	0.217405380030978	-0.600394869323958	0.548243106331367	0.65388965501511
AI463170	1.21599261337229	-0.603361990356328	1.4713525463542	-0.410073025565063	0.681752379470316	0.766696101986142
AI464131	119.730106899931	1.11227619698344	0.476828109559244	2.33265651643644	0.0196661801319734	0.0442019758946039
AI467606	7.92280725917233	3.53709038090957	0.826346938093365	4.2803938852496	1.86562826901147e-05	0.000101296845857618
AI504432	4.47740910538405	0.0119611569459953	1.28267510415471	0.00932516496753697	0.992559702678718	0.995138804938461
AI506816	2.67210137340428	-1.12274379459324	0.92978149659669	-1.20753510228247	0.227226135129589	0.331844662139272
AI507597	3.73107614724044	-2.63169954770111	1.04434813024554	-2.51994471142718	0.0117373268912516	0.0286098459708815
AI593442	25.8596645143427	4.42213483120058	1.43047187006664	3.09138188854742	0.00199227224132535	0.00624515722946387
AI597468	199.762136047995	1.68045855165171	0.359440301336078	4.67520905531535	2.93654323884171e-06	1.94216977861766e-05
AI597479	184.8568788956	-0.500447025602154	0.147929576710075	-3.38300856888797	0.000716963952421464	0.00255509165505731
AI606473	0.971526225041393	2.38714256960869	1.48578857146236	1.60665024314946	0.108131114269096	NA
AI607873	25.9314937880204	4.57324344675681	0.960852813824966	4.75956710638295	1.94008614607757e-06	1.33957133984451e-05
AI646519	0.60679504393085	1.34494563224505	1.51679377224527	0.886703029017686	0.375238807143774	NA
AI661453	424.837135898704	2.13095135462357	0.306889297988598	6.94371347775947	3.81924744701849e-12	8.50539500996662e-11
AI662270	0.502620061600016	-1.02814625508979	1.49892399521348	-0.685922874257118	0.49276174490134	NA
AI747448	21.9057752006614	4.13851131140122	1.24894239596213	3.31361264120839	0.000920990018448247	0.00318438613159001
AI836003	14.5438976731425	2.10387227797979	1.12667732265828	1.8673245974419	0.0618562724526117	0.114913868721571
AI837181	209.975672869001	0.0272041344190817	0.287898672415811	0.0944920453811294	0.924718301040087	0.949630054501271
AI839979	0.590901871117266	1.34494564191201	1.51679377209826	0.88670303547692	0.375238803665284	NA
AI846148	159.79358615583	-0.452071897511684	0.241836019130075	-1.86933236470673	0.0615765880093685	0.114500035885801
AI847159	0	NA	NA	NA	NA	NA
AI848285	12.1756135372868	-5.05249069078981	0.987692217143714	-5.1154505453136	3.12992948423287e-07	2.65876621543036e-06
AI854517	2.36227055882436	0.071082800005851	1.41840575954541	0.0501145737229891	0.960031086179695	0.973467022475415
AI854703	9.85710349293941	0.860793666362787	0.919212182749325	0.936447190884904	0.349042990388358	0.46149571160738
AI987944	52.2430672130627	0.646172820880383	0.295693473913956	2.1852792769732	0.0288683758810989	0.0614763179423003
AK010878	25.3867676957034	-0.396782467258629	0.369442321498773	-1.07400382730636	0.282820966178667	0.392454225708711
AK129341	38.310505344026	-2.88347753846099	0.460184436345805	-6.26591712087848	3.70637437424552e-10	5.76179286217664e-09
AU015228	13.0394636409116	-0.690115119020666	0.529845797339132	-1.30248295350534	0.192751341520819	0.29042387131188
AU015791	1.14014136225564	-1.95334367739607	1.52488455169197	-1.28097807485078	NA	NA
AU015836	49.9498143506892	0.263226420289641	0.968926453490222	0.271668112003196	0.785877222348094	0.850751543792691
AU016765	0	NA	NA	NA	NA	NA
AU018091	15.9983553835666	4.0888233791103	1.158095979161	3.53064292829381	0.000414550972154579	0.00158080261160732
AU018829	0	NA	NA	NA	NA	NA
AU019823	147.289653544382	-0.599050370354605	0.212835085516052	-2.81462226447352	0.0048834597335221	0.0134956778137998
AU019990	0	NA	NA	NA	NA	NA
AU021063	0	NA	NA	NA	NA	NA
AU021092	4.6483383390019	3.54668049327673	1.0642221692562	3.33265045188408	0.000860229452836835	0.00299564897756055
AU022252	87.0260284462358	-0.139691803779187	0.251349438313784	-0.555767320254747	0.578369928588764	0.68059523014355
AU022751	2.03898803769675	-1.83143988763854	1.02395631621214	-1.78859181650784	0.0736805767597644	0.133435396273556
AU022754	2.18547503997497	1.37089775872563	1.26420512855377	1.08439503033334	0.278189686260826	0.387505285463971
AU022793	0.933258579710792	2.31766192402502	1.48991006537235	1.55557169381617	0.119809974051658	NA
AU023762	0	NA	NA	NA	NA	NA
AU040320	279.293655823399	1.20876449835718	0.242489950259469	4.98480245083881	6.20251519260416e-07	4.89958920887902e-06
AU040972	1.01238432656709	0.37121406676073	1.41409555269241	0.262509889132985	0.792928362200157	NA
AU041133	11.8635239164124	-0.940890740958153	0.564814260986205	-1.66584097808595	0.0957450918867267	0.165344090950201
AV039307	0.76824599305871	-0.248501171620859	1.2852764255627	-0.193344534046102	0.846689151131635	NA
AV051173	0.603388456287264	0.278487161666206	1.52126952931931	0.183062341221555	0.854749103753669	NA
AV320801	0.271417720991132	-0.862369276638239	1.52130825619554	-0.566860314552449	0.570809088556024	NA
AW011738	3.10866779492931	0.181342420707329	0.979996195327503	0.185044004835882	0.853194520656131	0.900044981127594
AW046200	1.6101880430627	1.24628727868073	1.28234495505961	0.971881453397847	0.331109527497769	0.443213990494422
AW112010	1.09427467565431	1.7722746087377	1.48522349244183	1.19327132768681	0.232763127856683	NA
AW146154	20.6004033658653	-0.123506421824433	0.614303359351942	-0.201051190660468	0.840658546832196	0.891174688415945
AW209491	101.027148230458	-0.337911045664545	0.229402335743709	-1.47300612510792	0.14074938419294	0.225889486740784
AW495222	0.303397521965425	0.894323542080862	1.51618420732703	0.58985150864849	0.555290206389656	NA
AW549542	6.77984551257477	1.06536734581048	1.00867873663804	1.05620085673798	0.290876459448177	0.401233103780515
AW549877	252.849227808371	-0.691173159152204	0.27920161006496	-2.47553428861457	0.0133036986415296	0.0317796244440059
AW551984	45.2154045724862	-0.285488020217489	0.881510356297559	-0.323862355306374	0.746042245328215	0.818425547751677
AW554918	62.4899298140495	-1.08206847807989	0.403606441420149	-2.68099903032387	0.00734027286410044	0.0190954425832618
AW822252	1.94309912377798	-0.425995703095641	1.3708269316041	-0.310758195126173	0.755984452626683	0.826549884292144
AY074887	0.216991750817376	-0.700438449893583	1.52031288284548	-0.460719933243356	0.644999551999959	NA
AY358078	25.0705456997813	-1.2813786560446	0.60808097399057	-2.1072500388155	0.0350959115635717	0.0721288327500848
AY512915	0.169666178352362	0.894323542080862	1.51618420732703	0.58985150864849	0.555290206389656	NA
AY512931	0.0542924458216971	0.0690171082288673	1.51618420732703	0.0455202658722726	0.963692621810073	NA
AY761184	0	NA	NA	NA	NA	NA
AY761185	1.03155647061225	-1.87650686877991	1.5247333278405	-1.23071151821521	NA	NA
Aaas	218.978532666068	-0.308073214703508	0.273959516205456	-1.1245209473668	0.260792089107683	0.368659215219583
Aacs	171.708541492299	-1.41121936415809	0.25233107185703	-5.59272924167533	2.23527730022505e-08	2.42160082078508e-07
Aadac	28.2149542576551	4.55484264048125	1.21339600284045	3.75379730097904	0.000174175728674794	0.000737999938486585
Aadacl2	0	NA	NA	NA	NA	NA
Aadacl3	0	NA	NA	NA	NA	NA
Aadat	3.7845156662799	-1.66279783705453	0.908587242571248	-1.83009155218701	0.0672362499563546	0.123433482492679
Aaed1	59.7164254428789	1.03313110151731	0.335518160278614	3.07921067717885	0.00207549853864548	0.00647435858188028
Aagab	186.151235050501	-0.167270757569097	0.225564281651061	-0.741565802638283	0.458350449458021	0.569806474900763
Aak1	512.705942478638	1.00154656547556	0.122588845649046	8.16996489503493	3.08479205583703e-16	1.26326573908088e-14
Aamdc	49.4947065131701	0.476809523975342	0.321274569135023	1.48411847616532	0.137777492423667	0.222119735067233
Aamp	543.11785073853	-0.224107982953014	0.162148177035207	-1.38211842433698	0.166935342204138	0.258983499600102
Aanat	0.147725467779316	0.687996718898136	1.51618420732703	0.453768556335939	0.649995417454846	NA
Aar2	208.663380690265	-0.561867503835662	0.260935689838866	-2.15327962297004	0.0312967092534612	0.0656865786559733
Aard	6.53845820805722	-0.489961967955207	0.807383719690077	-0.606851433842738	0.543949510990253	0.650027581907301
Aars	1019.14342253488	-0.050921572465806	0.179195262166503	-0.284168073698797	0.77628158083211	0.842813986458078
Aars2	102.578301638465	-0.13779937002053	0.267819764925297	-0.514522780120304	0.606886537840028	0.704674927040938
Aarsd1	90.2091995975546	-0.822343936719246	0.282712706648286	-2.90876185392791	0.00362863154921137	0.0104838773666497
Aasdh	52.7493488046712	-0.705988895072511	0.220059759648558	-3.20816898191653	0.00133582985247479	0.00441562914901453
Aasdhppt	110.73655103587	-0.718764561691765	0.242852747074704	-2.95967235433686	0.00307966381402671	0.00910143539870721
Aass	16.2736150403325	0.254141446192226	1.24782923858168	0.203666846660118	0.838613851668683	0.889865474108183
Aatf	126.704729749068	-1.45125675878243	0.304992038882769	-4.75834308363783	1.95188540262548e-06	1.34597713466146e-05
Aatk	29.8920988625731	1.60347760355103	1.02262848149967	1.56799622987182	0.116882012209374	0.194685819150785
Abat	167.611633840081	2.9982101684161	0.652717779208402	4.59342500529439	4.36029762037586e-06	2.78095998040685e-05
Abca1	474.633941565618	3.06598758973653	0.751608257651916	4.07923616927111	NA	NA
Abca12	1.37956999761713	1.62814935937517	1.49315376678699	1.09040970567865	0.275532708381855	0.384842090597546
Abca13	2.03489093054029	0.38737724824862	1.3412828030232	0.288811015376837	0.772726002110127	0.839978869367777
Abca14	1.20193935216914	-1.58440206082144	1.52503992798849	-1.03892496959817	NA	NA
Abca15	0.0542924458216971	0.0690171082288673	1.51618420732703	0.0455202658722726	0.963692621810073	NA
Abca16	0.217169783286788	-0.700970231206695	1.52031647859306	-0.461068626879183	0.644749369518597	NA
Abca17	5.84475048501388	2.61287363373834	0.744510067383617	3.50952088924814	0.000448914794642771	0.00169934070985595
Abca2	184.039704215804	-0.543319578896897	0.451481324289867	-1.20341540096145	0.228815611034782	0.333375392528566
Abca3	272.565715940268	2.67681876805696	0.279805437197629	9.56671462451354	1.10356802170458e-21	9.81685064640762e-20
Abca4	6.99183386454089	1.71340299341387	0.717056362903475	2.38949555719167	0.0168715279192137	0.0388309479721791
Abca5	42.6689307422689	1.53996167997626	0.608987120075493	2.52872619011278	0.0114477296128989	0.0280062714380041
Abca6	4.18625782187976	3.991324110168	1.1378539285102	3.50776493375899	0.000451888149765759	0.00170772552609142
Abca7	82.5396048870418	1.53352516232259	0.407323691374802	3.76488084242443	0.00016662852385526	0.000709589341481496
Abca8a	5.99642428402829	3.61900727772225	1.20740374115437	2.99734641724914	0.00272341045801807	0.00818608001760565
Abca8b	33.5252497367253	3.71758420292595	0.849220653783729	4.3776422374587	1.19970066247647e-05	6.86793243030864e-05
Abca9	9.20339965896457	1.04356827815515	0.83786579459451	1.24550767543887	0.212945195918977	0.315418013325188
Abcb10	215.759513033851	-0.0238330532986127	0.256146620675155	-0.0930445743761648	0.925868149560141	0.950198744440262
Abcb11	3.65482776291759	3.78792479163133	1.42319682770312	2.66156073277975	0.00777793080081021	0.0200622201689007
Abcb1a	29.7504686718134	2.28599639804796	0.82994511982353	2.75439465025594	0.00588008169647657	0.0157470928456235
Abcb1b	50.3912629291737	1.77978363929581	0.562671949643245	3.16309288284988	0.00156102518105474	0.00505156329811004
Abcb4	13.0533410581154	2.97964116229285	0.657376187039563	4.53262716392482	5.82545846069926e-06	3.59521849319144e-05
Abcb5	0	NA	NA	NA	NA	NA
Abcb6	114.279620935654	-0.625030759857104	0.230512975103549	-2.7114775624944	0.00669840743248351	0.0176145343749263
Abcb7	203.709968304881	-0.627165844686518	0.301458897109153	-2.08043567697202	0.0374855897425793	0.0761216566846139
Abcb8	156.162550728865	0.251076425036775	0.3764528567369	0.666953167026304	0.504802048639019	0.613269378058268
Abcb9	18.8543292790168	0.9705186496364	0.736926462631562	1.31698167843055	0.187844765978381	0.284473986060247
Abcc1	259.525171138952	-0.730277278249314	0.59025019739897	-1.23723343332606	0.216000432693231	0.319029510956924
Abcc10	40.4235852895916	0.129923917395835	0.369251710193944	0.351857320654235	0.724945268113792	0.801368562860756
Abcc12	0.904297765777598	-0.832270502912237	1.52433501731812	-0.545989230357322	0.58507334020579	NA
Abcc2	121.193636818935	6.91717173700654	1.06968475123014	6.46655169109569	1.0026453981241e-10	1.7412535916229e-09
Abcc3	81.1524472690781	2.0269523858293	0.925577519566203	2.18993260205724	0.0285291251328157	0.0609159023371977
Abcc4	258.574066384395	2.17752234931167	0.419178017163448	5.19474366534492	2.05002108169399e-07	1.82462132073842e-06
Abcc5	438.598654023468	1.23742110534246	0.31901185347478	3.87891889239872	0.000104921727955995	0.000472177264764305
Abcc6	17.6054344765504	3.8724518421411	1.14887114055143	3.37065812296618	0.000749888565246062	0.00265612878908783
Abcc8	13.4207419151735	2.40418324699101	0.589282099937357	4.07985113962664	4.5064549807571e-05	0.000222570503244549
Abcc9	100.274495095864	5.3747283455487	0.592238261144073	9.0752805047852	1.13385065459784e-19	7.26208667256828e-18
Abcd1	91.9079990885307	0.679346441778089	0.184363995874428	3.68481079267123	0.000228872597039012	0.000938225300509131
Abcd2	27.9199426804788	2.11095403377811	0.49296179975369	4.28218583028717	1.85066323145569e-05	0.000100586624786383
Abcd3	348.997166387429	2.1939294611924	0.171486064395446	12.7936311847079	1.77960456880363e-37	8.90469636115115e-35
Abcd4	89.4347952479602	-1.53554324308978	0.358301622190761	-4.28561621826052	1.82233349549076e-05	9.94519561342813e-05
Abce1	832.001376929876	-0.913393101958478	0.231989013238835	-3.93722568671013	8.24290755867319e-05	0.000380800449594562
Abcf1	566.542510632181	-0.836511356833192	0.167047391567564	-5.00762896674658	5.51046284944406e-07	4.40067487008969e-06
Abcf2	468.613393600183	-0.853855400183451	0.218955418641582	-3.89967695470083	9.63211183515391e-05	0.000436786674325926
Abcf3	182.302208734525	0.267343018409067	0.166945301733417	1.60138090520192	0.109292579355747	0.184229158926648
Abcg1	54.9770802364406	0.878901782094604	0.55217032573595	1.59172222977244	0.11144713118532	0.187168482285634
Abcg2	159.686127908056	-0.770427131477242	0.45145226838544	-1.70655279733686	0.0879052050145543	0.15428457116004
Abcg3	1.70893550106035	2.69489256257462	1.29056512249124	2.08814922672988	0.0367843756883705	0.0749296900760244
Abcg4	17.2691431675954	1.70351392752705	0.814135812600074	2.09241984096806	0.0364009754558447	0.0742771019496605
Abcg5	1.77670886637134	2.25522574747602	1.52970376997645	1.47428920013104	0.140403741746612	0.225540417050831
Abcg8	1.71830298564856	1.73497978729299	1.46201939050034	1.18670094156496	0.235345603515851	0.340904089333798
Abhd1	0	NA	NA	NA	NA	NA
Abhd10	73.6045389876203	-0.311104184315508	0.313547330495723	-0.992208046624563	0.321096048061975	0.43299561407852
Abhd11	81.320688736572	0.509654378726337	0.29220992901051	1.74413778632418	0.0811350665278292	0.144581374449015
Abhd11os	6.7583866631887	1.16824671924634	0.971701645470044	1.20226895229885	0.229259341955669	0.333869993942171
Abhd12	322.992811681344	1.46518419533406	0.420932655585553	3.48080429468194	0.000499910614209084	0.00186412872722773
Abhd12b	0.0542924458216971	0.0690171082288673	1.51618420732703	0.0455202658722726	0.963692621810073	NA
Abhd13	288.194298943259	0.428571960938744	0.249535488963867	1.71747899554601	0.085891689012728	0.15139781202904
Abhd14a	82.7858871285211	-0.2759800855126	0.286567156371054	-0.963055532976902	0.335519655397859	0.447545878226467
Abhd14b	84.428416887788	1.46485173250526	0.619687331962242	2.36385618512937	0.0180858318432618	0.0411583768439891
Abhd15	6.47166561762501	1.73121200521696	0.701060244437384	2.46941973810866	0.0135332373915172	0.0322557602133036
Abhd16a	108.754044297424	1.29307289165475	0.233560896027644	5.53634154367051	3.08855005326079e-08	3.28597099354231e-07
Abhd16b	2.16531746696983	-0.438828066620323	1.53140254335229	-0.286553048070375	0.774454569493688	0.841400906957045
Abhd17a	278.530122055144	0.354856500431047	0.202768819108534	1.75005457935377	0.0801088962567817	0.143122289434524
Abhd17b	136.353199795052	-0.319372819933378	0.252819077494786	-1.26324652038952	0.20650059908981	0.307866628736131
Abhd17c	365.349401782053	-0.0764930980770121	0.243827115779243	-0.313718586353897	0.753734783068058	0.82465332056616
Abhd2	423.713021406344	0.93316365312648	0.44066443014906	2.11762871991013	0.0342065238996053	0.0705454483102112
Abhd3	8.77112515195839	1.41998943049929	0.83801871617501	1.69446028243925	0.0901778528176666	0.157565231265438
Abhd4	633.154828279674	1.29278892304867	0.278626662121068	4.63986078434564	3.48643965676488e-06	2.2702265873981e-05
Abhd5	152.381776666246	0.813119904290383	0.28001437952211	2.90385052966959	0.00368604089921358	0.0106305631985245
Abhd6	64.9224379173742	1.85454870990118	0.29394191503301	6.30923531165303	2.80417494766549e-10	4.49004492620199e-09
Abhd8	170.173307316861	1.14654852114346	0.299383546120948	3.82969784411689	0.000128300697594738	0.000563607892973098
Abi1	308.507584504823	0.224396715342471	0.194379148112051	1.15442791843658	0.248324774671396	0.35481305268383
Abi2	345.270062940542	-1.08892471016114	0.379363412081376	-2.87039992651574	0.00409952938111411	0.0116551250799714
Abi3	26.3649759920248	1.09849342380939	0.668708055442934	1.64271002101475	0.100442944437056	0.171890725608128
Abi3bp	42.6279923194895	5.62065094444772	0.985249777726208	5.70479798271992	1.16481153338469e-08	1.35208349578463e-07
Abl1	852.820663042068	-0.247165087756869	0.16670810405464	-1.48262191066523	0.13817489240741	0.22262591841693
Abl2	439.791592569907	-0.607323384562758	0.229267208898332	-2.64897622072101	0.00807360121413004	0.0207270326504169
Ablim1	603.685999782872	0.712955359202882	0.320966588946033	2.22127593262599	0.0263322779356883	0.056946574055408
Ablim2	18.8773930636405	4.95592881305453	0.912702858675203	5.42994772718046	5.63705606545113e-08	5.64481186491579e-07
Ablim3	20.5141812466746	2.13390232147826	1.14148948160901	1.86940165096429	0.0615669550669547	0.114495944777245
Abo	0	NA	NA	NA	NA	NA
Abr	384.391835757601	0.272666045360385	0.231150148420863	1.1796057550607	0.238157052941609	0.343887702380831
Abra	7.62726259692117	3.60397267648492	1.04229663892615	3.45772263086065	0.00054476193003314	0.00199917357705764
Abracl	117.703000771656	-0.784120473853695	0.274077534868572	-2.8609439815259	0.00422381677352415	0.0119575237230673
Abt1	103.626155740399	-0.560347149089373	0.22415748929677	-2.49979222575744	0.0124266164022919	0.0299661117219124
Abtb1	73.7325839289664	-1.00887030169018	0.241973271673014	-4.16934603857197	3.05474890341382e-05	0.000157427227040432
Abtb2	79.6250768345297	-0.3195262170977	0.377997207196467	-0.845313698129054	0.397935714963946	0.511036724954677
Acaa1a	184.543640157042	0.951479925050277	0.268281067535044	3.54657871981961	0.000390268126208795	0.00149747741118026
Acaa1b	67.0936261000531	1.53598422521264	0.329439315921952	4.66241930145499	3.12513645635924e-06	2.05554997349456e-05
Acaa2	687.313980735564	3.27641476570318	0.246339940233477	13.3003798027954	2.30295519279411e-40	1.47499674188077e-37
Acaca	317.411001080035	-1.37381862815394	0.276647293818894	-4.96595722730367	6.83630222842634e-07	5.324069614862e-06
Acacb	115.32019573165	2.89949598269135	0.91067970877704	3.18388117660501	0.00145314649509302	0.00474852687335296
Acad10	47.1524565378298	-0.160934103217236	0.378588200910757	-0.425090118577605	0.670770981020797	0.758180498948539
Acad11	185.576722942133	0.840460671464029	0.281904489833908	2.98136674573438	0.00286964903260912	0.00854704903746268
Acad12	30.4062044808525	0.157408387604348	0.586715689841251	0.268287332910662	0.788478155809478	0.853105765985631
Acad8	90.2914977240097	-0.272667727971662	0.240935932543282	-1.13170221267299	0.257759650979503	0.365372479770167
Acad9	132.493632064323	-0.232220475358472	0.168281722752881	-1.37995066582177	0.167601835171541	0.259841264985158
Acadl	786.185996045644	2.38509958703177	0.218815562273515	10.9000455097908	1.15199654976384e-27	1.8822213015121e-25
Acadm	327.405151494649	0.88308010640897	0.241485512277199	3.6568657808146	0.000255317981685943	0.00103053983432199
Acads	312.526998581913	0.832464444700114	0.240285449033439	3.46448129942428	0.000531255075102627	0.00195775748274874
Acadsb	141.93522985839	0.158783864206341	0.297300345314419	0.53408570393154	0.593282240167088	0.693707845009159
Acadvl	323.450663349282	2.9945444628865	0.150711709388121	19.8693550424459	7.49597486139421e-88	2.0004258246774e-84
Acan	13.2872846508839	1.44664260046349	1.03487720652977	1.39788816618589	0.162146652833292	0.253074588670111
Acap1	3.48441595924561	-0.0520901333449756	0.987837752625657	-0.0527314664847753	0.957945867265735	0.971876216308587
Acap2	334.952092603715	-0.0118134950749122	0.1544209478789	-0.0765018945757063	0.93901980674104	0.959636529584984
Acap3	68.7483731784772	0.463187791661417	0.416113281124781	1.11312907487449	0.265652998158083	0.374111993252813
Acat1	389.2392424116	2.43594377610059	0.305733157902461	7.96754854073676	1.61852893996467e-15	6.06929400157244e-14
Acat2	461.952283718796	-1.21358615688125	0.429279421808776	-2.82703082241349	0.00469818055593666	0.0130898324450422
Acat3	83.451745014795	-0.874524190838555	0.529646238750515	-1.65114774137099	0.0987084108882119	0.169474488005796
Acbd3	374.491339117932	0.566768394158939	0.321412517644188	1.76336752007389	0.07783852414359	0.139741052650203
Acbd4	27.015342654576	1.66731346370845	0.43886082655207	3.79918498720375	0.000145172706432702	0.00062656373476007
Acbd5	178.210394983073	0.876424881898784	0.215196168160267	4.07267884642847	4.64754877441836e-05	0.000228411758673993
Acbd6	234.650375753775	-0.419165849668717	0.237337617024369	-1.76611636589272	0.0773763283251686	0.13903599698604
Acbd7	1.68145085489921	-0.504320782643972	1.36031205588071	-0.370739037755169	0.710831911181497	0.790113913706602
Accs	19.5048845429679	0.832647995573752	0.508468081851445	1.63756197349083	0.101513101034043	0.173360470750544
Accsl	0.248269727766208	-0.0480390769470039	1.51847217942859	-0.0316364551144304	0.974761970953758	NA
Acd	85.2885995170269	-0.432710527028347	0.211547210690394	-2.045456073924	0.0408099155678407	0.0816504270988711
Ace	165.297650058415	-0.6377659061623	1.04431119711818	-0.610704843462601	0.541394998960991	0.647894935990041
Ace2	49.4745789516157	7.06713581408471	1.23633492484631	5.71619847668966	1.08933496650887e-08	1.27689835166472e-07
Ace3	0	NA	NA	NA	NA	NA
Acer1	0.563636666474178	0.428777390286197	1.52048950237188	0.281999572912097	0.777943837784307	NA
Acer2	114.361063320632	-0.0724264566146473	0.358998683200072	-0.201745744494231	0.840115498877545	0.890856249538229
Acer3	61.1664701559155	-0.685129387027357	0.343417051864236	-1.99503601614462	0.0460389518755682	0.0901192784146208
Ache	53.0019672796981	4.84119022097954	0.932955646594869	5.18908936201745	2.11324971381307e-07	1.87050052059563e-06
Acin1	798.2027876809	-0.760594311249843	0.266997602475227	-2.84869341222049	0.00438991613121404	0.0123426404026337
Ackr2	0.395950687428171	0.188943071440351	1.51920238290511	0.124369915138655	0.901022392619258	NA
Ackr3	225.088908223781	-0.166833052144317	0.412888786867397	-0.404062927961996	0.68616644525501	0.770047518951966
Ackr4	4.00465768599215	-1.02081050979262	1.21079810722178	-0.843088954057671	0.399178695972279	0.512233473305669
Acly	1494.07860020709	-0.925222831094924	0.367407999403153	-2.51824356736361	0.0117941730092367	0.0287221746348135
Acmsd	0.425976537775072	0.322534385931436	1.51965464690348	0.212241897584197	0.83191832168384	NA
Acn9	9.02609299469088	0.100839123323139	0.469568716288977	0.214748384688136	0.829963496982597	0.883778380906121
Acnat1	102.042503091851	3.96782686616659	0.932695772355489	4.25414908458949	2.098454617577e-05	0.00011230098708771
Acnat2	7.43214552541012	3.8061611184661	1.22443602210369	3.10850142413059	0.0018803873969845	0.00592808879710883
Aco1	412.340067845202	-0.629579460874785	0.289037872670319	-2.17819019721645	0.0293918795850188	0.0623589208844999
Aco2	1614.7007308626	1.26147603231002	0.260066303127751	4.85059393369528	1.2309232117781e-06	8.95074589781606e-06
Acot1	389.279192138781	3.14102417535091	0.449809171487195	6.98301496380299	2.88911625310551e-12	6.58981900922015e-11
Acot10	61.5057076768924	-0.577654614118767	0.304620146279864	-1.89631126231572	0.0579188979143294	0.108849459319747
Acot11	28.7037773355718	-0.190971968744999	0.689982126542009	-0.276778138735412	0.781950468406704	0.847359968877108
Acot12	1.89368820768021	2.41277241161243	1.52509314241511	1.58204921687052	0.113638335372355	0.190232830735195
Acot13	157.695896332484	0.736038446561818	0.180023471837407	4.08856933515086	4.34041818556723e-05	0.000215366519948257
Acot2	297.947909030233	2.88797506201671	0.258809745000136	11.1586797553361	6.494890990142e-29	1.19535855786384e-26
Acot3	29.8396151151798	5.40172484342901	1.06994992808201	5.04857722932148	4.45112531215285e-07	3.63815306269482e-06
Acot4	26.7185865186041	3.80716844688479	0.811175418878638	4.69339720888952	2.68705034962763e-06	1.79637362597296e-05
Acot5	29.6038819344848	3.38668180244036	0.674007264211317	5.02469629374582	5.0422983621587e-07	4.07147157715003e-06
Acot6	17.1472946161429	2.32617164635424	0.684665472593233	3.39753023844426	0.000679970726930123	0.00243659834188206
Acot7	97.4472225927187	0.322205768003564	0.522786323294274	0.616324019291903	0.537680689242058	0.644604911361473
Acot8	35.046267435808	0.429509535288178	0.477402257188326	0.899680570883319	0.368290265880642	0.481157289268998
Acot9	54.3409088732149	-0.600067535127813	0.235348887174327	-2.5496935308784	0.010781765104828	0.0265678089963844
Acox1	731.784531109561	2.26148478191722	0.436969997266387	5.17537770571137	2.27450374099166e-07	1.99996451953643e-06
Acox2	20.4573611786633	5.45746511939844	1.21012378999534	4.50984036882662	6.48764254874516e-06	3.95583139720135e-05
Acox3	135.637091636451	-0.293785116621638	0.559219207501517	-0.525348758913724	NA	NA
Acoxl	1.07003433332692	0.502322099658124	1.39892490443218	0.359077244294264	0.719537304383453	NA
Acp1	240.138665025287	-1.21911652106368	0.203685226028493	-5.98529674848946	2.15995694789508e-09	2.93343771413877e-08
Acp2	220.317379364681	0.0951534262883686	0.210284555830278	0.45249840585139	0.650909969413151	0.742630992726785
Acp5	55.9325296724301	3.30411160627851	0.376307659406339	8.78034640987923	1.62971926153811e-18	9.22087095962832e-17
Acp6	77.1929636995195	0.360607202127301	0.254608254566426	1.41632172429516	0.156681330116234	0.246248670771608
Acpl2	107.138277779789	1.19090071511847	0.261921876776813	4.54677833624891	5.44733159776684e-06	3.39387834799388e-05
Acpp	60.0013561168587	0.674486702988392	0.97757111292624	0.689961777787601	0.490218224212737	0.59932835911903
Acpt	0.542924458216971	-1.38439365033017	1.52348337207526	-0.908702829125322	NA	NA
Acr	2.74721867058401	-2.21847289619337	1.47468946437678	-1.50436613930169	NA	NA
Acrbp	9.28638703163209	-0.658141574242544	0.668737286245096	-0.984155643448496	0.325038991392055	0.436904905029171
Acrv1	0.0542924458216971	0.0690171082288673	1.51618420732703	0.0455202658722726	0.963692621810073	NA
Acsbg1	6.49552245089889	-1.56981956218507	0.993448011256053	-1.58017283682544	0.114067290587338	0.190871089652466
Acsbg2	0.380002612634527	-1.11233186479779	1.52251409230253	-0.730588879552235	0.465030306515969	NA
Acsf2	115.714249428555	1.18367374102922	0.306229973353012	3.86530987828784	0.000110948245826145	0.000495537883449997
Acsf3	75.9954472586777	0.179935404062225	0.346890108079396	0.518710104068581	0.603962914573668	0.702378531143366
Acsl1	331.989628013644	1.17767388896644	0.447562493394491	2.63130603289497	0.00850574048739233	0.0216696764811656
Acsl3	465.886277840517	-0.63214988466277	0.203182767702375	-3.11123768915655	0.00186304912757355	0.00588543566004982
Acsl4	421.330307153306	0.786340714202852	0.350241580907568	2.24513809058661	0.0247592689815593	0.0539542197066425
Acsl5	217.501766926833	2.05619633800852	0.327926727083307	6.27029201400275	3.60371620038394e-10	5.61310348254354e-09
Acsl6	6.66003041648252	-0.887581174608052	1.10917415015582	-0.800218049152479	0.423584474190842	0.53607608289154
Acsm1	11.3921811855828	1.94374357410288	1.19570558317477	1.62560382878029	0.104033960195464	0.176948350398318
Acsm2	0	NA	NA	NA	NA	NA
Acsm3	11.3661918083699	3.57447254688189	0.889604497812996	4.01804684628886	5.86825323744779e-05	0.000281072302835818
Acsm4	0	NA	NA	NA	NA	NA
Acsm5	0.224562433416348	0.894323542080862	1.51618420732703	0.58985150864849	0.555290206389656	NA
Acss1	97.3318488035158	2.0482639982719	0.290697700100227	7.04602753157558	1.84097844362791e-12	4.29079284415867e-11
Acss2	60.4837944214083	0.913839531627109	0.328150447475596	2.78481878862917	0.00535576451769704	0.0145943671642895
Acss2os	0.0940442356347827	0.0690171082288673	1.51618420732703	0.0455202658722727	0.963692621810073	NA
Acss3	6.69134749733477	0.0253811195745909	0.944460334642308	0.0268736744610915	0.978560490668696	0.98663249018243
Acta1	180.677318528617	1.59964094727289	0.467645525264007	3.42062707938844	0.000624769388052836	0.00226279290692197
Acta2	758.198885231413	2.96144957231149	0.625784308147813	4.7323806841318	2.21901744499932e-06	1.51388612395948e-05
Actb	12947.779393851	-0.965439822525131	0.182982843901877	-5.27612207755847	1.3194620795722e-07	1.22193330353442e-06
Actbl2	0.20197340548366	0.275432663776407	1.51633540634752	0.181643627540068	0.855862408525325	NA
Actc1	4415.34520003599	5.39521966838386	0.67938755465924	7.94129894105868	2.00074819600729e-15	7.38156223835686e-14
Actg1	4531.02771371346	-0.574741338370882	0.224873836712379	-2.55583907302651	0.0105932097400007	0.0261837718982544
Actg2	63.3197389414356	2.46212994593085	0.6526639928416	3.77243110227533	0.000161664615788406	0.00069028635413439
Actl10	0.575989023848843	0.161197704636855	1.511887443368	0.106620175558677	0.915090312040942	NA
Actl11	9.55547046461869	-3.43474449224118	1.52729709786119	-2.24890396050065	NA	NA
Actl6a	257.001196952029	-1.13069858560963	0.445055868955861	-2.5405767331242	0.0110669806220647	0.0271952875568601
Actl6b	4.96725974528252	2.15387814546758	1.49441547374696	1.44128469177794	0.149504270249882	0.236945696846591
Actl7a	1.57448092882922	-2.20301663482018	1.52529968841176	-1.44431723913489	NA	NA
Actl7b	2.44311555385902	-2.54697551468792	1.52572338187254	-1.66935602151026	NA	NA
Actl9	3.04037696601504	-3.01425545250635	1.52569592788354	-1.97565936791072	NA	NA
Actn1	1034.50872174434	-1.05191040314679	0.233138891885334	-4.51194734023253	6.42351380623623e-06	3.91971429365299e-05
Actn2	652.559878842892	7.06774737106873	0.804488397369645	8.78539379085819	1.55817709396641e-18	8.87883687850186e-17
Actn3	16.6718024213528	-1.56950764444576	0.965833050734072	-1.6250299606675	0.104156175070586	0.177118593376193
Actn4	1984.50239592011	0.789026117935024	0.166972182193519	4.72549443607648	2.29556120308191e-06	1.55978293795726e-05
Actr10	230.087184601149	0.279536199773361	0.206135982683601	1.35607668362502	0.175074770644293	0.269133758405955
Actr1a	735.420666496172	0.446102147339111	0.115120785245734	3.87507908660346	0.000106590075688675	0.000478743419895392
Actr1b	392.689836352453	-0.196281422283933	0.16663151748335	-1.17793695483537	0.238821741074928	0.344505740368625
Actr2	1020.85789926378	-0.392450145382953	0.137377389881715	-2.85673025030438	0.00428029430784198	0.0120832285714326
Actr3	925.458251335365	0.328281484463298	0.127396236954804	2.57685385620741	0.00997040953173469	0.0248182790293281
Actr3b	38.7028359022176	2.16750611091475	0.506025647736876	4.28339180159859	1.8406562754467e-05	0.000100144710439866
Actr5	59.9164531640767	-0.506326944786487	0.298466705442897	-1.6964268896765	0.0898050649288884	0.157016673907115
Actr6	52.967420600638	-0.498434056783592	0.493184168933561	-1.01064488315062	0.31218642572817	0.423513432920398
Actr8	139.113725003086	-0.442975665922917	0.179250045774974	-2.47127226109062	0.013463327408253	0.0321130341815802
Actrt1	0	NA	NA	NA	NA	NA
[truncated: 22,060 more rows]
