# Supplementary material for: In vitro generation of functional murine heart organoids via FGF4 and extracellular matrix
Source: Nat Commun. 2020 Sep 3;11:4283. doi: 10.1038/s41467-020-18031-5 (PMC7471119; doi:10.1038/s41467-020-18031-5)
Supplement: Supplementary file 13 — Source Data [file 41467_2020_18031_MOESM13_ESM.zip › Source Data/HO_RPKM_L.txt]

geneName	sample	RPKM	log2RPKM	factor
0610005C13Rik	lee1	0	0	E11.5H
0610007P14Rik	lee1	15.8087	4.07113624444194	E11.5H
0610009B22Rik	lee1	13.5531	3.86325459360566	E11.5H
0610009L18Rik	lee1	2.37363	1.75430175595034	E11.5H
0610009O20Rik	lee1	30.5081	4.97765085453563	E11.5H
0610010B08Rik	lee1	0	0	E11.5H
0610010F05Rik	lee1	3.99261	2.31979421429043	E11.5H
0610010K14Rik	lee1	30.5765	4.98077936385381	E11.5H
0610011F06Rik	lee1	8.30357	3.21778441869382	E11.5H
0610012G03Rik	lee1	21.4748	4.49023637234935	E11.5H
0610012H03Rik	lee1	0.0766207	0.106510069184687	E11.5H
0610030E20Rik	lee1	4.28038	2.4006417561725	E11.5H
0610031J06Rik	lee1	24.5358	4.67444935221274	E11.5H
0610031O16Rik	lee1	0	0	E11.5H
0610037L13Rik	lee1	6.23646	2.85528411865921	E11.5H
0610038B21Rik	lee1	0.0803939	0.111557399398065	E11.5H
0610039K10Rik	lee1	0	0	E11.5H
0610040B10Rik	lee1	2.22618	1.68982693380132	E11.5H
0610040F04Rik	lee1	0	0	E11.5H
0610040J01Rik	lee1	0.327379	0.408580355149072	E11.5H
0610043K17Rik	lee1	0	0	E11.5H
1010001N08Rik	lee1	6.25069	2.85811829336358	E11.5H
1100001G20Rik	lee1	0	0	E11.5H
1110001A16Rik	lee1	6.63587	2.93279254119761	E11.5H
1110001J03Rik	lee1	32.7617	5.07731564466176	E11.5H
1110002L01Rik	lee1	0.816266	0.860975507022043	E11.5H
1110004E09Rik	lee1	11.2649	3.61646356603586	E11.5H
1110004F10Rik	lee1	36.9943	5.24771109295551	E11.5H
1110006O24Rik	lee1	1.7537	1.46137139459001	E11.5H
1110007C09Rik	lee1	14.4674	3.95115880154165	E11.5H
1110008F13Rik	lee1	26.4703	4.77980076089447	E11.5H
1110008L16Rik	lee1	3.88885	2.28949514116606	E11.5H
1110008P14Rik	lee1	21.9907	4.52297848748345	E11.5H
1110012L19Rik	lee1	8.68779	3.27616759240195	E11.5H
1110015O18Rik	lee1	0.638956	0.712777123849284	E11.5H
1110017D15Rik	lee1	0.0949147	0.13081848016392	E11.5H
1110019D14Rik	lee1	2.04339	1.6056792221251	E11.5H
1110020A21Rik	lee1	0.602164	0.68002183181455	E11.5H
1110025L11Rik	lee1	0	0	E11.5H
1110028F11Rik	lee1	0	0	E11.5H
1110028F18Rik	lee1	0	0	E11.5H
1110032A03Rik	lee1	4.67223	2.50391603277699	E11.5H
1110032F04Rik	lee1	5.50932	2.70250683926371	E11.5H
1110034G24Rik	lee1	2.91325	1.96836728050169	E11.5H
1110036E04Rik	lee1	0	0	E11.5H
1110037F02Rik	lee1	9.91221	3.4478714085706	E11.5H
1110038B12Rik	lee1	11.849	3.68358417795011	E11.5H
1110038F14Rik	lee1	12.5695	3.7622956571467	E11.5H
1110046J04Rik	lee1	0.315161	0.395239422851186	E11.5H
1110051M20Rik	lee1	10.456	3.51803149260217	E11.5H
1110054M08Rik	lee1	3.15419	2.05456720216936	E11.5H
1110057K04Rik	lee1	14.6594	3.9689570307853	E11.5H
1110058L19Rik	lee1	12.1155	3.71320090315899	E11.5H
1110059E24Rik	lee1	13.29	3.83693401132109	E11.5H
1110059G10Rik	lee1	1.53004	1.33916019414704	E11.5H
1110059M19Rik	lee1	0	0	E11.5H
1110065P20Rik	lee1	7.71275	3.12312814766234	E11.5H
1190002F15Rik	lee1	8.67367	3.27406332365478	E11.5H
1190002N15Rik	lee1	27.8357	4.84978413979916	E11.5H
1190003K10Rik	lee1	0	0	E11.5H
1190005I06Rik	lee1	1.00087	1.00062743588537	E11.5H
1190007I07Rik	lee1	5.56545	2.71489389771667	E11.5H
1200014J11Rik	lee1	6.50779	2.90838829718588	E11.5H
1300002E11Rik	lee1	1.11337	1.0795453704129	E11.5H
1300002K09Rik	lee1	0	0	E11.5H
1300017J02Rik	lee1	1.66841	1.41598035300008	E11.5H
1500004A13Rik	lee1	0.877222	0.908599273163086	E11.5H
1500009C09Rik	lee1	0.257227	0.330245160663102	E11.5H
1500009L16Rik	lee1	4.81966	2.54093486951805	E11.5H
1500011B03Rik	lee1	5.28062	2.65090698376251	E11.5H
1500011K16Rik	lee1	5.58604	2.71941127409943	E11.5H
1500012F01Rik	lee1	7.79766	3.13711984700933	E11.5H
1500012K07Rik	lee1	0	0	E11.5H
1500015A07Rik	lee1	0.525493	0.609275559865139	E11.5H
1500015L24Rik	lee1	0	0	E11.5H
1500015O10Rik	lee1	0.413648	0.499422932117532	E11.5H
1500017E21Rik	lee1	0.551946	0.634078359788214	E11.5H
1600002D24Rik	lee1	0	0	E11.5H
1600002H07Rik	lee1	2.91388	1.96859952345095	E11.5H
1600002K03Rik	lee1	2.63312	1.8612090179818	E11.5H
1600010M07Rik	lee1	0	0	E11.5H
1600012H06Rik	lee1	9.10747	3.33735001643756	E11.5H
1600014C10Rik	lee1	3.8329	2.27288914353521	E11.5H
1600014C23Rik	lee1	0.236371	0.306111720222027	E11.5H
1600014K23Rik	lee1	0	0	E11.5H
1600015I10Rik	lee1	0	0	E11.5H
1600016N20Rik	lee1	0.179443	0.238105697844533	E11.5H
1600019K03Rik	lee1	0	0	E11.5H
1600020E01Rik	lee1	0.898972	0.925218633365791	E11.5H
1600023N17Rik	lee1	0	0	E11.5H
1600025M17Rik	lee1	0	0	E11.5H
1600027J07Rik	lee1	0	0	E11.5H
1600029I14Rik	lee1	0	0	E11.5H
1600029O15Rik	lee1	0.203051	0.266697802852732	E11.5H
1700001C02Rik	lee1	0	0	E11.5H
1700001C19Rik	lee1	0.407906	0.493551014471723	E11.5H
1700001D01Rik	lee1	0	0	E11.5H
1700001F09Rik	lee1	0	0	E11.5H
1700001G11Rik	lee1	0.477659	0.563313376541322	E11.5H
1700001G17Rik	lee1	0.413183	0.498948299428089	E11.5H
1700001J03Rik	lee1	0	0	E11.5H
1700001J11Rik	lee1	0.248055	0.31968151310949	E11.5H
1700001K19Rik	lee1	0.128344	0.174206971490665	E11.5H
1700001K23Rik	lee1	0	0	E11.5H
1700001L05Rik	lee1	0.387533	0.472522083801625	E11.5H
1700001L19Rik	lee1	0.0677212	0.0945349842104098	E11.5H
1700001O22Rik	lee1	0.230874	0.299683086047484	E11.5H
1700001P01Rik	lee1	0	0	E11.5H
1700003C15Rik	lee1	0	0	E11.5H
1700003D09Rik	lee1	0.528898	0.612492160915356	E11.5H
1700003E16Rik	lee1	0.955629	0.967632704325519	E11.5H
1700003E24Rik	lee1	0	0	E11.5H
1700003F12Rik	lee1	0	0	E11.5H
1700003G13Rik	lee1	0	0	E11.5H
1700003G18Rik	lee1	0	0	E11.5H
1700003H04Rik	lee1	0	0	E11.5H
1700003L19Rik	lee1	0	0	E11.5H
1700003M02Rik	lee1	0	0	E11.5H
1700003M07Rik	lee1	0.793347	0.842654666534961	E11.5H
1700003P14Rik	lee1	0.123179	0.167587867037978	E11.5H
1700006A11Rik	lee1	0	0	E11.5H
1700006E09Rik	lee1	0	0	E11.5H
1700006F04Rik	lee1	0	0	E11.5H
1700006H21Rik	lee1	0	0	E11.5H
1700007B14Rik	lee1	0	0	E11.5H
1700007F19Rik	lee1	0	0	E11.5H
1700007G11Rik	lee1	0	0	E11.5H
1700007J10Rik	lee1	0.110207	0.150828694621293	E11.5H
1700007K09Rik	lee1	0	0	E11.5H
1700007K13Rik	lee1	1.06602	1.04685422020547	E11.5H
1700007L15Rik	lee1	1.14736	1.10256407600184	E11.5H
1700007P06Rik	lee1	0.148773	0.200093746523027	E11.5H
1700008F21Rik	lee1	0	0	E11.5H
1700008I05Rik	lee1	0	0	E11.5H
1700008J07Rik	lee1	2.76899	1.91417796720457	E11.5H
1700008K24Rik	lee1	0.129292	0.175418570684819	E11.5H
1700008O03Rik	lee1	0	0	E11.5H
1700008P02Rik	lee1	0	0	E11.5H
1700009C05Rik	lee1	0	0	E11.5H
1700009J07Rik	lee1	0.133961	0.181371022930813	E11.5H
1700009N14Rik	lee1	0.194041	0.255852375531641	E11.5H
1700009P17Rik	lee1	1.77621	1.47311670138149	E11.5H
1700010B08Rik	lee1	0	0	E11.5H
1700010D01Rik	lee1	0	0	E11.5H
1700010I02Rik	lee1	0	0	E11.5H
1700010I14Rik	lee1	0.260788	0.334325708607055	E11.5H
1700010J16Rik	lee1	0	0	E11.5H
1700010K23Rik	lee1	0	0	E11.5H
1700011A15Rik	lee1	0	0	E11.5H
1700011B04Rik	lee1	0	0	E11.5H
1700011E24Rik	lee1	0	0	E11.5H
1700011H14Rik	lee1	0.104919	0.143940611624342	E11.5H
1700011I03Rik	lee1	0	0	E11.5H
1700011L22Rik	lee1	0	0	E11.5H
1700011M02Rik	lee1	0	0	E11.5H
1700012A03Rik	lee1	0	0	E11.5H
1700012B07Rik	lee1	0	0	E11.5H
1700012B09Rik	lee1	0	0	E11.5H
1700012D01Rik	lee1	0	0	E11.5H
1700012D14Rik	lee1	0.778632	0.83076804703327	E11.5H
1700012I11Rik	lee1	0	0	E11.5H
1700012L04Rik	lee1	0	0	E11.5H
1700012P22Rik	lee1	0	0	E11.5H
1700013D24Rik	lee1	0	0	E11.5H
1700013F07Rik	lee1	0	0	E11.5H
1700013G24Rik	lee1	0	0	E11.5H
1700013H16Rik	lee1	0	0	E11.5H
1700015E13Rik	lee1	0	0	E11.5H
1700015F17Rik	lee1	0	0	E11.5H
1700015G11Rik	lee1	0	0	E11.5H
1700016C15Rik	lee1	0	0	E11.5H
1700016D06Rik	lee1	0	0	E11.5H
1700016G22Rik	lee1	0	0	E11.5H
1700016H13Rik	lee1	0	0	E11.5H
1700016K19Rik	lee1	0.132942	0.180074005505998	E11.5H
1700016L04Rik	lee1	0	0	E11.5H
1700016L21Rik	lee1	0	0	E11.5H
1700016P04Rik	lee1	0	0	E11.5H
1700017B05Rik	lee1	9.05768	3.33022565266533	E11.5H
1700017D01Rik	lee1	0	0	E11.5H
1700017G19Rik	lee1	0	0	E11.5H
1700017J07Rik	lee1	0	0	E11.5H
1700017N19Rik	lee1	0	0	E11.5H
1700018A04Rik	lee1	0	0	E11.5H
1700018B08Rik	lee1	0	0	E11.5H
1700018B24Rik	lee1	0	0	E11.5H
1700018C11Rik	lee1	0.364948	0.448845990287166	E11.5H
1700018F24Rik	lee1	0	0	E11.5H
1700018G05Rik	lee1	0	0	E11.5H
1700018L02Rik	lee1	0.196375	0.258669668668482	E11.5H
1700019A02Rik	lee1	0	0	E11.5H
1700019B03Rik	lee1	0	0	E11.5H
1700019B21Rik	lee1	0	0	E11.5H
1700019D03Rik	lee1	0.14681	0.197626389816212	E11.5H
1700019E08Rik	lee1	0	0	E11.5H
1700019G17Rik	lee1	0.56028	0.641804951115376	E11.5H
1700019G24Rik	lee1	0	0	E11.5H
1700019L03Rik	lee1	0.146197	0.196855025331819	E11.5H
1700019M22Rik	lee1	0	0	E11.5H
1700019N19Rik	lee1	0	0	E11.5H
1700019O17Rik	lee1	0	0	E11.5H
1700020A23Rik	lee1	0	0	E11.5H
1700020D05Rik	lee1	0	0	E11.5H
1700020G17Rik	lee1	0	0	E11.5H
1700020I14Rik	lee1	29.6417	4.93742443502013	E11.5H
1700020L24Rik	lee1	6.70724	2.94621431653648	E11.5H
1700020M21Rik	lee1	0	0	E11.5H
1700020N01Rik	lee1	0	0	E11.5H
1700020N15Rik	lee1	0	0	E11.5H
1700020N18Rik	lee1	0	0	E11.5H
1700021F05Rik	lee1	29.451	4.92841770138849	E11.5H
1700021F07Rik	lee1	0	0	E11.5H
1700021K19Rik	lee1	9.57887	3.40311362664348	E11.5H
1700021N21Rik	lee1	0.135293	0.18306468085995	E11.5H
1700022A21Rik	lee1	0	0	E11.5H
1700022A22Rik	lee1	0	0	E11.5H
1700022E09Rik	lee1	0	0	E11.5H
1700022H16Rik	lee1	0	0	E11.5H
1700022I11Rik	lee1	0	0	E11.5H
1700022P22Rik	lee1	0	0	E11.5H
1700023C21Rik	lee1	0	0	E11.5H
1700023E05Rik	lee1	0	0	E11.5H
1700023F02Rik	lee1	0	0	E11.5H
1700023F06Rik	lee1	0.102118	0.140278696596093	E11.5H
1700023L04Rik	lee1	0	0	E11.5H
1700024B18Rik	lee1	0	0	E11.5H
1700024F13Rik	lee1	1.28114	1.18975499163367	E11.5H
1700024G13Rik	lee1	0	0	E11.5H
1700024P04Rik	lee1	0	0	E11.5H
1700024P16Rik	lee1	0	0	E11.5H
1700025B11Rik	lee1	0	0	E11.5H
1700025C18Rik	lee1	0	0	E11.5H
1700025F22Rik	lee1	0	0	E11.5H
1700025F24Rik	lee1	0	0	E11.5H
1700025G04Rik	lee1	6.2764	2.86322485334597	E11.5H
1700025K24Rik	lee1	0	0	E11.5H
1700025M24Rik	lee1	0	0	E11.5H
1700025N23Rik	lee1	0	0	E11.5H
1700026D08Rik	lee1	1.7978	1.4842928355116	E11.5H
1700026D11Rik	lee1	0	0	E11.5H
1700026F02Rik	lee1	0	0	E11.5H
1700026L06Rik	lee1	0.912369	0.935360924525104	E11.5H
1700027A15Rik	lee1	0.214431	0.280280523085589	E11.5H
1700027F09Rik	lee1	0	0	E11.5H
1700027H10Rik	lee1	0	0	E11.5H
1700027I24Rik	lee1	0	0	E11.5H
1700027J07Rik	lee1	0	0	E11.5H
1700028B04Rik	lee1	7.54159	3.09450464965849	E11.5H
1700028D13Rik	lee1	0	0	E11.5H
1700028E10Rik	lee1	0.0450478	0.0635689320150696	E11.5H
1700028I16Rik	lee1	0	0	E11.5H
1700028J19Rik	lee1	0.206301	0.270589937938612	E11.5H
1700028K03Rik	lee1	0.0376391	0.0533047489209133	E11.5H
1700028M03Rik	lee1	0	0	E11.5H
1700028P14Rik	lee1	0	0	E11.5H
1700028P15Rik	lee1	0	0	E11.5H
1700029B22Rik	lee1	0	0	E11.5H
1700029F12Rik	lee1	0	0	E11.5H
1700029H14Rik	lee1	0	0	E11.5H
1700029I15Rik	lee1	0.336373	0.418322739955828	E11.5H
1700029J03Rik	lee1	0	0	E11.5H
1700029J07Rik	lee1	0.268117	0.34268785867352	E11.5H
1700029M20Rik	lee1	0.041323	0.0584176365717422	E11.5H
1700029N11Rik	lee1	0	0	E11.5H
1700029P11Rik	lee1	0	0	E11.5H
1700030A11Rik	lee1	0	0	E11.5H
1700030C10Rik	lee1	0.781229	0.832873005449261	E11.5H
1700030F04Rik	lee1	0	0	E11.5H
1700030F18Rik	lee1	0	0	E11.5H
1700030J22Rik	lee1	0.288482	0.365672382993323	E11.5H
1700030K09Rik	lee1	2.8756	1.95441967813292	E11.5H
1700030L20Rik	lee1	0	0	E11.5H
1700030M09Rik	lee1	0	0	E11.5H
1700030N03Rik	lee1	0	0	E11.5H
1700030O20Rik	lee1	0	0	E11.5H
1700031A10Rik	lee1	0	0	E11.5H
1700031F05Rik	lee1	0	0	E11.5H
1700031M16Rik	lee1	0	0	E11.5H
1700031P21Rik	lee1	0	0	E11.5H
1700034E13Rik	lee1	0	0	E11.5H
1700034F02Rik	lee1	0	0	E11.5H
1700034G24Rik	lee1	0	0	E11.5H
1700034H15Rik	lee1	0.0561393	0.078800132201353	E11.5H
1700034I23Rik	lee1	0	0	E11.5H
1700034J05Rik	lee1	0	0	E11.5H
1700034K08Rik	lee1	0	0	E11.5H
1700034O15Rik	lee1	0	0	E11.5H
1700034P13Rik	lee1	0	0	E11.5H
1700036G14Rik	lee1	0	0	E11.5H
1700037C18Rik	lee1	2.00904	1.58930328494246	E11.5H
1700037H04Rik	lee1	21.2124	4.47329337615746	E11.5H
1700039E15Rik	lee1	0	0	E11.5H
1700039E22Rik	lee1	0	0	E11.5H
1700040L02Rik	lee1	5.73628	2.75195210666677	E11.5H
1700041C23Rik	lee1	0	0	E11.5H
1700041M19Rik	lee1	0	0	E11.5H
1700042B14Rik	lee1	0	0	E11.5H
1700042G07Rik	lee1	0	0	E11.5H
1700042G15Rik	lee1	0	0	E11.5H
1700042O10Rik	lee1	0.113898	0.155617130674825	E11.5H
1700044C05Rik	lee1	0	0	E11.5H
1700044K03Rik	lee1	0	0	E11.5H
1700045H11Rik	lee1	0.206475	0.270798021024277	E11.5H
1700046C09Rik	lee1	0	0	E11.5H
1700047A11Rik	lee1	0	0	E11.5H
1700047E10Rik	lee1	0	0	E11.5H
1700047G03Rik	lee1	0	0	E11.5H
1700047I17Rik2	lee1	0	0	E11.5H
1700047L14Rik	lee1	0	0	E11.5H
1700047M11Rik	lee1	0	0	E11.5H
1700048M11Rik	lee1	0	0	E11.5H
1700048O20Rik	lee1	0.596298	0.674730001804775	E11.5H
1700049E15Rik	lee1	0	0	E11.5H
1700049E22Rik	lee1	0	0	E11.5H
1700049G17Rik	lee1	0.735874	0.795662232245347	E11.5H
1700049L16Rik	lee1	0.151911	0.204029254263919	E11.5H
1700051A21Rik	lee1	0	0	E11.5H
1700052I22Rik	lee1	0	0	E11.5H
1700052K11Rik	lee1	4.36379	2.42325275478726	E11.5H
1700052N19Rik	lee1	6.46953	2.90101746818164	E11.5H
1700054A03Rik	lee1	0	0	E11.5H
1700054K19Rik	lee1	0	0	E11.5H
1700054M17Rik	lee1	0	0	E11.5H
1700054O13Rik	lee1	0	0	E11.5H
1700055C04Rik	lee1	0	0	E11.5H
1700055N04Rik	lee1	0	0	E11.5H
1700056E22Rik	lee1	1.77266	1.47127071540816	E11.5H
1700057G04Rik	lee1	0	0	E11.5H
1700057H15Rik	lee1	0	0	E11.5H
1700060C16Rik	lee1	0	0	E11.5H
1700060C20Rik	lee1	0	0	E11.5H
1700061F12Rik	lee1	0	0	E11.5H
1700061G19Rik	lee1	0.299242	0.377670175730187	E11.5H
1700061I17Rik	lee1	0	0	E11.5H
1700063A18Rik	lee1	0	0	E11.5H
1700063D05Rik	lee1	0	0	E11.5H
1700063O14Rik	lee1	0	0	E11.5H
1700064J06Rik	lee1	0	0	E11.5H
1700064M15Rik	lee1	0	0	E11.5H
1700065D16Rik	lee1	0	0	E11.5H
1700065I16Rik	lee1	0	0	E11.5H
1700065I17Rik	lee1	0	0	E11.5H
1700065J11Rik	lee1	0	0	E11.5H
1700065J18Rik	lee1	0	0	E11.5H
1700065L07Rik	lee1	0	0	E11.5H
1700065O20Rik	lee1	0	0	E11.5H
1700066B17Rik	lee1	0	0	E11.5H
1700066B19Rik	lee1	0.244489	0.315553478438205	E11.5H
1700066M21Rik	lee1	1.95448	1.56290423279314	E11.5H
1700066N21Rik	lee1	0	0	E11.5H
1700066O22Rik	lee1	0	0	E11.5H
1700067G17Rik	lee1	0	0	E11.5H
1700067K01Rik	lee1	0	0	E11.5H
1700067P10Rik	lee1	0	0	E11.5H
1700069L16Rik	lee1	0	0	E11.5H
1700069P05Rik	lee1	0	0	E11.5H
1700071K01Rik	lee1	0	0	E11.5H
1700071M16Rik	lee1	0.0977955	0.134609330651206	E11.5H
1700072B07Rik	lee1	0	0	E11.5H
1700072O05Rik	lee1	0	0	E11.5H
1700073E17Rik	lee1	0.612333	0.689149738800227	E11.5H
1700074H08Rik	lee1	0	0	E11.5H
1700074P13Rik	lee1	0	0	E11.5H
1700080E11Rik	lee1	0	0	E11.5H
1700080N15Rik	lee1	0	0	E11.5H
1700080O16Rik	lee1	0	0	E11.5H
1700081H04Rik	lee1	0	0	E11.5H
1700084C01Rik	lee1	0.255083	0.32778277431861	E11.5H
1700084E18Rik	lee1	1.12848	1.08982353407716	E11.5H
1700084F23Rik	lee1	0	0	E11.5H
1700084J12Rik	lee1	3.68492	2.22802441254003	E11.5H
1700085C21Rik	lee1	0	0	E11.5H
1700086L19Rik	lee1	1.75583	1.46248689467447	E11.5H
1700086O06Rik	lee1	0.50726	0.591928301047633	E11.5H
1700088E04Rik	lee1	0	0	E11.5H
1700091H14Rik	lee1	0	0	E11.5H
1700092C02Rik	lee1	0	0	E11.5H
1700092C10Rik	lee1	0	0	E11.5H
1700092E19Rik	lee1	0	0	E11.5H
1700092K14Rik	lee1	0	0	E11.5H
1700092M07Rik	lee1	0.32221	0.40295133108012	E11.5H
1700093K21Rik	lee1	0	0	E11.5H
1700094D03Rik	lee1	0.31628	0.396466412814529	E11.5H
1700094J05Rik	lee1	0	0	E11.5H
1700094M24Rik	lee1	0	0	E11.5H
1700095A21Rik	lee1	0	0	E11.5H
1700095B10Rik	lee1	0.467774	0.553629846805376	E11.5H
1700096J18Rik	lee1	0	0	E11.5H
1700096K18Rik	lee1	2.70399	1.88908020362788	E11.5H
1700097N02Rik	lee1	0.289799	0.367146256115844	E11.5H
1700100L14Rik	lee1	0	0	E11.5H
1700101E01Rik	lee1	0.131514	0.178254434897002	E11.5H
1700101I11Rik	lee1	0	0	E11.5H
1700101O22Rik	lee1	0	0	E11.5H
1700102H20Rik	lee1	0.434955	0.521005494883687	E11.5H
1700102P08Rik	lee1	0.111512	0.152523523935787	E11.5H
1700104L18Rik	lee1	0	0	E11.5H
1700105P06Rik	lee1	0.220612	0.287604678921771	E11.5H
1700106J16Rik	lee1	0	0	E11.5H
1700108F19Rik	lee1	0.14106	0.190374654401871	E11.5H
1700108J01Rik	lee1	0	0	E11.5H
1700109G14Rik	lee1	0	0	E11.5H
1700109G15Rik	lee1	0	0	E11.5H
1700109H08Rik	lee1	0	0	E11.5H
1700109I08Rik	lee1	0	0	E11.5H
1700109K24Rik	lee1	0	0	E11.5H
1700110C19Rik	lee1	0	0	E11.5H
1700110I01Rik	lee1	0.0719388	0.100222540630666	E11.5H
1700110K17Rik	lee1	0	0	E11.5H
1700110M21Rik	lee1	0	0	E11.5H
1700111N16Rik	lee1	0	0	E11.5H
1700112E06Rik	lee1	0.134402	0.181931981226331	E11.5H
1700112H15Rik	lee1	0	0	E11.5H
1700112J05Rik	lee1	0	0	E11.5H
1700113A16Rik	lee1	9.3418	3.37041540482148	E11.5H
1700113H08Rik	lee1	0	0	E11.5H
1700119H24Rik	lee1	0	0	E11.5H
1700120C14Rik	lee1	1.57783	1.36615712551346	E11.5H
1700120E14Rik	lee1	0	0	E11.5H
1700120G07Rik	lee1	0	0	E11.5H
1700120K04Rik	lee1	0.225488	0.293356357378762	E11.5H
1700121L16Rik	lee1	0	0	E11.5H
1700121N20Rik	lee1	0	0	E11.5H
1700122O11Rik	lee1	0	0	E11.5H
1700123I01Rik	lee1	0	0	E11.5H
1700123K08Rik	lee1	0	0	E11.5H
1700123L14Rik	lee1	0.43138	0.517406726808366	E11.5H
1700123M08Rik	lee1	0.229718	0.298327513412957	E11.5H
1700123O12Rik	lee1	0	0	E11.5H
1700123O20Rik	lee1	13.6765	3.87543605525645	E11.5H
1700123O21Rik	lee1	0	0	E11.5H
1700124L16Rik	lee1	0	0	E11.5H
1700125G02Rik	lee1	0	0	E11.5H
1700125G22Rik	lee1	0	0	E11.5H
1700125H03Rik	lee1	0	0	E11.5H
1700125H20Rik	lee1	0	0	E11.5H
1700126H18Rik	lee1	0	0	E11.5H
1700128A07Rik	lee1	0	0	E11.5H
1700128F08Rik	lee1	0	0	E11.5H
1700129C05Rik	lee1	0	0	E11.5H
1810006J02Rik	lee1	0	0	E11.5H
1810007C17Rik	lee1	0	0	E11.5H
1810007D17Rik	lee1	0	0	E11.5H
1810008I18Rik	lee1	0	0	E11.5H
1810009A15Rik	lee1	0.903616	0.928742485595307	E11.5H
1810009J06Rik	lee1	0.286075	0.362974778725732	E11.5H
1810010D01Rik	lee1	0	0	E11.5H
1810010H24Rik	lee1	0.557051	0.638816199549953	E11.5H
1810011H11Rik	lee1	0.332491	0.414125788669842	E11.5H
1810011O10Rik	lee1	8.0952	3.18510536254259	E11.5H
1810012K16Rik	lee1	0	0	E11.5H
1810013A23Rik	lee1	0	0	E11.5H
1810013L24Rik	lee1	6.7922	2.96203070710522	E11.5H
1810014B01Rik	lee1	0.604642	0.682251464054781	E11.5H
1810018F18Rik	lee1	0	0	E11.5H
1810019D21Rik	lee1	0.446318	0.532384790590525	E11.5H
1810019J16Rik	lee1	0.681737	0.749952106031304	E11.5H
1810020O05Rik	lee1	0	0	E11.5H
1810021B22Rik	lee1	1.87217	1.52214114292787	E11.5H
1810022K09Rik	lee1	24.7323	4.68550850844164	E11.5H
1810024B03Rik	lee1	0.096714	0.133187350192213	E11.5H
1810026B05Rik	lee1	0.523756	0.607631901667934	E11.5H
1810026J23Rik	lee1	17.7673	4.23014920340467	E11.5H
1810030O07Rik	lee1	8.28326	3.21463152517271	E11.5H
1810032O08Rik	lee1	0.735743	0.795553353270249	E11.5H
1810033B17Rik	lee1	0	0	E11.5H
1810034E14Rik	lee1	1.49483	1.31894151235099	E11.5H
1810037I17Rik	lee1	36.7571	5.23867605513036	E11.5H
1810041L15Rik	lee1	0.434551	0.520599258548673	E11.5H
1810043G02Rik	lee1	4.18721	2.37495877722513	E11.5H
1810043H04Rik	lee1	14.1277	3.91912075323983	E11.5H
1810044D09Rik	lee1	0.755802	0.812130162798144	E11.5H
1810046K07Rik	lee1	0	0	E11.5H
1810053B23Rik	lee1	0	0	E11.5H
1810055G02Rik	lee1	16.0044	4.08783619635823	E11.5H
1810058I24Rik	lee1	50.7815	5.69436485253978	E11.5H
1810062G17Rik	lee1	0	0	E11.5H
1810062O18Rik	lee1	0	0	E11.5H
1810064F22Rik	lee1	0	0	E11.5H
1810065E05Rik	lee1	0.132367	0.179341611235435	E11.5H
2010001E11Rik	lee1	0.107168	0.14687415109625	E11.5H
2010002M12Rik	lee1	0.363863	0.447698732963846	E11.5H
2010003K11Rik	lee1	0	0	E11.5H
2010005H15Rik	lee1	0	0	E11.5H
2010009K17Rik	lee1	0	0	E11.5H
2010010A06Rik	lee1	0.406777	0.492393653029232	E11.5H
2010012O05Rik	lee1	4.78281	2.53177070171316	E11.5H
2010015L04Rik	lee1	0.0786552	0.109233770528442	E11.5H
2010016I18Rik	lee1	0	0	E11.5H
2010106C02Rik	lee1	0	0	E11.5H
2010106E10Rik	lee1	0	0	E11.5H
2010107E04Rik	lee1	215.025	7.7550544710938	E11.5H
2010107G12Rik	lee1	0.113475	0.155069166764305	E11.5H
2010107G23Rik	lee1	0.282935	0.359448078024493	E11.5H
2010109A12Rik	lee1	0	0	E11.5H
2010109I03Rik	lee1	0	0	E11.5H
2010111I01Rik	lee1	1.03138	1.02246014255656	E11.5H
2010204K13Rik	lee1	3.36516	2.12603453517798	E11.5H
2010300C02Rik	lee1	2.52685	1.81838021799325	E11.5H
2010308F09Rik	lee1	0	0	E11.5H
2010310C07Rik	lee1	0	0	E11.5H
2010315B03Rik	lee1	0.843189	0.882204012033486	E11.5H
2010320M18Rik	lee1	7.067	3.01203225593194	E11.5H
2200002D01Rik	lee1	1.69049	1.42786894460082	E11.5H
2200002J24Rik	lee1	0.401442	0.486912038309858	E11.5H
2210010C04Rik	lee1	0	0	E11.5H
2210011C24Rik	lee1	0	0	E11.5H
2210013O21Rik	lee1	13.1594	3.82368822786728	E11.5H
2210015D19Rik	lee1	4.32532	2.41286821990037	E11.5H
2210016F16Rik	lee1	8.80769	3.29391337926007	E11.5H
2210016L21Rik	lee1	17.2529	4.19005379083843	E11.5H
2210018M11Rik	lee1	12.5063	3.75556060280461	E11.5H
2210019I11Rik	lee1	0	0	E11.5H
2210039B01Rik	lee1	0	0	E11.5H
2210404O07Rik	lee1	0.851756	0.888894011783313	E11.5H
2210404O09Rik	lee1	0.496155	0.581259644575592	E11.5H
2210407C18Rik	lee1	0	0	E11.5H
2210408F21Rik	lee1	0.235235	0.304785536613591	E11.5H
2210408I21Rik	lee1	0.673941	0.743248679317496	E11.5H
2210409D07Rik	lee1	0	0	E11.5H
2210409E12Rik	lee1	0	0	E11.5H
2210414B05Rik	lee1	0	0	E11.5H
2210416O15Rik	lee1	0.0814095	0.112912935420739	E11.5H
2210417A02Rik	lee1	0	0	E11.5H
2210420H20Rik	lee1	0	0	E11.5H
2300002M23Rik	lee1	0	0	E11.5H
2300003K06Rik	lee1	0	0	E11.5H
2300005B03Rik	lee1	0	0	E11.5H
2300009A05Rik	lee1	7.37097	3.06539480713725	E11.5H
2310001H17Rik	lee1	0	0	E11.5H
2310001K24Rik	lee1	0	0	E11.5H
2310002D06Rik	lee1	0	0	E11.5H
2310002F09Rik	lee1	0	0	E11.5H
2310002J15Rik	lee1	0	0	E11.5H
2310002L09Rik	lee1	0	0	E11.5H
2310003H01Rik	lee1	10.4122	3.51250503052284	E11.5H
2310005A03Rik	lee1	0	0	E11.5H
2310005E17Rik	lee1	0	0	E11.5H
2310005G13Rik	lee1	0	0	E11.5H
2310007B03Rik	lee1	0	0	E11.5H
2310007L24Rik	lee1	0	0	E11.5H
2310008N11Rik	lee1	0	0	E11.5H
2310009A05Rik	lee1	5.72382	2.74928110342844	E11.5H
2310009B15Rik	lee1	3.00203	2.00073198200852	E11.5H
2310010J17Rik	lee1	3.64134	2.21454138558118	E11.5H
2310011J03Rik	lee1	12.5466	3.75985889638164	E11.5H
2310014L17Rik	lee1	0.453621	0.539651166991364	E11.5H
2310015A10Rik	lee1	1.71846	1.44278960016978	E11.5H
2310015B20Rik	lee1	0	0	E11.5H
2310015D24Rik	lee1	0	0	E11.5H
2310016D03Rik	lee1	0	0	E11.5H
2310020H05Rik	lee1	0	0	E11.5H
2310022A10Rik	lee1	9.09631	3.33575620792313	E11.5H
2310022B05Rik	lee1	53.6855	5.77308644433625	E11.5H
2310030A07Rik	lee1	0	0	E11.5H
2310030G06Rik	lee1	2.46457	1.79267630550435	E11.5H
2310033P09Rik	lee1	8.58362	3.26057070497726	E11.5H
2310034C09Rik	lee1	0	0	E11.5H
2310034G01Rik	lee1	0.932284	0.950307151772118	E11.5H
2310034O05Rik	lee1	0.884841	0.914442826843265	E11.5H
2310035C23Rik	lee1	4.0768	2.34391942636819	E11.5H
2310036O22Rik	lee1	91.8299	6.53651765922673	E11.5H
2310039H08Rik	lee1	13.3052	3.83846776290785	E11.5H
2310039L15Rik	lee1	0	0	E11.5H
2310040G24Rik	lee1	1.2639	1.17881023348325	E11.5H
2310042E22Rik	lee1	0	0	E11.5H
2310043L19Rik	lee1	0	0	E11.5H
2310043O21Rik	lee1	0	0	E11.5H
2310045N01Rik	lee1	12.8562	3.79245975403445	E11.5H
2310047M10Rik	lee1	8.76512	3.28763777297445	E11.5H
2310050C09Rik	lee1	0	0	E11.5H
2310057J18Rik	lee1	0	0	E11.5H
2310057M21Rik	lee1	8.12948	3.19053268903907	E11.5H
2310057N15Rik	lee1	0	0	E11.5H
2310061I04Rik	lee1	11.849	3.68358417795011	E11.5H
2310061J03Rik	lee1	0.906962	0.93127609537706	E11.5H
2310061N02Rik	lee1	0	0	E11.5H
2310065F04Rik	lee1	0	0	E11.5H
2310067B10Rik	lee1	19.2875	4.34251918966061	E11.5H
2310068J16Rik	lee1	0.873791	0.905960045804645	E11.5H
2310069B03Rik	lee1	0.0668705	0.0933850680589882	E11.5H
2310069G16Rik	lee1	0	0	E11.5H
2310079G19Rik	lee1	0	0	E11.5H
2310081J21Rik	lee1	0	0	E11.5H
2410002F23Rik	lee1	16.4942	4.1288047873347	E11.5H
2410003L11Rik	lee1	0.40013	0.485560785490356	E11.5H
2410004B18Rik	lee1	12.4324	3.74764519256082	E11.5H
2410004I01Rik	lee1	0.256687	0.329625365925444	E11.5H
2410004N09Rik	lee1	7.35205	3.0621303487057	E11.5H
2410004P03Rik	lee1	0.204294	0.26818763509131	E11.5H
2410006H16Rik	lee1	7.1711	3.03053030820217	E11.5H
2410007B07Rik	lee1	0	0	E11.5H
2410012E07Rik	lee1	0	0	E11.5H
2410012M07Rik	lee1	0.0674972	0.0942322857226629	E11.5H
2410015M20Rik	lee1	40.3808	5.37088963145494	E11.5H
2410016O06Rik	lee1	7.51549	3.09008954813409	E11.5H
2410017I17Rik	lee1	0	0	E11.5H
2410018L13Rik	lee1	0.609154	0.686302402136318	E11.5H
2410018M08Rik	lee1	11.7967	3.67769991234315	E11.5H
2410021H03Rik	lee1	0.160682	0.214972761295292	E11.5H
2410076I21Rik	lee1	3.60525	2.20327947639702	E11.5H
2410088K16Rik	lee1	0	0	E11.5H
2410089E03Rik	lee1	2.28062	1.71396849362311	E11.5H
2410114N07Rik	lee1	0	0	E11.5H
2410124H12Rik	lee1	0.173674	0.231031740734856	E11.5H
2410127L17Rik	lee1	3.68372	2.22765483188402	E11.5H
2410131K14Rik	lee1	6.42007	2.89143279711245	E11.5H
2410137M14Rik	lee1	0	0	E11.5H
2410141K09Rik	lee1	0	0	E11.5H
2500004C02Rik	lee1	1.9353	1.55350796036909	E11.5H
2510002D24Rik	lee1	5.8636	2.7789654772501	E11.5H
2510003E04Rik	lee1	14.5125	3.95535930524299	E11.5H
2510009E07Rik	lee1	7.58729	3.10220291362063	E11.5H
2510039O18Rik	lee1	21.3855	4.48449263736221	E11.5H
2510049J12Rik	lee1	0	0	E11.5H
2610001J05Rik	lee1	17.8601	4.2372654203766	E11.5H
2610002J02Rik	lee1	18.7811	4.30605074951925	E11.5H
2610002M06Rik	lee1	5.78555	2.76246575744427	E11.5H
2610005L07Rik	lee1	2.4433	1.78379188223148	E11.5H
2610008E11Rik	lee1	5.99316	2.80594451370586	E11.5H
2610015P09Rik	lee1	0.773022	0.826210437586847	E11.5H
2610016A17Rik	lee1	0	0	E11.5H
2610018G03Rik	lee1	10.0862	3.47069303472262	E11.5H
2610020C07Rik	lee1	3.00989	2.0035626609617	E11.5H
2610020H08Rik	lee1	0.521465	0.605461146269718	E11.5H
2610027K06Rik	lee1	0.473757	0.559498665684293	E11.5H
2610028E06Rik	lee1	0	0	E11.5H
2610028H24Rik	lee1	0	0	E11.5H
2610034B18Rik	lee1	15.1368	4.0122826089523	E11.5H
2610034M16Rik	lee1	0	0	E11.5H
2610035D17Rik	lee1	2.71647	1.893932962375	E11.5H
2610035F20Rik	lee1	0	0	E11.5H
2610037D02Rik	lee1	0	0	E11.5H
2610044O15Rik8	lee1	1.30989	1.20782415024172	E11.5H
2610100L16Rik	lee1	0	0	E11.5H
2610203C20Rik	lee1	2.18473	1.67117106661892	E11.5H
2610203C22Rik	lee1	0	0	E11.5H
2610206C17Rik	lee1	0.356552	0.439944350755978	E11.5H
2610207O16Rik	lee1	0	0	E11.5H
2610301B20Rik	lee1	5.83873	2.77372843142408	E11.5H
2610305D13Rik	lee1	0.382475	0.467253391706179	E11.5H
2610306M01Rik	lee1	5.56545	2.71489389771667	E11.5H
2610307P16Rik	lee1	0	0	E11.5H
2610316D01Rik	lee1	0	0	E11.5H
2610318N02Rik	lee1	6.1897	2.84593157350993	E11.5H
2610507B11Rik	lee1	36.3717	5.22387428680473	E11.5H
2610507I01Rik	lee1	2.86606	1.95086402788302	E11.5H
2610524H06Rik	lee1	6.99657	2.99938131186047	E11.5H
2610528A11Rik	lee1	0.809788	0.855820708766048	E11.5H
2610528J11Rik	lee1	0	0	E11.5H
2700029M09Rik	lee1	14.1794	3.92404286099436	E11.5H
2700038G22Rik	lee1	0.536233	0.619397045780104	E11.5H
2700046A07Rik	lee1	0.401819	0.487300083542674	E11.5H
2700046G09Rik	lee1	1.86532	1.51869626869695	E11.5H
2700049A03Rik	lee1	2.88944	1.95956245151447	E11.5H
2700054A10Rik	lee1	0.506881	0.591565490267793	E11.5H
2700060E02Rik	lee1	37.9483	5.28348845436575	E11.5H
2700062C07Rik	lee1	4.62709	2.49238903812718	E11.5H
2700069I18Rik	lee1	0	0	E11.5H
2700070H01Rik	lee1	1.33239	1.22180904240751	E11.5H
2700081O15Rik	lee1	15.0933	4.00838828207245	E11.5H
2700086A05Rik	lee1	0	0	E11.5H
2700089E24Rik	lee1	15.9199	4.08064913675359	E11.5H
2700089I24Rik	lee1	0	0	E11.5H
2700094K13Rik	lee1	50.3104	5.68117936726462	E11.5H
2700097O09Rik	lee1	1.34096	1.22710028332021	E11.5H
2700099C18Rik	lee1	3.16903	2.05971175369955	E11.5H
2810001G20Rik	lee1	3.39733	2.13662780444022	E11.5H
2810002D19Rik	lee1	3.46996	2.16026192132809	E11.5H
2810004N23Rik	lee1	28.3508	4.87532792157204	E11.5H
2810006K23Rik	lee1	7.39741	3.06994442832825	E11.5H
2810007J24Rik	lee1	0	0	E11.5H
2810008D09Rik	lee1	1.63253	1.39644997212644	E11.5H
2810013P06Rik	lee1	2.83761	1.94020810401508	E11.5H
2810021J22Rik	lee1	1.0512	1.03646816706929	E11.5H
2810025M15Rik	lee1	21.227	4.47424133442669	E11.5H
2810029C07Rik	lee1	0.250645	0.3226723335314	E11.5H
2810032G03Rik	lee1	0.097329	0.133996137871747	E11.5H
2810047C21Rik1	lee1	0.521338	0.605340716343562	E11.5H
2810049E08Rik	lee1	0	0	E11.5H
2810055G20Rik	lee1	0.15543	0.208429858929798	E11.5H
2810403A07Rik	lee1	9.67598	3.416296602789	E11.5H
2810403D21Rik	lee1	0	0	E11.5H
2810404M03Rik	lee1	0	0	E11.5H
2810405F15Rik	lee1	0	0	E11.5H
2810408A11Rik	lee1	2.26741	1.70814749789006	E11.5H
2810408I11Rik	lee1	3.09105	2.03247116966576	E11.5H
2810408M09Rik	lee1	6.68569	2.94217478690265	E11.5H
2810410L24Rik	lee1	1.93666	1.55417624329019	E11.5H
2810417H13Rik	lee1	25.7498	4.74145619985585	E11.5H
2810428I15Rik	lee1	24.5998	4.6780606340136	E11.5H
2810429I04Rik	lee1	1.46509	1.30164032010558	E11.5H
2810433D01Rik	lee1	0.183568	0.243142596181986	E11.5H
2810442I21Rik	lee1	0.338232	0.420328247694655	E11.5H
2810442N19Rik	lee1	0.666158	0.736525216434666	E11.5H
2810454H06Rik	lee1	0.520099	0.604165285614902	E11.5H
2810459M11Rik	lee1	0.110273	0.150914457945193	E11.5H
2810468N07Rik	lee1	1.90603	1.53904959651096	E11.5H
2810471M01Rik	lee1	0	0	E11.5H
2810474O19Rik	lee1	4.22138	2.38443115852606	E11.5H
2900005J15Rik	lee1	0	0	E11.5H
2900008C10Rik	lee1	1.98065	1.57562697817732	E11.5H
2900009J06Rik	lee1	2.90267	1.96446147725512	E11.5H
2900011O08Rik	lee1	2.23563	1.69404664247608	E11.5H
2900026A02Rik	lee1	15.0376	4.00338635593447	E11.5H
2900041M22Rik	lee1	0	0	E11.5H
2900052N01Rik	lee1	0	0	E11.5H
2900055J20Rik	lee1	0.16865	0.22484292057127	E11.5H
2900056M20Rik	lee1	0.690126	0.757130804376744	E11.5H
2900057B20Rik	lee1	0	0	E11.5H
2900060B14Rik	lee1	0	0	E11.5H
2900076A07Rik	lee1	3.29756	2.10351778190187	E11.5H
2900079G21Rik	lee1	0.0182311	0.0260650358592946	E11.5H
2900092C05Rik	lee1	0	0	E11.5H
2900092D14Rik	lee1	0.215487	0.281534463390643	E11.5H
2900097C17Rik	lee1	25.5986	4.73327840729762	E11.5H
3000002C10Rik	lee1	12.4548	3.75004904096397	E11.5H
3010001F23Rik	lee1	0.532347	0.615743032571455	E11.5H
3010026O09Rik	lee1	6.01459	2.81035878135721	E11.5H
3010033K07Rik	lee1	0	0	E11.5H
3100003L05Rik	lee1	0	0	E11.5H
3110001I22Rik	lee1	2.20407	1.67990566695689	E11.5H
3110002H16Rik	lee1	4.08325	2.34575118590949	E11.5H
3110007F17Rik	lee1	1.06469	1.04592518647001	E11.5H
3110009E18Rik	lee1	0.787033	0.837566275955657	E11.5H
3110009F21Rik	lee1	0	0	E11.5H
3110015C05Rik	lee1	0	0	E11.5H
3110021A11Rik	lee1	0	0	E11.5H
3110021N24Rik	lee1	1.14872	1.10347749722359	E11.5H
3110035E14Rik	lee1	0.192093	0.253496790670099	E11.5H
3110039I08Rik	lee1	0	0	E11.5H
3110039M20Rik	lee1	0	0	E11.5H
3110040N11Rik	lee1	3.57176	2.19274966954146	E11.5H
3110043O21Rik	lee1	6.85327	2.97329349865024	E11.5H
3110045C21Rik	lee1	0.970889	0.978846526427592	E11.5H
3110047P20Rik	lee1	0.0286879	0.040805340424575	E11.5H
3110052M02Rik	lee1	0.364488	0.448359706875434	E11.5H
3110056K07Rik	lee1	0.616826	0.693164426836139	E11.5H
3110057O12Rik	lee1	2.75146	1.90745217556397	E11.5H
3110062M04Rik	lee1	0.624526	0.700018833707958	E11.5H
3110070M22Rik	lee1	0.759822	0.815429512553454	E11.5H
3110079O15Rik	lee1	0	0	E11.5H
3110082I17Rik	lee1	8.71578	3.28032982256925	E11.5H
3110082J24Rik	lee1	0	0	E11.5H
3110099E03Rik	lee1	0	0	E11.5H
3200001D21Rik	lee1	0	0	E11.5H
3300002I08Rik	lee1	0	0	E11.5H
3300005D01Rik	lee1	0	0	E11.5H
3425401B19Rik	lee1	9.3811	3.3758874172405	E11.5H
3632451O06Rik	lee1	40.5014	5.37508809975631	E11.5H
3632454L22Rik	lee1	0.0233842	0.0333478649042039	E11.5H
3830403N18Rik	lee1	0	0	E11.5H
3830406C13Rik	lee1	2.82296	1.93469010519387	E11.5H
3830408C21Rik	lee1	0.96765	0.976473620996977	E11.5H
3830417A13Rik	lee1	0	0	E11.5H
3930402G23Rik	lee1	0.25804	0.331177794144231	E11.5H
4430402I18Rik	lee1	0.227583	0.295820572108372	E11.5H
4631405J19Rik	lee1	0	0	E11.5H
4632415L05Rik	lee1	2.6488	1.86742207530831	E11.5H
4632427E13Rik	lee1	0.549058	0.631391162685159	E11.5H
4632428C04Rik	lee1	0.554711	0.636646427548098	E11.5H
4632428N05Rik	lee1	0.555856	0.637708539951674	E11.5H
4632434I11Rik	lee1	1.95251	1.56194194596485	E11.5H
4732416N19Rik	lee1	0	0	E11.5H
4732456N10Rik	lee1	0.0483188	0.0680775157666208	E11.5H
4732471J01Rik	lee1	0	0	E11.5H
4732490B19Rik	lee1	0	0	E11.5H
4732491K20Rik	lee1	1.1187	1.08317932194658	E11.5H
4831440E17Rik	lee1	0.0523583	0.0736259875435346	E11.5H
4833403I15Rik	lee1	0.11411	0.155891682067451	E11.5H
4833411C07Rik	lee1	0	0	E11.5H
4833412C05Rik	lee1	4.63531	2.49449497564349	E11.5H
4833417C18Rik	lee1	0	0	E11.5H
4833418N02Rik	lee1	0.240078	0.310430867929958	E11.5H
4833419F23Rik	lee1	0.416935	0.502773578066425	E11.5H
4833420G17Rik	lee1	4.8069	2.53776818975848	E11.5H
4833422C13Rik	lee1	0.10899	0.149246356468555	E11.5H
4833423E24Rik	lee1	0	0	E11.5H
4833424O15Rik	lee1	3.78462	2.25840434876872	E11.5H
4833427F10Rik	lee1	0	0	E11.5H
4833427G06Rik	lee1	0	0	E11.5H
4833428L15Rik	lee1	0	0	E11.5H
4833439L19Rik	lee1	30.1292	4.96019659585561	E11.5H
4921501E09Rik	lee1	0.0312666	0.0444173421899004	E11.5H
4921504A21Rik	lee1	0.454323	0.540347722315935	E11.5H
4921504E06Rik	lee1	0	0	E11.5H
4921506M07Rik	lee1	0	0	E11.5H
4921507L20Rik	lee1	0.0789935	0.109686173865771	E11.5H
4921507P07Rik	lee1	0.419674	0.50555968143498	E11.5H
4921508D12Rik	lee1	0	0	E11.5H
4921509C19Rik	lee1	0	0	E11.5H
4921509O07Rik	lee1	0	0	E11.5H
4921511C10Rik	lee1	0	0	E11.5H
4921511C20Rik	lee1	0	0	E11.5H
4921511H03Rik	lee1	0	0	E11.5H
4921511I17Rik	lee1	0	0	E11.5H
4921511M17Rik	lee1	0	0	E11.5H
4921513I03Rik	lee1	0	0	E11.5H
4921515E04Rik	lee1	0	0	E11.5H
4921517D22Rik	lee1	0	0	E11.5H
4921524J17Rik	lee1	11.2077	3.60971950887704	E11.5H
4921524L21Rik	lee1	0	0	E11.5H
4921525O09Rik	lee1	0	0	E11.5H
4921529L05Rik	lee1	0	0	E11.5H
4921530L21Rik	lee1	0	0	E11.5H
4921531C22Rik	lee1	1.15691	1.10896597934372	E11.5H
4921531P14Rik	lee1	0	0	E11.5H
4921533I20Rik	lee1	2.20392	1.67983812494881	E11.5H
4921534H16Rik	lee1	0	0	E11.5H
4921536K21Rik	lee1	0	0	E11.5H
4921539E11Rik	lee1	0	0	E11.5H
4922501C03Rik	lee1	2.31237	1.72786383447697	E11.5H
4922502D21Rik	lee1	0	0	E11.5H
4922502H24Rik	lee1	0	0	E11.5H
4922502N22Rik	lee1	0	0	E11.5H
4922505E12Rik	lee1	0	0	E11.5H
4930401C15Rik	lee1	0	0	E11.5H
4930401O10Rik	lee1	0	0	E11.5H
4930401O12Rik	lee1	0	0	E11.5H
4930402F06Rik	lee1	0	0	E11.5H
4930402F11Rik	lee1	0	0	E11.5H
4930402H24Rik	lee1	10.8566	3.567618456679	E11.5H
4930402K13Rik	lee1	0	0	E11.5H
4930404A05Rik	lee1	0	0	E11.5H
4930404A10Rik	lee1	0	0	E11.5H
4930404H11Rik	lee1	0	0	E11.5H
4930404I05Rik	lee1	0	0	E11.5H
4930404N11Rik	lee1	2.81876	1.93310425285124	E11.5H
4930405A10Rik	lee1	0	0	E11.5H
4930405A21Rik	lee1	0.123055	0.167428583378972	E11.5H
4930405D11Rik	lee1	0	0	E11.5H
4930405J17Rik	lee1	0	0	E11.5H
4930405L22Rik	lee1	0	0	E11.5H
4930406D18Rik	lee1	0	0	E11.5H
4930407I10Rik	lee1	0	0	E11.5H
4930412B13Rik	lee1	0	0	E11.5H
4930412C18Rik	lee1	0.0616981	0.0863735857724762	E11.5H
4930412D23Rik	lee1	0	0	E11.5H
4930412O13Rik	lee1	0.212201	0.277628937804564	E11.5H
4930413E15Rik	lee1	0	0	E11.5H
4930413F20Rik	lee1	0.223431	0.290932737490124	E11.5H
4930413G21Rik	lee1	5.06527	2.60057186941683	E11.5H
4930413M19Rik	lee1	0	0	E11.5H
4930414L22Rik	lee1	2.09028	1.6277375618547	E11.5H
4930414N06Rik	lee1	0	0	E11.5H
4930415F15Rik	lee1	0	0	E11.5H
4930415L06Rik	lee1	0	0	E11.5H
4930415O20Rik	lee1	0.216325	0.282528765986501	E11.5H
4930417O13Rik	lee1	0	0	E11.5H
4930417O22Rik	lee1	0	0	E11.5H
4930419G24Rik	lee1	0	0	E11.5H
4930423M02Rik	lee1	0	0	E11.5H
4930425K10Rik	lee1	0	0	E11.5H
4930425O10Rik	lee1	0	0	E11.5H
4930426D05Rik	lee1	0.0755336	0.105052595701175	E11.5H
4930426L09Rik	lee1	0.164791	0.220071113408922	E11.5H
4930427A07Rik	lee1	3.97793	2.31554594318297	E11.5H
4930428D18Rik	lee1	0	0	E11.5H
4930428E07Rik	lee1	0	0	E11.5H
4930428G15Rik	lee1	0.151722	0.203792524399969	E11.5H
4930428O21Rik	lee1	0	0	E11.5H
4930429B21Rik	lee1	0.251159	0.323265141969991	E11.5H
4930429D17Rik	lee1	0	0	E11.5H
4930429F11Rik	lee1	0	0	E11.5H
4930429F24Rik	lee1	1.85271	1.51233309328241	E11.5H
4930430A15Rik	lee1	0.0666158	0.0930406042312524	E11.5H
4930430D24Rik	lee1	0.102546	0.140838848605885	E11.5H
4930430F08Rik	lee1	2.17648	1.66742893555877	E11.5H
4930430F21Rik	lee1	0	0	E11.5H
4930430J02Rik	lee1	0	0	E11.5H
4930431F12Rik	lee1	0	0	E11.5H
4930431P03Rik	lee1	0	0	E11.5H
4930432J09Rik	lee1	0.0781864	0.10860661696666	E11.5H
4930432K21Rik	lee1	0.540032	0.622960328687492	E11.5H
4930432M17Rik	lee1	0	0	E11.5H
4930433B08Rik	lee1	0	0	E11.5H
4930433I11Rik	lee1	0	0	E11.5H
4930433N12Rik	lee1	0	0	E11.5H
4930434J06Rik	lee1	0	0	E11.5H
4930435E12Rik	lee1	0	0	E11.5H
4930438E09Rik	lee1	0	0	E11.5H
4930440C22Rik	lee1	0	0	E11.5H
4930440I19Rik	lee1	0	0	E11.5H
4930441J16Rik	lee1	0	0	E11.5H
4930442J19Rik	lee1	0	0	E11.5H
4930442L01Rik	lee1	0	0	E11.5H
4930443O20Rik	lee1	0	0	E11.5H
4930444F02Rik	lee1	0	0	E11.5H
4930444G20Rik	lee1	0	0	E11.5H
4930444M15Rik	lee1	0	0	E11.5H
4930444P10Rik	lee1	0	0	E11.5H
4930447A16Rik	lee1	0	0	E11.5H
4930447C04Rik	lee1	0.0641047	0.0896401083009726	E11.5H
4930447J18Rik	lee1	0	0	E11.5H
4930447K03Rik	lee1	0.355585	0.438915578121221	E11.5H
4930447N08Rik	lee1	0	0	E11.5H
4930448C13Rik	lee1	0	0	E11.5H
4930448F12Rik	lee1	0	0	E11.5H
4930448H16Rik	lee1	0	0	E11.5H
4930448I06Rik	lee1	0	0	E11.5H
4930448I18Rik	lee1	0	0	E11.5H
4930448K20Rik	lee1	0	0	E11.5H
4930449E01Rik	lee1	0	0	E11.5H
4930449E18Rik	lee1	0	0	E11.5H
4930449I24Rik	lee1	0	0	E11.5H
4930451C15Rik	lee1	0.109762	0.150250308795369	E11.5H
4930451G09Rik	lee1	0.518813	0.602944252604843	E11.5H
4930451I11Rik	lee1	0	0	E11.5H
4930452A19Rik	lee1	0	0	E11.5H
4930452B06Rik	lee1	7.2102	3.0374173663994	E11.5H
4930452G13Rik	lee1	0	0	E11.5H
4930452N14Rik	lee1	0	0	E11.5H
4930453H23Rik	lee1	0	0	E11.5H
4930453L07Rik	lee1	0.25526	0.327986218248512	E11.5H
4930453N24Rik	lee1	15.7304	4.06440003345656	E11.5H
4930455B14Rik	lee1	0.223227	0.290692156428919	E11.5H
4930455C13Rik	lee1	0.241023	0.311529853323593	E11.5H
4930455D15Rik	lee1	0	0	E11.5H
4930455F16Rik	lee1	0	0	E11.5H
4930455H04Rik	lee1	0.0913049	0.126054232975416	E11.5H
4930455J16Rik	lee1	0	0	E11.5H
4930456L15Rik	lee1	0	0	E11.5H
4930459C07Rik	lee1	0	0	E11.5H
4930459L07Rik	lee1	0	0	E11.5H
4930461G14Rik	lee1	0	0	E11.5H
4930465K10Rik	lee1	0.0970205	0.133590485606193	E11.5H
4930465M20Rik	lee1	0	0	E11.5H
4930467D21Rik	lee1	0	0	E11.5H
4930467E23Rik	lee1	0	0	E11.5H
4930467K11Rik	lee1	0	0	E11.5H
4930468A15Rik	lee1	0	0	E11.5H
4930469G21Rik	lee1	0	0	E11.5H
4930470H14Rik	lee1	0	0	E11.5H
4930470P17Rik	lee1	0	0	E11.5H
4930471C04Rik	lee1	0	0	E11.5H
4930471G03Rik	lee1	0	0	E11.5H
4930471M09Rik	lee1	0.220216	0.287136553153626	E11.5H
4930473A02Rik	lee1	2.69385	1.88512528249524	E11.5H
4930473O22Rik	lee1	0	0	E11.5H
4930474G06Rik	lee1	0	0	E11.5H
4930474H20Rik	lee1	0	0	E11.5H
4930474M22Rik	lee1	0.199739	0.262720585533206	E11.5H
4930474N05Rik	lee1	0	0	E11.5H
4930474N09Rik	lee1	0.416462	0.502291898470746	E11.5H
4930478L05Rik	lee1	0	0	E11.5H
4930478P22Rik	lee1	0	0	E11.5H
4930479D17Rik	lee1	0	0	E11.5H
4930480E11Rik	lee1	0	0	E11.5H
4930480G23Rik	lee1	0	0	E11.5H
4930480K15Rik	lee1	0	0	E11.5H
4930480M12Rik	lee1	0	0	E11.5H
4930481A15Rik	lee1	0.678651	0.747302317883165	E11.5H
4930482G09Rik	lee1	0	0	E11.5H
4930483J18Rik	lee1	0	0	E11.5H
4930483K19Rik	lee1	0	0	E11.5H
4930483O08Rik	lee1	0	0	E11.5H
4930486F22Rik	lee1	0	0	E11.5H
4930486I03Rik	lee1	0	0	E11.5H
4930486L24Rik	lee1	0	0	E11.5H
4930487D11Rik	lee1	0	0	E11.5H
4930487H11Rik	lee1	0	0	E11.5H
4930488B22Rik	lee1	0	0	E11.5H
4930488L21Rik	lee1	0	0	E11.5H
4930500F04Rik	lee1	0	0	E11.5H
4930500J02Rik	lee1	0	0	E11.5H
4930500L23Rik	lee1	0	0	E11.5H
4930502A04Rik	lee1	0	0	E11.5H
4930502E09Rik	lee1	0	0	E11.5H
4930502E18Rik	lee1	0.203558	0.267305667608953	E11.5H
4930503B20Rik	lee1	0.120749	0.164463212129458	E11.5H
4930503E14Rik	lee1	0	0	E11.5H
4930503E24Rik	lee1	13.5024	3.85821976627107	E11.5H
4930503H13Rik	lee1	0	0	E11.5H
4930503L19Rik	lee1	2.88597	1.95827476324485	E11.5H
4930503O07Rik	lee1	0	0	E11.5H
4930504O13Rik	lee1	0	0	E11.5H
4930505A04Rik	lee1	0	0	E11.5H
4930505G20Rik	lee1	0	0	E11.5H
4930506C21Rik	lee1	0	0	E11.5H
4930506M07Rik	lee1	1.53012	1.33920581152012	E11.5H
4930507D05Rik	lee1	0.390647	0.475756254545609	E11.5H
4930507D10Rik	lee1	0	0	E11.5H
4930509E16Rik	lee1	0	0	E11.5H
4930509J09Rik	lee1	0	0	E11.5H
4930509K18Rik	lee1	0	0	E11.5H
4930511A02Rik	lee1	0	0	E11.5H
4930511E03Rik	lee1	0	0	E11.5H
4930511M06Rik	lee1	0.107028	0.146691712589456	E11.5H
4930512B01Rik	lee1	0.0861646	0.119242749191644	E11.5H
4930513D17Rik	lee1	0	0	E11.5H
4930513N10Rik	lee1	1.74727	1.4579987045598	E11.5H
4930513O06Rik	lee1	0	0	E11.5H
4930515B02Rik	lee1	0	0	E11.5H
4930515G01Rik	lee1	0.685115	0.75284705091357	E11.5H
4930515G16Rik	lee1	0	0	E11.5H
4930515L03Rik	lee1	0	0	E11.5H
4930515L19Rik	lee1	0	0	E11.5H
4930517E11Rik	lee1	0	0	E11.5H
4930518P08Rik	lee1	0	0	E11.5H
4930519D14Rik	lee1	0	0	E11.5H
4930519F09Rik	lee1	9.98539	3.45751418368162	E11.5H
4930519F16Rik	lee1	0	0	E11.5H
4930519F24Rik	lee1	0	0	E11.5H
4930519G04Rik	lee1	0	0	E11.5H
4930519H02Rik	lee1	0	0	E11.5H
4930520O04Rik	lee1	0.195123	0.257159105535074	E11.5H
4930520P13Rik	lee1	0	0	E11.5H
4930521E06Rik	lee1	0	0	E11.5H
4930522H14Rik	lee1	0	0	E11.5H
4930522O17Rik	lee1	0	0	E11.5H
4930523C07Rik	lee1	1.65828	1.41049307351408	E11.5H
4930523O13Rik	lee1	0	0	E11.5H
4930524B15Rik	lee1	0.0625012	0.0874644706461714	E11.5H
4930524C18Rik	lee1	0	0	E11.5H
4930524N10Rik	lee1	0	0	E11.5H
4930524O05Rik	lee1	0	0	E11.5H
4930524O08Rik	lee1	0	0	E11.5H
4930525D18Rik	lee1	0	0	E11.5H
4930525G20Rik	lee1	0.286937	0.363941430394494	E11.5H
4930525M21Rik	lee1	0.148412	0.199640310762261	E11.5H
4930526I15Rik	lee1	6.44951	2.89714553378704	E11.5H
4930526L06Rik	lee1	0	0	E11.5H
4930527F14Rik	lee1	0	0	E11.5H
4930527G23Rik	lee1	0	0	E11.5H
4930528A17Rik	lee1	0.173101	0.23032722984237	E11.5H
4930528D03Rik	lee1	0	0	E11.5H
4930528P14Rik	lee1	0	0	E11.5H
4930529C04Rik	lee1	1.31768	1.21268138848318	E11.5H
4930529K09Rik	lee1	0	0	E11.5H
4930529L06Rik	lee1	0	0	E11.5H
4930529M08Rik	lee1	0	0	E11.5H
4930532M18Rik	lee1	0	0	E11.5H
4930533B01Rik	lee1	0	0	E11.5H
4930533P14Rik	lee1	0	0	E11.5H
4930538K18Rik	lee1	0	0	E11.5H
4930539C22Rik	lee1	0	0	E11.5H
4930539E08Rik	lee1	0.0533043	0.0749222917097418	E11.5H
4930539J05Rik	lee1	7.60649	3.10542498070521	E11.5H
4930539M17Rik	lee1	0	0	E11.5H
4930539N22Rik	lee1	0	0	E11.5H
4930540M03Rik	lee1	0	0	E11.5H
4930542C21Rik	lee1	0	0	E11.5H
4930542D17Rik	lee1	0	0	E11.5H
4930543E12Rik	lee1	0	0	E11.5H
4930544D05Rik	lee1	0	0	E11.5H
4930544G11Rik	lee1	0	0	E11.5H
4930544M13Rik	lee1	0	0	E11.5H
4930545E07Rik	lee1	0	0	E11.5H
4930545H06Rik	lee1	0	0	E11.5H
4930545L23Rik	lee1	0	0	E11.5H
4930546C10Rik	lee1	0	0	E11.5H
4930546K05Rik	lee1	0	0	E11.5H
4930547E08Rik	lee1	0	0	E11.5H
4930547E14Rik	lee1	0	0	E11.5H
4930548G14Rik	lee1	0	0	E11.5H
4930548H24Rik	lee1	0	0	E11.5H
4930548J01Rik	lee1	0	0	E11.5H
4930548K13Rik	lee1	0	0	E11.5H
4930549C01Rik	lee1	0	0	E11.5H
4930549G23Rik	lee1	0	0	E11.5H
4930550C14Rik	lee1	0.0989813	0.136166837946114	E11.5H
4930550L24Rik	lee1	0.077888	0.108207279909506	E11.5H
4930552N02Rik	lee1	0	0	E11.5H
4930552P12Rik	lee1	0.0490545	0.0690896300956374	E11.5H
4930553E22Rik	lee1	0	0	E11.5H
4930554C24Rik	lee1	0	0	E11.5H
4930555B11Rik	lee1	0	0	E11.5H
4930555G01Rik	lee1	0.0592929	0.0831015571785289	E11.5H
4930556C24Rik	lee1	0	0	E11.5H
4930556G01Rik	lee1	0	0	E11.5H
4930556J02Rik	lee1	0	0	E11.5H
4930556M19Rik	lee1	0.140736	0.189964948015858	E11.5H
4930556N09Rik	lee1	0	0	E11.5H
4930557A04Rik	lee1	0.222618	0.289973712457155	E11.5H
4930557J02Rik	lee1	0	0	E11.5H
4930558C23Rik	lee1	0	0	E11.5H
4930558G05Rik	lee1	0	0	E11.5H
4930558J18Rik	lee1	0.41768	0.503531922907054	E11.5H
4930558K02Rik	lee1	0	0	E11.5H
4930562C15Rik	lee1	0	0	E11.5H
4930562F07Rik	lee1	0	0	E11.5H
4930563D23Rik	lee1	0.0457036	0.0644739840828032	E11.5H
4930563E18Rik	lee1	0	0	E11.5H
4930563E22Rik	lee1	0.110872	0.151692592061103	E11.5H
4930563F08Rik	lee1	0	0	E11.5H
4930563M20Rik	lee1	0	0	E11.5H
4930564B18Rik	lee1	0	0	E11.5H
4930564C03Rik	lee1	0	0	E11.5H
4930564D02Rik	lee1	0	0	E11.5H
4930565D16Rik	lee1	0	0	E11.5H
4930565N06Rik	lee1	0	0	E11.5H
4930567H12Rik	lee1	0	0	E11.5H
4930567H17Rik	lee1	0	0	E11.5H
4930567J20Rik	lee1	0	0	E11.5H
4930567K20Rik	lee1	0	0	E11.5H
4930568D16Rik	lee1	0	0	E11.5H
4930568E12Rik	lee1	0	0	E11.5H
4930568G15Rik	lee1	0	0	E11.5H
4930570G19Rik	lee1	0	0	E11.5H
4930571K23Rik	lee1	0.0568694	0.0797971102935596	E11.5H
4930571O06Rik	lee1	0	0	E11.5H
4930572K03Rik	lee1	0	0	E11.5H
4930572O03Rik	lee1	0.104919	0.143940611624342	E11.5H
4930572O13Rik	lee1	0	0	E11.5H
4930573O16Rik	lee1	0	0	E11.5H
4930577N17Rik	lee1	1.04078	1.02912066545923	E11.5H
4930578C19Rik	lee1	0	0	E11.5H
4930578E11Rik	lee1	0	0	E11.5H
4930578I06Rik	lee1	0	0	E11.5H
4930578M01Rik	lee1	0.134994	0.182684670914318	E11.5H
4930578N18Rik	lee1	0	0	E11.5H
4930579F01Rik	lee1	0	0	E11.5H
4930579G18Rik	lee1	0.167611	0.223559707568694	E11.5H
4930579G24Rik	lee1	5.22344	2.63771224901777	E11.5H
4930579K19Rik	lee1	0.318854	0.399284863956909	E11.5H
4930581F22Rik	lee1	0.101948	0.140056145948846	E11.5H
4930583K01Rik	lee1	0	0	E11.5H
4930583P06Rik	lee1	0	0	E11.5H
4930584F24Rik	lee1	0	0	E11.5H
4930590J08Rik	lee1	0	0	E11.5H
4930590L20Rik	lee1	0	0	E11.5H
4930591A17Rik	lee1	0	0	E11.5H
4930592A05Rik	lee1	0.851968	0.889059170606703	E11.5H
4930592I03Rik	lee1	0	0	E11.5H
4930593A02Rik	lee1	0	0	E11.5H
4930593C16Rik	lee1	0	0	E11.5H
4930594C11Rik	lee1	1.82215	1.49679467060881	E11.5H
4930595M18Rik	lee1	0	0	E11.5H
4930596D02Rik	lee1	0	0	E11.5H
4930596I21Rik	lee1	0	0	E11.5H
4930597G03Rik	lee1	0	0	E11.5H
4930598F16Rik	lee1	0	0	E11.5H
4930599N23Rik	lee1	0.417409	0.503256114735056	E11.5H
4931402G19Rik	lee1	0	0	E11.5H
4931403E22Rik	lee1	0	0	E11.5H
4931403G20Rik	lee1	0	0	E11.5H
4931406B18Rik	lee1	0	0	E11.5H
4931406C07Rik	lee1	6.07887	2.82351908128182	E11.5H
4931406H21Rik	lee1	0.0317366	0.0450747010160516	E11.5H
4931406P16Rik	lee1	15.9374	4.08214052357203	E11.5H
4931408C20Rik	lee1	0	0	E11.5H
4931408D14Rik	lee1	0	0	E11.5H
4931409K22Rik	lee1	0	0	E11.5H
4931412M21	lee1	0	0	E11.5H
4931414P19Rik	lee1	3.88397	2.28805433853495	E11.5H
4931417E11Rik	lee1	0	0	E11.5H
4931419H13Rik	lee1	0	0	E11.5H
4931420L22Rik	lee1	0	0	E11.5H
4931423N10Rik	lee1	0	0	E11.5H
4931428F04Rik	lee1	1.4129	1.27076812587542	E11.5H
4931428L18Rik	lee1	0	0	E11.5H
4931429I11Rik	lee1	0	0	E11.5H
4931429L15Rik	lee1	0	0	E11.5H
4931429P17Rik	lee1	0	0	E11.5H
4931430N09Rik	lee1	0	0	E11.5H
4931431B13Rik	lee1	0	0	E11.5H
4931431C16Rik	lee1	0	0	E11.5H
4931431F19Rik	lee1	0	0	E11.5H
4931440F15Rik	lee1	1.90728	1.53967002405702	E11.5H
4931440J10Rik	lee1	0	0	E11.5H
4931440L10Rik	lee1	0	0	E11.5H
4931440P22Rik	lee1	0	0	E11.5H
4932411E22Rik	lee1	0	0	E11.5H
4932411N23Rik	lee1	0.269543	0.344309260551511	E11.5H
4932412D23Rik	lee1	0	0	E11.5H
4932413F04Rik	lee1	0	0	E11.5H
4932414J04Rik	lee1	0	0	E11.5H
4932414N04Rik	lee1	0	0	E11.5H
4932415M13Rik	lee1	0	0	E11.5H
4932416H05Rik	lee1	1.78253	1.4763972421469	E11.5H
4932416K20Rik	lee1	0	0	E11.5H
4932418E24Rik	lee1	0.0389069	0.0550663751984903	E11.5H
4932429P05Rik	lee1	0	0	E11.5H
4932435O22Rik	lee1	0.179953	0.238729395165638	E11.5H
4932438A13Rik	lee1	2.54393	1.82535010794197	E11.5H
4932438H23Rik	lee1	0	0	E11.5H
4932441J04Rik	lee1	1.3492	1.23216954294798	E11.5H
4932443I19Rik	lee1	0	0	E11.5H
4932702P03Rik	lee1	0.887246	0.916282488570838	E11.5H
4933400A11Rik	lee1	0	0	E11.5H
4933400B14Rik	lee1	0	0	E11.5H
4933400C23Rik	lee1	0	0	E11.5H
4933400F21Rik	lee1	0	0	E11.5H
4933400L20Rik	lee1	0	0	E11.5H
4933401B06Rik	lee1	0	0	E11.5H
4933401D09Rik	lee1	0	0	E11.5H
4933401H06Rik	lee1	0	0	E11.5H
4933402C06Rik	lee1	0	0	E11.5H
4933402D24Rik	lee1	0.488086	0.573457905604713	E11.5H
4933402E13Rik	lee1	0	0	E11.5H
4933402J07Rik	lee1	0	0	E11.5H
4933402J10Rik	lee1	0	0	E11.5H
4933402J15Rik	lee1	0	0	E11.5H
4933402N03Rik	lee1	0	0	E11.5H
4933402N22Rik	lee1	0	0	E11.5H
4933402P03Rik	lee1	0	0	E11.5H
4933403O08Rik	lee1	0	0	E11.5H
4933404G15Rik	lee1	0	0	E11.5H
4933404K08Rik	lee1	0	0	E11.5H
4933404O12Rik	lee1	1.23365	1.15940314158529	E11.5H
4933405D12Rik	lee1	0	0	E11.5H
4933405E24Rik	lee1	0	0	E11.5H
4933405L10Rik	lee1	0	0	E11.5H
4933405O20Rik	lee1	0	0	E11.5H
4933406C10Rik	lee1	0.299914	0.378416180270953	E11.5H
4933406D12Rik	lee1	0	0	E11.5H
4933406F09Rik	lee1	0	0	E11.5H
4933406G16Rik	lee1	0	0	E11.5H
4933406I18Rik	lee1	0.074206	0.103270684831807	E11.5H
4933406J08Rik	lee1	0	0	E11.5H
4933406J10Rik	lee1	0	0	E11.5H
4933406K04Rik	lee1	0	0	E11.5H
4933406M09Rik	lee1	0	0	E11.5H
4933407E24Rik	lee1	0	0	E11.5H
4933407G14Rik	lee1	0	0	E11.5H
4933407I05Rik	lee1	0	0	E11.5H
4933407K13Rik	lee1	0.253874	0.326392381067998	E11.5H
4933407L21Rik	lee1	0	0	E11.5H
4933408B17Rik	lee1	0.0518374	0.0729117005006036	E11.5H
4933408J17Rik	lee1	0	0	E11.5H
4933408N05Rik	lee1	0	0	E11.5H
4933409G03Rik	lee1	0	0	E11.5H
4933409K07Rik	lee1	0.322848	0.403647300283016	E11.5H
4933411E08Rik	lee1	0.0718544	0.100108944355136	E11.5H
4933411G06Rik	lee1	0	0	E11.5H
4933411G11Rik	lee1	0	0	E11.5H
4933411K16Rik	lee1	0	0	E11.5H
4933411K20Rik	lee1	6.46985	2.90107927294371	E11.5H
4933412E12Rik	lee1	1.20735	1.14231540316986	E11.5H
4933412E24Rik	lee1	0	0	E11.5H
4933412O06Rik	lee1	0	0	E11.5H
4933413G19Rik	lee1	0	0	E11.5H
4933413J09Rik	lee1	0	0	E11.5H
4933413L06Rik	lee1	0	0	E11.5H
4933415F23Rik	lee1	0.0687865	0.0959736901457332	E11.5H
4933416C03Rik	lee1	0	0	E11.5H
4933416E03Rik	lee1	0	0	E11.5H
4933416I08Rik	lee1	0	0	E11.5H
4933416M06Rik	lee1	0	0	E11.5H
4933416M07Rik	lee1	0.0805526	0.111769302564942	E11.5H
4933417A18Rik	lee1	0	0	E11.5H
4933417D19Rik	lee1	0	0	E11.5H
4933417E11Rik	lee1	0	0	E11.5H
4933417G07Rik	lee1	2.803	1.9271379389685	E11.5H
4933417O13Rik	lee1	0.481415	0.566975850331266	E11.5H
4933421I07Rik	lee1	0	0	E11.5H
4933421O10Rik	lee1	0.699657	0.76524363205309	E11.5H
4933422A05Rik	lee1	0	0	E11.5H
4933422H20Rik	lee1	0.253499	0.325960845237974	E11.5H
4933424G05Rik	lee1	0	0	E11.5H
4933424G06Rik	lee1	0	0	E11.5H
4933425B07Rik	lee1	0.190716	0.251829354218039	E11.5H
4933425L06Rik	lee1	0	0	E11.5H
4933426M11Rik	lee1	10.9507	3.57902321995125	E11.5H
4933427D06Rik	lee1	0	0	E11.5H
4933427D14Rik	lee1	1.83716	1.50444751286029	E11.5H
4933427E11Rik	lee1	0.30257	0.381360904894765	E11.5H
4933427E13Rik	lee1	0	0	E11.5H
4933427G17Rik	lee1	0.0650239	0.0908858060610572	E11.5H
4933427I22Rik	lee1	0	0	E11.5H
4933428C19Rik	lee1	0	0	E11.5H
4933428G20Rik	lee1	0.343691	0.426201408933818	E11.5H
4933429K18Rik	lee1	0	0	E11.5H
4933429O19Rik	lee1	0	0	E11.5H
4933430H16Rik	lee1	0	0	E11.5H
4933430I17Rik	lee1	0.137341	0.185664870986073	E11.5H
4933430M04Rik	lee1	0	0	E11.5H
4933430N04Rik	lee1	0	0	E11.5H
4933431E20Rik	lee1	1.721	1.44413695658759	E11.5H
4933431G14Rik	lee1	0	0	E11.5H
4933432G23Rik	lee1	0	0	E11.5H
4933432I03Rik	lee1	0	0	E11.5H
4933432I09Rik	lee1	0.0797135	0.110648546682423	E11.5H
4933432K03Rik	lee1	0	0	E11.5H
4933433C11Rik	lee1	0	0	E11.5H
4933433F19Rik	lee1	0	0	E11.5H
4933433G08Rik	lee1	0	0	E11.5H
4933433G15Rik	lee1	0	0	E11.5H
4933433G19Rik	lee1	1.0386	1.02757872747428	E11.5H
4933433H22Rik	lee1	0	0	E11.5H
4933434E20Rik	lee1	7.52279	3.09132578494237	E11.5H
4933434I20Rik	lee1	0	0	E11.5H
4933436E23Rik	lee1	0	0	E11.5H
4933436H12Rik	lee1	0	0	E11.5H
4933436I01Rik	lee1	0	0	E11.5H
4933438B17Rik	lee1	0	0	E11.5H
4933438K21Rik	lee1	0	0	E11.5H
4933439C10Rik	lee1	0.587085	0.666379397104774	E11.5H
4933439K11Rik	lee1	0	0	E11.5H
4933440J02Rik	lee1	0	0	E11.5H
4933440M02Rik	lee1	0	0	E11.5H
5031410I06Rik	lee1	0.0415473	0.0587283582704694	E11.5H
5031414D18Rik	lee1	0.600422	0.67845236575863	E11.5H
5031425E22Rik	lee1	2.98165	1.99336640904015	E11.5H
5031425F14Rik	lee1	0	0	E11.5H
5031426D15Rik	lee1	0	0	E11.5H
5031434C07Rik	lee1	0	0	E11.5H
5031434O11Rik	lee1	0	0	E11.5H
5031439G07Rik	lee1	10.1709	3.48167351824043	E11.5H
5033403H07Rik	lee1	0	0	E11.5H
5033404E19Rik	lee1	0	0	E11.5H
5033406O09Rik	lee1	0.708155	0.772438892748428	E11.5H
5133400J02Rik	lee1	0	0	E11.5H
5330411J11Rik	lee1	0	0	E11.5H
5330413P13Rik	lee1	0	0	E11.5H
5330417C22Rik	lee1	0.515381	0.599680564461028	E11.5H
5330426P16Rik	lee1	4.78966	2.53347862788351	E11.5H
5330434G04Rik	lee1	0	0	E11.5H
5330439B14Rik	lee1	0.967557	0.976405431120903	E11.5H
5430401F13Rik	lee1	0	0	E11.5H
5430402E10Rik	lee1	0	0	E11.5H
5430402O13Rik	lee1	0	0	E11.5H
5430403N17Rik	lee1	0	0	E11.5H
5430405H02Rik	lee1	0.405699	0.4912877055792	E11.5H
5430416N02Rik	lee1	1.56473	1.35880695520312	E11.5H
5430416O09Rik	lee1	0.149829	0.201419322738796	E11.5H
5430417L22Rik	lee1	14.5513	3.95896328136287	E11.5H
5430419D17Rik	lee1	0	0	E11.5H
5430421F17Rik	lee1	0	0	E11.5H
5430421N21Rik	lee1	0	0	E11.5H
5430425K12Rik	lee1	0	0	E11.5H
5430427M07Rik	lee1	0	0	E11.5H
5430427O19Rik	lee1	0	0	E11.5H
5430428K19Rik	lee1	0	0	E11.5H
5430434I15Rik	lee1	0	0	E11.5H
5430435G22Rik	lee1	0.339706	0.421916434355456	E11.5H
5430437J10Rik	lee1	0	0	E11.5H
5430440P10Rik	lee1	0.120512	0.164158099314873	E11.5H
5530400C23Rik	lee1	0	0	E11.5H
5530401A14Rik	lee1	0	0	E11.5H
5530601H04Rik	lee1	0.557738	0.639452603177398	E11.5H
5730403I07Rik	lee1	0	0	E11.5H
5730405O15Rik	lee1	0.138038	0.186548731191297	E11.5H
5730408K05Rik	lee1	1.59427	1.37532863664057	E11.5H
5730409E04Rik	lee1	2.18719	1.67228502598342	E11.5H
5730412P04Rik	lee1	0	0	E11.5H
5730416F02Rik	lee1	0	0	E11.5H
5730420D15Rik	lee1	0	0	E11.5H
5730422E09Rik	lee1	0.0713935	0.0994884485603229	E11.5H
5730435O14Rik	lee1	0	0	E11.5H
5730455P16Rik	lee1	5.02068	2.58992644001236	E11.5H
5730457N03Rik	lee1	0	0	E11.5H
5730460C07Rik	lee1	0.200283	0.263374601301131	E11.5H
5730480H06Rik	lee1	0.141141	0.190477062821077	E11.5H
5730488B01Rik	lee1	0	0	E11.5H
5730507C01Rik	lee1	0.240834	0.311310123207591	E11.5H
5730508B09Rik	lee1	4.201	2.37878903793411	E11.5H
5730522E02Rik	lee1	0.161105	0.215498442599432	E11.5H
5730559C18Rik	lee1	1.01593	1.01144554439032	E11.5H
5830403L16Rik	lee1	0.22208	0.289338730185702	E11.5H
5830411N06Rik	lee1	0	0	E11.5H
5830415F09Rik	lee1	3.53645	2.18156375768921	E11.5H
5830416I19Rik	lee1	0	0	E11.5H
5830416P10Rik	lee1	0	0	E11.5H
5830417I10Rik	lee1	7.59568	3.10361177511023	E11.5H
5830418K08Rik	lee1	3.60459	2.20307270217975	E11.5H
5830418P13Rik	lee1	0.0562167	0.0789058573690945	E11.5H
5830428M24Rik	lee1	0	0	E11.5H
5830432E09Rik	lee1	0	0	E11.5H
5830444B04Rik	lee1	0	0	E11.5H
5830454E08Rik	lee1	0.329583	0.41097384109237	E11.5H
5830473C10Rik	lee1	0	0	E11.5H
5930403L14Rik	lee1	6.01739	2.81093454417445	E11.5H
5930412G12Rik	lee1	0.203642	0.267406354202077	E11.5H
5930430L01Rik	lee1	0.798655	0.846918489801831	E11.5H
5930438M14Rik	lee1	0	0	E11.5H
6030407O03Rik	lee1	0	0	E11.5H
6030408B16Rik	lee1	0.373482	0.457838003474636	E11.5H
6030419C18Rik	lee1	4.06416	2.34032298682787	E11.5H
6030440G07Rik	lee1	0	0	E11.5H
6030443J06Rik	lee1	0.0283164	0.0402842319237154	E11.5H
6030458C11Rik	lee1	5.01033	2.58744420496197	E11.5H
6030466F02Rik	lee1	0.25615	0.329008750324232	E11.5H
6030468B19Rik	lee1	0.454323	0.540347722315935	E11.5H
6030469F06Rik	lee1	0	0	E11.5H
6030498E09Rik	lee1	1.03412	1.02440479143643	E11.5H
6230400D17Rik	lee1	0.225073	0.292867719513642	E11.5H
6330403A02Rik	lee1	0.149385	0.200862126578615	E11.5H
6330403K07Rik	lee1	15.9371	4.08211496992475	E11.5H
6330407A03Rik	lee1	0	0	E11.5H
6330408A02Rik	lee1	3.73136	2.2422549368917	E11.5H
6330409D20Rik	lee1	0.438068	0.524131896182847	E11.5H
6330410L21Rik	lee1	0.0632928	0.0885389279521518	E11.5H
6330415B21Rik	lee1	0	0	E11.5H
6330416G13Rik	lee1	1.48412	1.31273486728759	E11.5H
6330418K02Rik	lee1	0.330472	0.411938148927434	E11.5H
6330419J24Rik	lee1	1.79824	1.48451970516203	E11.5H
6330549D23Rik	lee1	5.28206	2.65123772224634	E11.5H
6430411K18Rik	lee1	0	0	E11.5H
6430503K07Rik	lee1	0	0	E11.5H
6430531B16Rik	lee1	0	0	E11.5H
6430548M08Rik	lee1	4.44244	2.44425359755733	E11.5H
6430550D23Rik	lee1	0	0	E11.5H
6430562O15Rik	lee1	0.569157	0.649989706537879	E11.5H
6430571L13Rik	lee1	0.143934	0.19400381730907	E11.5H
6430573F11Rik	lee1	1.34181	1.22762402922199	E11.5H
6430584L05Rik	lee1	0.077715	0.107975710142152	E11.5H
6430706D22Rik	lee1	0	0	E11.5H
6430710C18Rik	lee1	0.773806	0.826848231655507	E11.5H
6530402F18Rik	lee1	0.941407	0.957102598901108	E11.5H
6530411M01Rik	lee1	0	0	E11.5H
6720416L17Rik	lee1	0	0	E11.5H
6720468P15Rik	lee1	0.205781	0.269967901512915	E11.5H
6720483E21Rik	lee1	0	0	E11.5H
6720489N17Rik	lee1	1.39242	1.25847068331822	E11.5H
6820408C15Rik	lee1	0.708564	0.772784289765006	E11.5H
6820431F20Rik	lee1	4.65161	2.49866191321628	E11.5H
7420426K07Rik	lee1	0	0	E11.5H
7420461P10Rik	lee1	0	0	E11.5H
7420700N18Rik	lee1	0	0	E11.5H
7420701I03Rik	lee1	0	0	E11.5H
7530416G11Rik	lee1	0	0	E11.5H
7630403G23Rik	lee1	0	0	E11.5H
8030411F24Rik	lee1	0	0	E11.5H
8030423F21Rik	lee1	0.0859228	0.118921543274858	E11.5H
8030423J24Rik	lee1	0	0	E11.5H
8030442B05Rik	lee1	0	0	E11.5H
8030443G20Rik	lee1	0	0	E11.5H
8030462N17Rik	lee1	6.84202	2.97122532125568	E11.5H
8430408G22Rik	lee1	1.67344	1.41869729870257	E11.5H
8430419L09Rik	lee1	3.31626	2.1097817715481	E11.5H
8430422H06Rik	lee1	0	0	E11.5H
8430423G03Rik	lee1	0	0	E11.5H
8430426J06Rik	lee1	0	0	E11.5H
8430427H17Rik	lee1	8.67197	3.27380976971955	E11.5H
8430429K09Rik	lee1	1.32726	1.21863239671526	E11.5H
8430431K14Rik	lee1	0	0	E11.5H
8430436N08Rik	lee1	0	0	E11.5H
8430437L04Rik	lee1	0	0	E11.5H
9030025P20Rik	lee1	0.98183	0.986833214453923	E11.5H
9030204H09Rik	lee1	0	0	E11.5H
9030404E10Rik	lee1	0	0	E11.5H
9030612E09Rik	lee1	0.393487	0.478699543437047	E11.5H
9030617O03Rik	lee1	0.834214	0.875161969755052	E11.5H
9030619P08Rik	lee1	0	0	E11.5H
9030624G23Rik	lee1	0.161958	0.216557922196141	E11.5H
9030624J02Rik	lee1	8.66013	3.27204260408106	E11.5H
9030625G05Rik	lee1	0	0	E11.5H
9130008F23Rik	lee1	1.36107	1.2394408146101	E11.5H
9130011E15Rik	lee1	3.55143	2.18631989251621	E11.5H
9130015A21Rik	lee1	0	0	E11.5H
9130015L21Rik	lee1	0	0	E11.5H
9130019O22Rik	lee1	1.5155	1.33084518962342	E11.5H
9130019P16Rik	lee1	0.109175	0.149487004556667	E11.5H
9130023H24Rik	lee1	2.39341	1.76273575048266	E11.5H
9130024F11Rik	lee1	0	0	E11.5H
9130204L05Rik	lee1	0	0	E11.5H
9130209A04Rik	lee1	0	0	E11.5H
9130221F21Rik	lee1	0	0	E11.5H
9130221H12Rik	lee1	4.36718	2.42416427282362	E11.5H
9130227L01Rik	lee1	0	0	E11.5H
9130230L23Rik	lee1	0	0	E11.5H
9130401M01Rik	lee1	11.0458	3.59045830562491	E11.5H
9130409I23Rik	lee1	0	0	E11.5H
9230009I02Rik	lee1	0	0	E11.5H
9230102K24Rik	lee1	0.187935	0.248455898644445	E11.5H
9230102O04Rik	lee1	0	0	E11.5H
9230104L09Rik	lee1	0	0	E11.5H
9230105E05Rik	lee1	0	0	E11.5H
9230110C19Rik	lee1	2.30728	1.72564519173744	E11.5H
9230110F15Rik	lee1	0	0	E11.5H
9230112D13Rik	lee1	0	0	E11.5H
9230112J17Rik	lee1	0	0	E11.5H
9230114K14Rik	lee1	0.635901	0.710085443187551	E11.5H
9230116L04Rik	lee1	0	0	E11.5H
9230116N13Rik	lee1	0	0	E11.5H
9330020H09Rik	lee1	0.428611	0.514613134928918	E11.5H
9330102E08Rik	lee1	0.73203	0.79246391879235	E11.5H
9330111N05Rik	lee1	0	0	E11.5H
9330117O12Rik	lee1	0.0665434	0.092942673311703	E11.5H
9330133O14Rik	lee1	2.99481	1.99812688773991	E11.5H
9330151L19Rik	lee1	0.769457	0.823306702910063	E11.5H
9330158H04Rik	lee1	0.236751	0.306555066017221	E11.5H
9330159F19Rik	lee1	1.12808	1.08955238647531	E11.5H
9330159M07Rik	lee1	0.347594	0.430385910160676	E11.5H
9330162012Rik	lee1	0	0	E11.5H
9330162B11Rik	lee1	0.0553526	0.0777250930395315	E11.5H
9330175E14Rik	lee1	0	0	E11.5H
9330175M20Rik	lee1	0	0	E11.5H
9330178D15Rik	lee1	0	0	E11.5H
9330179D12Rik	lee1	0.245863	0.317145432657784	E11.5H
9330182L06Rik	lee1	1.24372	1.16589264929087	E11.5H
9330182O14Rik	lee1	0	0	E11.5H
9330188P03Rik	lee1	0.339482	0.421675194330559	E11.5H
9430007A20Rik	lee1	0	0	E11.5H
9430008C03Rik	lee1	1.54401	1.3471043415822	E11.5H
9430014N10Rik	lee1	0	0	E11.5H
9430015G10Rik	lee1	4.18873	2.37538146596038	E11.5H
9430016H08Rik	lee1	12.2902	3.73229091032441	E11.5H
9430018G01Rik	lee1	0	0	E11.5H
9430019J16Rik	lee1	0	0	E11.5H
9430020K01Rik	lee1	11.46	3.63923216324928	E11.5H
9430021M05Rik	lee1	0	0	E11.5H
9430037G07Rik	lee1	0.346855	0.429594541192883	E11.5H
9430038I01Rik	lee1	3.59157	2.19898754011575	E11.5H
9430041J12Rik	lee1	0	0	E11.5H
9430060I03Rik	lee1	0	0	E11.5H
9430069I07Rik	lee1	0	0	E11.5H
9430076C15Rik	lee1	0	0	E11.5H
9430083A17Rik	lee1	0.368548	0.452646036199058	E11.5H
9430091E24Rik	lee1	0.458405	0.544391412638093	E11.5H
9530002B09Rik	lee1	0	0	E11.5H
9530003J23Rik	lee1	0	0	E11.5H
9530026F06Rik	lee1	0	0	E11.5H
9530026P05Rik	lee1	0.24611	0.317431427470944	E11.5H
9530027J09Rik	lee1	0.0727078	0.101257147016623	E11.5H
9530036O11Rik	lee1	0	0	E11.5H
9530051G07Rik	lee1	0	0	E11.5H
9530052E02Rik	lee1	0	0	E11.5H
9530053A07Rik	lee1	0.046367	0.0653889473944671	E11.5H
9530059O14Rik	lee1	0	0	E11.5H
9530068E07Rik	lee1	90.8745	6.52159258830078	E11.5H
9530077C05Rik	lee1	0.56764	0.648594290419047	E11.5H
9530080O11Rik	lee1	0.0708155	0.0987099271799445	E11.5H
9530082P21Rik	lee1	6.97001	2.9945815343715	E11.5H
9530091C08Rik	lee1	0.0153491	0.0219758439095673	E11.5H
9630001P10Rik	lee1	0	0	E11.5H
9630013A20Rik	lee1	0	0	E11.5H
9630028B13Rik	lee1	0.0718966	0.100165743610957	E11.5H
9630028H03Rik	lee1	0	0	E11.5H
9630033F20Rik	lee1	4.96061	2.57545998151667	E11.5H
9830001H06Rik	lee1	10.5303	3.52735814498734	E11.5H
9830107B12Rik	lee1	0	0	E11.5H
9830132P13Rik	lee1	0.116944	0.15955685551903	E11.5H
9830147E19Rik	lee1	0.80633	0.853061484110164	E11.5H
9830166K06Rik	lee1	0	0	E11.5H
9930012K11Rik	lee1	4.74717	2.52285172440032	E11.5H
9930014A18Rik	lee1	0.763758	0.818652626569756	E11.5H
9930021J03Rik	lee1	4.33254	2.41482288242899	E11.5H
9930104L06Rik	lee1	2.24737	1.69927177229077	E11.5H
9930111H07Rik	lee1	0	0	E11.5H
9930111J21Rik1	lee1	0.0316956	0.0450173688714004	E11.5H
9930111J21Rik2	lee1	0.101906	0.140001157558758	E11.5H
A130010J15Rik	lee1	2.61869	1.85546752257128	E11.5H
A130077B15Rik	lee1	0	0	E11.5H
A1bg	lee1	0	0	E11.5H
A1cf	lee1	0	0	E11.5H
A230001M10Rik	lee1	0	0	E11.5H
A230009B12Rik	lee1	0	0	E11.5H
A230020J21Rik	lee1	0	0	E11.5H
A230028O05Rik	lee1	0	0	E11.5H
A230046K03Rik	lee1	2.96799	1.98840838989601	E11.5H
A230050P20Rik	lee1	0.654759	0.726621117441877	E11.5H
A230056J06Rik	lee1	0.0388205	0.0549463894375048	E11.5H
A230056P14Rik	lee1	0.348583	0.431444316533428	E11.5H
A230057D06Rik	lee1	0	0	E11.5H
A230065H16Rik	lee1	0	0	E11.5H
A230070E04Rik	lee1	0.463036	0.548965269396069	E11.5H
A230072C01Rik	lee1	0.500663	0.585600031045404	E11.5H
A230072E10Rik	lee1	0	0	E11.5H
A230073K19Rik	lee1	0.117601	0.160405216746194	E11.5H
A230077H06Rik	lee1	0	0	E11.5H
A230103J11Rik	lee1	1.14859	1.10339020989483	E11.5H
A230108P19Rik	lee1	0	0	E11.5H
A2m	lee1	3.95813	2.30979609875351	E11.5H
A330009N23Rik	lee1	0.206824	0.27121529262865	E11.5H
A330021E22Rik	lee1	0.452782	0.538818232829839	E11.5H
A330023F24Rik	lee1	0	0	E11.5H
A330032B11Rik	lee1	0	0	E11.5H
A330033J07Rik	lee1	0	0	E11.5H
A330035P11Rik	lee1	0.677462	0.746280085034995	E11.5H
A330040F15Rik	lee1	0.110705	0.151475692019122	E11.5H
A330041J22Rik	lee1	0	0	E11.5H
A330048O09Rik	lee1	0	0	E11.5H
A330049N07Rik	lee1	0	0	E11.5H
A330050F15Rik	lee1	0	0	E11.5H
A330069E16Rik	lee1	0.823587	0.866779029657286	E11.5H
A330070K13Rik	lee1	0	0	E11.5H
A330074K22Rik	lee1	0.491924	0.577174045234059	E11.5H
A330076C08Rik	lee1	0	0	E11.5H
A330076H08Rik	lee1	0	0	E11.5H
A330093E20Rik	lee1	0	0	E11.5H
A330102I10Rik	lee1	0	0	E11.5H
A3galt2	lee1	0	0	E11.5H
A430005L14Rik	lee1	10.2684	3.49421077668532	E11.5H
A430033K04Rik	lee1	3.03957	2.01420173062953	E11.5H
A430035B10Rik	lee1	0.695681	0.761864788412464	E11.5H
A430078G23Rik	lee1	0	0	E11.5H
A430088P11Rik	lee1	0	0	E11.5H
A430089I19Rik	lee1	0	0	E11.5H
A430090L17Rik	lee1	0	0	E11.5H
A430093F15Rik	lee1	0.173674	0.231031740734856	E11.5H
A430105I19Rik	lee1	0.934656	0.952077064450459	E11.5H
A430107P09Rik	lee1	0	0	E11.5H
A4galt	lee1	0.168883	0.225130529726427	E11.5H
A4gnt	lee1	0	0	E11.5H
A530006G24Rik	lee1	0	0	E11.5H
A530013C23Rik	lee1	0	0	E11.5H
A530016L24Rik	lee1	2.41536	1.77203765548209	E11.5H
A530032D15Rik	lee1	0.0695681	0.0970283426286985	E11.5H
A530046M15Rik	lee1	0	0	E11.5H
A530050N04Rik	lee1	0	0	E11.5H
A530053G22Rik	lee1	0	0	E11.5H
A530054K11Rik	lee1	1.1348	1.09410091643887	E11.5H
A530058N18Rik	lee1	0.23698	0.306822174417696	E11.5H
A530064D06Rik	lee1	0	0	E11.5H
A530065N20Rik	lee1	0	0	E11.5H
A530072M11Rik	lee1	0.132225	0.179160684431778	E11.5H
A530088E08Rik	lee1	0	0	E11.5H
A530099J19Rik	lee1	0	0	E11.5H
A630001G21Rik	lee1	0.822169	0.86565677042154	E11.5H
A630007B06Rik	lee1	4.71265	2.51416014225648	E11.5H
A630010A05Rik	lee1	0	0	E11.5H
A630012P03Rik	lee1	0	0	E11.5H
A630019I02Rik	lee1	0	0	E11.5H
A630020A06	lee1	0	0	E11.5H
A630023A22Rik	lee1	0	0	E11.5H
A630023P12Rik	lee1	0	0	E11.5H
A630033H20Rik	lee1	0.144472	0.194682167170326	E11.5H
A630066F11Rik	lee1	0.781739	0.833286017564934	E11.5H
A630072M18Rik	lee1	0.6337	0.708143082474641	E11.5H
A630073D07Rik	lee1	0	0	E11.5H
A630075F10Rik	lee1	0	0	E11.5H
A630076J17Rik	lee1	0	0	E11.5H
A630077J23Rik	lee1	0	0	E11.5H
A630089N07Rik	lee1	0.861848	0.896735297065718	E11.5H
A630095E13Rik	lee1	0	0	E11.5H
A630095N17Rik	lee1	0	0	E11.5H
A730006G06Rik	lee1	0	0	E11.5H
A730008H23Rik	lee1	0.0552277	0.0775543413170623	E11.5H
A730017C20Rik	lee1	0.441566	0.527636890036399	E11.5H
A730017L22Rik	lee1	0.824858	0.867784206093356	E11.5H
A730018C14Rik	lee1	0	0	E11.5H
A730020E08Rik	lee1	0.147429	0.1984048860862	E11.5H
A730020M07Rik	lee1	0	0	E11.5H
A730036I17Rik	lee1	0.0356656	0.0505582548594509	E11.5H
A730043L09Rik	lee1	0	0	E11.5H
A730046J19Rik	lee1	0.182086	0.2413349993565	E11.5H
A730056A06Rik	lee1	0	0	E11.5H
A730082K24Rik	lee1	0	0	E11.5H
A730085K08Rik	lee1	0	0	E11.5H
A730090H04Rik	lee1	0	0	E11.5H
A730090N16Rik	lee1	0.0885321	0.122383952154484	E11.5H
A730098P11Rik	lee1	24.469	4.67067041047265	E11.5H
A830009L08Rik	lee1	0	0	E11.5H
A830010M20Rik	lee1	0.598064	0.676325187135543	E11.5H
A830018L16Rik	lee1	0	0	E11.5H
A830019L24Rik	lee1	0	0	E11.5H
A830052D11Rik	lee1	0	0	E11.5H
A830080D01Rik	lee1	1.34589	1.23013536623295	E11.5H
A830082K12Rik	lee1	0.903028	0.928296788708081	E11.5H
A830082N09Rik	lee1	0.343581	0.426083299226586	E11.5H
A930001A20Rik	lee1	0	0	E11.5H
A930001C03Rik	lee1	0.205264	0.269349187762179	E11.5H
A930003A15Rik	lee1	0	0	E11.5H
A930003O13Rik	lee1	0	0	E11.5H
A930004D18Rik	lee1	4.30203	2.4065448333	E11.5H
A930005H10Rik	lee1	2.78867	1.92169148397515	E11.5H
A930006I01Rik	lee1	0	0	E11.5H
A930006K02Rik	lee1	0.472133	0.557908017707792	E11.5H
A930007I19Rik	lee1	0	0	E11.5H
A930009A15Rik	lee1	0	0	E11.5H
A930011G23Rik	lee1	0	0	E11.5H
A930011O12Rik	lee1	0.212201	0.277628937804564	E11.5H
A930012L18Rik	lee1	0	0	E11.5H
A930013F10Rik	lee1	0.504699	0.589474919119051	E11.5H
A930015D03Rik	lee1	0.612966	0.689716027986196	E11.5H
A930016O22Rik	lee1	0.191312	0.252551298932637	E11.5H
A930017M01Rik	lee1	0	0	E11.5H
A930018P22Rik	lee1	0.149499	0.201005210992441	E11.5H
A930019D19Rik	lee1	0.127808	0.173521481721833	E11.5H
A930024E05Rik	lee1	1.35901	1.23818153427039	E11.5H
A930041C12Rik	lee1	0	0	E11.5H
AA387883	lee1	0.291697	0.369267689332094	E11.5H
AA388235	lee1	0.728244	0.789306917003247	E11.5H
AA413626	lee1	0	0	E11.5H
AA414768	lee1	2.49428	1.80499521742078	E11.5H
AA415398	lee1	0.579369	0.659348278402856	E11.5H
AA465934	lee1	1.57378	1.36388874102032	E11.5H
AA467197	lee1	0	0	E11.5H
AA474331	lee1	0.783866	0.835007247323116	E11.5H
AA536875	lee1	0	0	E11.5H
AA543186	lee1	0	0	E11.5H
AA543401	lee1	0	0	E11.5H
AA545190	lee1	0	0	E11.5H
AA619741	lee1	0	0	E11.5H
AA792892	lee1	0	0	E11.5H
AA986860	lee1	0.715531	0.778655195928901	E11.5H
AA987161	lee1	1.06359	1.04515636042986	E11.5H
AB041803	lee1	0	0	E11.5H
AB124611	lee1	0.562081	0.643469264791339	E11.5H
AF067061	lee1	0	0	E11.5H
AF067063	lee1	0	0	E11.5H
AF251705	lee1	0	0	E11.5H
AF357355	lee1	0	0	E11.5H
AF357359	lee1	0	0	E11.5H
AF357399	lee1	0	0	E11.5H
AF357425	lee1	0	0	E11.5H
AF357426	lee1	0	0	E11.5H
AF366264	lee1	0	0	E11.5H
AF529169	lee1	0.1154	0.157561176091188	E11.5H
AI115009	lee1	0	0	E11.5H
AI118078	lee1	0.152605	0.204898183261282	E11.5H
AI182371	lee1	0.155776	0.208861817386013	E11.5H
AI197445	lee1	0	0	E11.5H
AI314180	lee1	9.33706	3.36975401685197	E11.5H
AI314278	lee1	0	0	E11.5H
AI317395	lee1	0.0914072	0.126189466296192	E11.5H
AI413582	lee1	3.45984	2.15699195334129	E11.5H
AI414108	lee1	0.932348	0.950354935096702	E11.5H
AI427809	lee1	0.0537725	0.0755634357148025	E11.5H
AI429214	lee1	0.875017	0.906903675984258	E11.5H
AI450353	lee1	0.571386	0.652037612130075	E11.5H
AI462493	lee1	19.891	4.3848096471541	E11.5H
AI463170	lee1	0	0	E11.5H
AI464131	lee1	2.19952	1.67785548462456	E11.5H
AI467606	lee1	0.510698	0.595215283633976	E11.5H
AI504432	lee1	0.640469	0.714108331455335	E11.5H
AI506816	lee1	0.968949	0.977425742829114	E11.5H
AI507597	lee1	0.141713	0.191200036415235	E11.5H
AI593442	lee1	0.356845	0.44025592303871	E11.5H
AI597468	lee1	7.74567	3.12856891229455	E11.5H
AI597479	lee1	6.16273	2.84050956050575	E11.5H
AI606473	lee1	0.113161	0.154662269322746	E11.5H
AI607873	lee1	0.281229	0.357528358300702	E11.5H
AI646519	lee1	0	0	E11.5H
AI661453	lee1	2.62788	1.85912673638791	E11.5H
AI662270	lee1	0	0	E11.5H
AI747448	lee1	0	0	E11.5H
AI836003	lee1	0.84115	0.88060716902382	E11.5H
AI837181	lee1	19.2575	4.3403842354554	E11.5H
AI839979	lee1	0	0	E11.5H
AI846148	lee1	7.34369	3.060685557214	E11.5H
AI847159	lee1	0	0	E11.5H
AI848285	lee1	0.271485	0.346514442324314	E11.5H
AI854517	lee1	0.0923146	0.127388429969539	E11.5H
AI854703	lee1	0.342681	0.425116583704881	E11.5H
AI987944	lee1	2.33935	1.73956731137097	E11.5H
AK010878	lee1	2.00203	1.58593839422541	E11.5H
AK129341	lee1	1.57792	1.36620749356997	E11.5H
AU015228	lee1	0.985432	0.989452950163437	E11.5H
AU015791	lee1	0	0	E11.5H
AU015836	lee1	0.0816266	0.113202536777303	E11.5H
AU016765	lee1	0	0	E11.5H
AU018091	lee1	0	0	E11.5H
AU018829	lee1	0	0	E11.5H
AU019823	lee1	6.73914	2.95217325801451	E11.5H
AU019990	lee1	0	0	E11.5H
AU021063	lee1	0	0	E11.5H
AU021092	lee1	0.892419	0.920231550779471	E11.5H
AU022252	lee1	7.86973	3.14889018867632	E11.5H
AU022751	lee1	0.0555787	0.0780341446415353	E11.5H
AU022754	lee1	0	0	E11.5H
AU022793	lee1	0.065546	0.0915928761233212	E11.5H
AU023762	lee1	0	0	E11.5H
AU040320	lee1	9.04414	3.32828213771914	E11.5H
AU040972	lee1	0	0	E11.5H
AU041133	lee1	0.511328	0.595816799232403	E11.5H
AV039307	lee1	0	0	E11.5H
AV051173	lee1	0.196218	0.258480331725889	E11.5H
AV320801	lee1	0	0	E11.5H
AW011738	lee1	0.490652	0.575943492716189	E11.5H
AW046200	lee1	0.0817356	0.113347915817013	E11.5H
AW112010	lee1	0	0	E11.5H
AW146154	lee1	0.610225	0.687262293125103	E11.5H
AW209491	lee1	5.32611	2.66131864201951	E11.5H
AW495222	lee1	0	0	E11.5H
AW549542	lee1	0.138428	0.187043050958385	E11.5H
AW549877	lee1	6.14126	2.83617864503542	E11.5H
AW551984	lee1	3.87907	2.28660618175306	E11.5H
AW554918	lee1	2.65428	1.86958718107406	E11.5H
AW822252	lee1	0	0	E11.5H
AY074887	lee1	0.350831	0.433847193010801	E11.5H
AY358078	lee1	1.25708	1.17445755435511	E11.5H
AY512915	lee1	0	0	E11.5H
AY512931	lee1	0	0	E11.5H
AY761184	lee1	0	0	E11.5H
AY761185	lee1	0.503868	0.588677941947216	E11.5H
Aaas	lee1	12.7429	3.78061456586704	E11.5H
Aacs	lee1	2.93269	1.97551646823119	E11.5H
Aadac	lee1	0	0	E11.5H
Aadacl2	lee1	0	0	E11.5H
Aadacl3	lee1	0	0	E11.5H
Aadat	lee1	0	0	E11.5H
Aaed1	lee1	18.0133	4.24893704667678	E11.5H
Aagab	lee1	9.60682	3.40692028574095	E11.5H
Aak1	lee1	6.31662	2.87117733219792	E11.5H
Aamdc	lee1	9.04931	3.32902454218686	E11.5H
Aamp	lee1	48.0341	5.61571349290432	E11.5H
Aanat	lee1	0	0	E11.5H
Aar2	lee1	6.78706	2.96107874240609	E11.5H
Aard	lee1	1.1808	1.12485746725576	E11.5H
Aars	lee1	29.7283	4.94149604895097	E11.5H
Aars2	lee1	6.50771	2.90837292432407	E11.5H
Aarsd1	lee1	12.2164	3.72425735120072	E11.5H
Aasdh	lee1	1.02751	1.01970903006022	E11.5H
Aasdhppt	lee1	3.32764	2.11358049181345	E11.5H
Aass	lee1	0.231581	0.300511515742188	E11.5H
Aatf	lee1	7.48244	3.0844793201607	E11.5H
Aatk	lee1	0.234641	0.304091606334653	E11.5H
Abat	lee1	23.2464	4.59969865300374	E11.5H
Abca1	lee1	1.981	1.57579637532908	E11.5H
Abca12	lee1	0.014711	0.0210688917105567	E11.5H
Abca13	lee1	0.0229417	0.032723924635898	E11.5H
Abca14	lee1	0	0	E11.5H
Abca15	lee1	0	0	E11.5H
Abca16	lee1	0	0	E11.5H
Abca17	lee1	0.0941483	0.129808293134572	E11.5H
Abca2	lee1	2.27838	1.71298308822069	E11.5H
Abca3	lee1	3.7229	2.23967298900713	E11.5H
Abca4	lee1	1.28386	1.1914742165956	E11.5H
Abca5	lee1	0.533056	0.616410397222843	E11.5H
Abca6	lee1	0.064228	0.0898072666580665	E11.5H
Abca7	lee1	1.35549	1.23602720719962	E11.5H
Abca8a	lee1	0.0654059	0.091403175383929	E11.5H
Abca8b	lee1	0.257643	0.33072245065621	E11.5H
Abca9	lee1	0.56649	0.647535560008068	E11.5H
Abcb10	lee1	11.8004	3.67811698862824	E11.5H
Abcb11	lee1	0	0	E11.5H
Abcb1a	lee1	0.147607	0.198628673179555	E11.5H
Abcb1b	lee1	0.056372	0.079117967317665	E11.5H
Abcb4	lee1	0	0	E11.5H
Abcb5	lee1	0	0	E11.5H
Abcb6	lee1	2.8387	1.94061781587016	E11.5H
Abcb7	lee1	5.42146	2.68290134957354	E11.5H
Abcb8	lee1	12.9936	3.80669525353176	E11.5H
Abcb9	lee1	0.771217	0.824740974170899	E11.5H
Abcc1	lee1	1.23781	1.16208755030264	E11.5H
Abcc10	lee1	1.17958	1.124050157803	E11.5H
Abcc12	lee1	0	0	E11.5H
Abcc2	lee1	0	0	E11.5H
Abcc3	lee1	0.244782	0.315893103693095	E11.5H
Abcc4	lee1	1.12159	1.08514588051393	E11.5H
Abcc5	lee1	3.85342	2.27900171188424	E11.5H
Abcc6	lee1	0.0246954	0.0351951192746469	E11.5H
Abcc8	lee1	0.791211	0.840935293060139	E11.5H
Abcc9	lee1	14.3263	3.93793754557401	E11.5H
Abcd1	lee1	6.73222	2.95088268622914	E11.5H
Abcd2	lee1	0.773537	0.826629428474228	E11.5H
Abcd3	lee1	11.9594	3.69592702012668	E11.5H
Abcd4	lee1	2.56799	1.83511157182475	E11.5H
Abce1	lee1	29.5102	4.93121973196757	E11.5H
Abcf1	lee1	29.6577	4.93817756216912	E11.5H
Abcf2	lee1	31.5974	5.02668499318745	E11.5H
Abcf3	lee1	7.03806	3.00684734641624	E11.5H
Abcg1	lee1	2.04137	1.60472133912244	E11.5H
Abcg2	lee1	12.8781	3.79473816221222	E11.5H
Abcg3	lee1	0.403559	0.489089710247556	E11.5H
Abcg4	lee1	1.48576	1.31368701098238	E11.5H
Abcg5	lee1	0	0	E11.5H
Abcg8	lee1	0.0326594	0.0463644914171231	E11.5H
Abhd1	lee1	0	0	E11.5H
Abhd10	lee1	3.30461	2.10588253458997	E11.5H
Abhd11	lee1	9.5127	3.39406134233696	E11.5H
Abhd11os	lee1	1.95904	1.56512919886762	E11.5H
Abhd12	lee1	14.2546	3.93117244552945	E11.5H
Abhd12b	lee1	0	0	E11.5H
Abhd13	lee1	6.40564	2.88862441950168	E11.5H
Abhd14a	lee1	8.2822	3.2144667830392	E11.5H
Abhd14b	lee1	1.16214	1.11245994155846	E11.5H
Abhd15	lee1	0.452225	0.538264994130158	E11.5H
Abhd16a	lee1	7.36528	3.06441383050282	E11.5H
Abhd16b	lee1	0.13796	0.186449846909999	E11.5H
Abhd17a	lee1	40.6471	5.38014413522535	E11.5H
Abhd17b	lee1	4.69971	2.51088851713611	E11.5H
Abhd17c	lee1	25.2211	4.71265630414105	E11.5H
Abhd2	lee1	4.00682	2.32389459007809	E11.5H
Abhd3	lee1	0.583974	0.663548654622753	E11.5H
Abhd4	lee1	32.6031	5.07052242754394	E11.5H
Abhd5	lee1	5.17297	2.62596478002826	E11.5H
Abhd6	lee1	2.30561	1.72491652370591	E11.5H
Abhd8	lee1	12.9533	3.80253445927926	E11.5H
Abi1	lee1	12.4012	3.74429028635666	E11.5H
Abi2	lee1	10.3912	3.50984782989282	E11.5H
Abi3	lee1	3.84597	2.27678547350878	E11.5H
Abi3bp	lee1	0.154922	0.207795419595375	E11.5H
Abl1	lee1	23.4711	4.61300704832251	E11.5H
Abl2	lee1	4.90263	2.56135791083596	E11.5H
Ablim1	lee1	15.9123	4.08000096829306	E11.5H
Ablim2	lee1	0.162776	0.21757319929206	E11.5H
Ablim3	lee1	1.34195	1.22771027501843	E11.5H
Abo	lee1	0	0	E11.5H
Abr	lee1	12.8404	3.79081373364793	E11.5H
Abra	lee1	6.11505	2.8308738951212	E11.5H
Abracl	lee1	44.4412	5.50592902856776	E11.5H
Abt1	lee1	2.96757	1.98825567681269	E11.5H
Abtb1	lee1	4.68919	2.50822326304718	E11.5H
Abtb2	lee1	7.30664	3.05426503107593	E11.5H
Acaa1a	lee1	11.4222	3.6348487956614	E11.5H
Acaa1b	lee1	4.32831	2.41367802055715	E11.5H
Acaa2	lee1	70.0356	6.15047031769628	E11.5H
Acaca	lee1	5.99186	2.80567629763487	E11.5H
Acacb	lee1	7.18622	3.03319743890952	E11.5H
Acad10	lee1	0.574835	0.655200681214697	E11.5H
Acad11	lee1	5.11995	2.61351986614559	E11.5H
Acad12	lee1	1.70127	1.43363784872995	E11.5H
Acad8	lee1	5.34392	2.66537457805151	E11.5H
Acad9	lee1	7.07166	3.01286540553388	E11.5H
Acadl	lee1	91.5785	6.53260528248916	E11.5H
Acadm	lee1	49.5816	5.66054076802052	E11.5H
Acads	lee1	37.6486	5.27234425005589	E11.5H
Acadsb	lee1	11.4102	3.63345446069271	E11.5H
Acadvl	lee1	17.2356	4.18868576386678	E11.5H
Acan	lee1	0.532709	0.616083813038259	E11.5H
Acap1	lee1	1.77592	1.47296599109112	E11.5H
Acap2	lee1	4.82745	2.54286472096521	E11.5H
Acap3	lee1	4.14569	2.36336454511404	E11.5H
Acat1	lee1	36.4815	5.22810678532466	E11.5H
Acat2	lee1	16.2781	4.11087267400408	E11.5H
Acat3	lee1	2.70585	1.88980448723789	E11.5H
Acbd3	lee1	13.6515	3.87297646818893	E11.5H
Acbd4	lee1	1.47447	1.30711955135279	E11.5H
Acbd5	lee1	5.3682	2.67088564594394	E11.5H
Acbd6	lee1	21.8778	4.51587641965697	E11.5H
Acbd7	lee1	0	0	E11.5H
Accs	lee1	1.05653	1.04021211756431	E11.5H
Accsl	lee1	0	0	E11.5H
Acd	lee1	14.435	3.9481335778404	E11.5H
Ace	lee1	1.3432	1.22848009832992	E11.5H
Ace2	lee1	0.134365	0.181884925079519	E11.5H
Ace3	lee1	0	0	E11.5H
Acer1	lee1	0	0	E11.5H
Acer2	lee1	8.9763	3.31850484949042	E11.5H
Acer3	lee1	1.71983	1.44351648021768	E11.5H
Ache	lee1	7.86007	3.14731809700308	E11.5H
Acin1	lee1	27.4116	4.82840817411168	E11.5H
Ackr2	lee1	0.0406507	0.0574859015457886	E11.5H
Ackr3	lee1	26.8217	4.79813867100898	E11.5H
Ackr4	lee1	0.29028	0.367684174778573	E11.5H
Acly	lee1	32.387	5.061214560269	E11.5H
Acmsd	lee1	0.478489	0.564123509806235	E11.5H
Acn9	lee1	5.56545	2.71489389771667	E11.5H
Acnat1	lee1	0	0	E11.5H
Acnat2	lee1	0	0	E11.5H
Aco1	lee1	10.716	3.55040819321728	E11.5H
Aco2	lee1	200.159	7.65219247640792	E11.5H
Acot1	lee1	8.25173	3.20972316336441	E11.5H
Acot10	lee1	6.53225	2.91308088468059	E11.5H
Acot11	lee1	1.64175	1.40149394469764	E11.5H
Acot12	lee1	0	0	E11.5H
Acot13	lee1	45.6919	5.54510039121657	E11.5H
Acot2	lee1	10.3612	3.50604331904484	E11.5H
Acot3	lee1	0.283316	0.359876459203588	E11.5H
Acot4	lee1	0.105325	0.144470629299485	E11.5H
Acot5	lee1	0.403294	0.488817295420722	E11.5H
Acot6	lee1	1.41122	1.26976328861322	E11.5H
Acot7	lee1	16.7861	4.15267829703355	E11.5H
Acot8	lee1	6.38262	2.88413290168065	E11.5H
Acot9	lee1	4.50845	2.4616464219002	E11.5H
Acox1	lee1	17.1292	4.18024335855203	E11.5H
Acox2	lee1	0	0	E11.5H
Acox3	lee1	3.52835	2.1789854695987	E11.5H
Acoxl	lee1	0.0855924	0.118482525905614	E11.5H
Acp1	lee1	8.89505	3.30670699727479	E11.5H
Acp2	lee1	6.89432	2.98081500074306	E11.5H
Acp5	lee1	7.34943	3.06167771085108	E11.5H
Acp6	lee1	12.1324	3.71505869365348	E11.5H
Acpl2	lee1	13.3314	3.84110764478056	E11.5H
Acpp	lee1	0	0	E11.5H
Acpt	lee1	0	0	E11.5H
Acr	lee1	0	0	E11.5H
Acrbp	lee1	0.454744	0.54076529579668	E11.5H
Acrv1	lee1	0.111817	0.152919346587523	E11.5H
Acsbg1	lee1	0.0441225	0.0622909837227525	E11.5H
Acsbg2	lee1	0	0	E11.5H
Acsf2	lee1	6.34342	2.87645211591845	E11.5H
Acsf3	lee1	8.54361	3.25453508844783	E11.5H
Acsl1	lee1	8.21301	3.20367257896814	E11.5H
Acsl3	lee1	16.3357	4.11567418733461	E11.5H
Acsl4	lee1	5.54226	2.70978909559571	E11.5H
Acsl5	lee1	12.4733	3.75203134661907	E11.5H
Acsl6	lee1	1.0356	1.02545409642775	E11.5H
Acsm1	lee1	0.0601375	0.0842513946971717	E11.5H
Acsm2	lee1	0	0	E11.5H
Acsm3	lee1	0	0	E11.5H
Acsm4	lee1	0.113739	0.155411182836922	E11.5H
Acsm5	lee1	0	0	E11.5H
Acss1	lee1	3.98594	2.3178655217738	E11.5H
Acss2	lee1	4.36514	2.42361581770509	E11.5H
Acss2os	lee1	0	0	E11.5H
Acss3	lee1	0.512796	0.597217453760047	E11.5H
Acta1	lee1	199.988	7.65096555756053	E11.5H
Acta2	lee1	427.254	8.74232291128123	E11.5H
Actb	lee1	754.344	9.5609900184071	E11.5H
Actbl2	lee1	0	0	E11.5H
Actc1	lee1	6645.85	12.6984550815097	E11.5H
Actg1	lee1	247.466	7.95690463718667	E11.5H
Actg2	lee1	4.46929	2.45135356062987	E11.5H
Actl10	lee1	0	0	E11.5H
Actl11	lee1	0	0	E11.5H
Actl6a	lee1	19.0282	4.32396086213065	E11.5H
Actl6b	lee1	0.71186	0.775564719516751	E11.5H
Actl7a	lee1	0.407048	0.492671545476197	E11.5H
Actl7b	lee1	0	0	E11.5H
Actl9	lee1	0.0894375	0.123583432776495	E11.5H
Actn1	lee1	60.8434	5.95054773220154	E11.5H
Actn2	lee1	324.277	8.34552500428705	E11.5H
Actn3	lee1	1.01786	1.01282608311018	E11.5H
Actn4	lee1	66.2801	6.07210794479369	E11.5H
Actr10	lee1	9.13503	3.34127845412011	E11.5H
Actr1a	lee1	58.0496	5.88385538177532	E11.5H
Actr1b	lee1	39.8505	5.35228183159629	E11.5H
Actr2	lee1	34.0389	5.1308855790315	E11.5H
Actr3	lee1	59.5702	5.92053626999809	E11.5H
Actr3b	lee1	8.80193	3.29306584384893	E11.5H
Actr5	lee1	2.524	1.81721392425833	E11.5H
Actr6	lee1	3.23535	2.08248119562596	E11.5H
Actr8	lee1	12.2382	3.72663506691069	E11.5H
Actrt1	lee1	0	0	E11.5H
[truncated: 334,827 more rows]
