# Supplementary material for: In vitro generation of functional murine heart organoids via FGF4 and extracellular matrix
Source: Nat Commun. 2020 Sep 3;11:4283. doi: 10.1038/s41467-020-18031-5 (PMC7471119; doi:10.1038/s41467-020-18031-5)
Supplement: Supplementary file 13 — Source Data [file 41467_2020_18031_MOESM13_ESM.zip › Source Data/GO_top30.txt]

GO.biological.process.complete	Mus.musculus...REFLIST..22262.	upload_1..388.	upload_1..expected.	upload_1..over.under.	upload_1..fold.Enrichment.	upload_1..raw.P.value.	upload_1..FDR.	FDR
muscle contraction (GO:0006936)	178	29	3.1	+	9.35	2.79e-18	2.15e-14	13.6675615400844
muscle structure development (GO:0061061)	465	43	8.1	+	5.31	5.45e-18	2.8e-14	13.5528419686578
muscle system process (GO:0003012)	228	32	3.97	+	8.05	2.43e-18	3.74e-14	13.4271283977995
striated muscle contraction (GO:0006941)	103	23	1.8	+	12.81	2.3e-17	8.86e-14	13.052566278113
heart process (GO:0003015)	87	21	1.52	+	13.85	1.49e-16	4.59e-13	12.3381873144627
striated muscle cell development (GO:0055002)	132	24	2.3	+	10.43	2.75e-16	7.05e-13	12.1518108830086
muscle cell development (GO:0055001)	149	25	2.6	+	9.63	3.43e-16	7.55e-13	12.1220530483708
myofibril assembly (GO:0030239)	57	18	0.99	+	18.12	4.28e-16	8.22e-13	12.08512818246
regulation of multicellular organismal process (GO:0051239)	2822	110	49.18	+	2.24	5.66e-16	8.71e-13	12.0599818449923
heart contraction (GO:0060047)	81	20	1.41	+	14.17	5.48e-16	9.36e-13	12.0287241512619
cardiac muscle contraction (GO:0060048)	68	18	1.19	+	15.19	5.75e-15	8.04e-12	11.0947439512515
cardiac muscle tissue development (GO:0048738)	183	25	3.19	+	7.84	2.39e-14	3.06e-11	10.5142785735184
circulatory system process (GO:0003013)	385	34	6.71	+	5.07	6.65e-14	7.88e-11	10.1034737825104
muscle tissue development (GO:0060537)	321	31	5.59	+	5.54	1e-13	1.1e-10	9.95860731484177
sarcomere organization (GO:0045214)	37	14	0.64	+	21.71	1.08e-13	1.11e-10	9.95467702121334
striated muscle cell differentiation (GO:0051146)	200	25	3.49	+	7.17	1.47e-13	1.33e-10	9.87614835903291
regulation of muscle system process (GO:0090257)	219	26	3.82	+	6.81	1.4e-13	1.35e-10	9.86966623150499
striated muscle tissue development (GO:0014706)	305	30	5.32	+	5.64	1.64e-13	1.4e-10	9.85387196432176
blood circulation (GO:0008015)	380	33	6.62	+	4.98	2.43e-13	1.97e-10	9.70553377383841
supramolecular fiber organization (GO:0097435)	381	33	6.64	+	4.97	2.6e-13	2e-10	9.69897000433602
cellular component assembly involved in morphogenesis (GO:0010927)	91	18	1.59	+	11.35	4.39e-13	3.22e-10	9.49214412830417
muscle cell differentiation (GO:0042692)	254	27	4.43	+	6.10	5.23e-13	3.66e-10	9.43651891460559
actomyosin structure organization (GO:0031032)	96	18	1.67	+	10.76	9.75e-13	6.52e-10	9.18575240426808
response to organic substance (GO:0010033)	2303	88	40.14	+	2.19	4.33e-12	2.78e-09	8.55595520408192
circulatory system development (GO:0072359)	846	47	14.74	+	3.19	8.65e-12	5.32e-09	8.27408836770495
regulation of blood circulation (GO:1903522)	226	24	3.94	+	6.09	1.08e-11	6.38e-09	8.19517932127884
cardiac muscle cell development (GO:0055013)	56	14	0.98	+	14.34	1.2e-11	6.61e-09	8.17979854051436
regulation of muscle contraction (GO:0006937)	148	20	2.58	+	7.75	1.17e-11	6.66e-09	8.1765257708297
regulation of system process (GO:0044057)	499	35	8.7	+	4.02	1.33e-11	7.05e-09	8.1518108830086
cardiac cell development (GO:0055006)	62	14	1.08	+	12.96	3.89e-11	1.93e-08	7.71444269099223
