# Supplementary material for: In vitro generation of functional murine heart organoids via FGF4 and extracellular matrix
Source: Nat Commun. 2020 Sep 3;11:4283. doi: 10.1038/s41467-020-18031-5 (PMC7471119; doi:10.1038/s41467-020-18031-5)
Supplement: Supplementary file 13 — Source Data [file 41467_2020_18031_MOESM13_ESM.zip › Source Data/df_l.txt]

Name	group	FPKM	factor	log2FPKM
Cd34	PR1377_01_a.FPKM	10.3486299514771	E11.5_H_A	3.50444623544197
Col9a3	PR1377_01_a.FPKM	3.42157363891602	E11.5_H_A	2.14455991645282
Tm4sf1	PR1377_01_a.FPKM	9.12665367126465	E11.5_H_A	3.34008561261574
Gstm6	PR1377_01_a.FPKM	12.9377937316895	E11.5_H_A	3.80093030428166
Sema3c	PR1377_01_a.FPKM	3.51829075813293	E11.5_H_A	2.17577711309914
Lrig1	PR1377_01_a.FPKM	3.46857023239136	E11.5_H_A	2.15981329928375
Zim1	PR1377_01_a.FPKM	11.2905693054199	E11.5_H_A	3.6194798385136
Cd22	PR1377_01_a.FPKM	0.057519119232893	E11.5_H_A	0.0806837465349515
Art1	PR1377_01_a.FPKM	3.50940155982971	E11.5_H_A	2.17293598692814
Htra1	PR1377_01_a.FPKM	6.58213233947754	E11.5_H_A	2.92260363770636
Cend1	PR1377_01_a.FPKM	2.58669495582581	E11.5_H_A	1.84265505100182
Snai3	PR1377_01_a.FPKM	0.249253541231155	E11.5_H_A	0.321066307655058
Cspg4	PR1377_01_a.FPKM	2.01468086242676	E11.5_H_A	1.59200528485716
Gja1	PR1377_01_a.FPKM	37.7456893920898	E11.5_H_A	5.27596390879475
Col6a2	PR1377_01_a.FPKM	14.2189483642578	E11.5_H_A	3.92779676633801
Trim47	PR1377_01_a.FPKM	10.2849569320679	E11.5_H_A	3.49632900752339
Trib2	PR1377_01_a.FPKM	8.74965953826904	E11.5_H_A	3.28535184029539
Gm20554	PR1377_01_a.FPKM	0	E11.5_H_A	0
Slc7a7	PR1377_01_a.FPKM	10.4397478103638	E11.5_H_A	3.51598334309214
Mb	PR1377_01_a.FPKM	14.2600088119507	E11.5_H_A	3.93168389014984
C030013G03Rik	PR1377_01_a.FPKM	0	E11.5_H_A	0
Lbh	PR1377_01_a.FPKM	10.9592752456665	E11.5_H_A	3.58005805706846
Spry4	PR1377_01_a.FPKM	1.50707650184631	E11.5_H_A	1.32600601976593
Fam189a2	PR1377_01_a.FPKM	12.2366676330566	E11.5_H_A	3.72646806035767
Cd34	PR1377_02_a.FPKM	11.7953319549561	E11.5_H_A	3.67754567122577
Col9a3	PR1377_02_a.FPKM	2.72072243690491	E11.5_H_A	1.89558277051295
Tm4sf1	PR1377_02_a.FPKM	9.7269926071167	E11.5_H_A	3.42317375728724
Gstm6	PR1377_02_a.FPKM	15.8081703186035	E11.5_H_A	4.07109078103522
Sema3c	PR1377_02_a.FPKM	2.81561803817749	E11.5_H_A	1.93191675781936
Lrig1	PR1377_02_a.FPKM	2.99852085113525	E11.5_H_A	1.99946641115377
Zim1	PR1377_02_a.FPKM	12.6162519454956	E11.5_H_A	3.76725773187951
Cd22	PR1377_02_a.FPKM	0.0671427324414253	E11.5_H_A	0.0937531523701567
Art1	PR1377_02_a.FPKM	2.68138766288757	E11.5_H_A	1.88024967851235
Htra1	PR1377_02_a.FPKM	5.51748895645142	E11.5_H_A	2.70431623319063
Cend1	PR1377_02_a.FPKM	2.28336930274963	E11.5_H_A	1.715177028705
Snai3	PR1377_02_a.FPKM	0.317973911762238	E11.5_H_A	0.398321813635992
Cspg4	PR1377_02_a.FPKM	1.82158970832825	E11.5_H_A	1.49650821869546
Gja1	PR1377_02_a.FPKM	38.0185317993164	E11.5_H_A	5.28608758770626
Col6a2	PR1377_02_a.FPKM	17.5689220428467	E11.5_H_A	4.21481816171813
Trim47	PR1377_02_a.FPKM	9.34465026855469	E11.5_H_A	3.37081296634428
Trib2	PR1377_02_a.FPKM	9.05787181854248	E11.5_H_A	3.33025316726324
Gm20554	PR1377_02_a.FPKM	0	E11.5_H_A	0
Slc7a7	PR1377_02_a.FPKM	8.9083194732666	E11.5_H_A	3.30864038605167
Mb	PR1377_02_a.FPKM	12.2516460418701	E11.5_H_A	3.72809966882351
C030013G03Rik	PR1377_02_a.FPKM	0	E11.5_H_A	0
Lbh	PR1377_02_a.FPKM	10.6234722137451	E11.5_H_A	3.53896919609709
Spry4	PR1377_02_a.FPKM	1.93796515464783	E11.5_H_A	1.55481728509947
Fam189a2	PR1377_02_a.FPKM	10.5081586837769	E11.5_H_A	3.52458511425756
Cd34	PR1377_03_a.FPKM	10.9646635055542	E11.5_H_A	3.58070791794892
Col9a3	PR1377_03_a.FPKM	3.76771211624146	E11.5_H_A	2.25329712568897
Tm4sf1	PR1377_03_a.FPKM	9.54497814178467	E11.5_H_A	3.3984841995238
Gstm6	PR1377_03_a.FPKM	15.8293285369873	E11.5_H_A	4.07290571150273
Sema3c	PR1377_03_a.FPKM	2.5674364566803	E11.5_H_A	1.83488773258859
Lrig1	PR1377_03_a.FPKM	3.51125288009644	E11.5_H_A	2.17352815917532
Zim1	PR1377_03_a.FPKM	9.20307350158691	E11.5_H_A	3.35093189978788
Cd22	PR1377_03_a.FPKM	0.062706895172596	E11.5_H_A	0.0877437425038683
Art1	PR1377_03_a.FPKM	3.34768176078796	E11.5_H_A	2.12024634263388
Htra1	PR1377_03_a.FPKM	6.22405290603638	E11.5_H_A	2.85280845857138
Cend1	PR1377_03_a.FPKM	2.06910848617554	E11.5_H_A	1.6178196427745
Snai3	PR1377_03_a.FPKM	0.388191789388657	E11.5_H_A	0.473206901118878
Cspg4	PR1377_03_a.FPKM	1.44640266895294	E11.5_H_A	1.29066188574983
Gja1	PR1377_03_a.FPKM	37.534049987793	E11.5_H_A	5.26806191831657
Col6a2	PR1377_03_a.FPKM	17.6295299530029	E11.5_H_A	4.21951936857503
Trim47	PR1377_03_a.FPKM	11.3599281311035	E11.5_H_A	3.62759844935926
Trib2	PR1377_03_a.FPKM	9.88367557525635	E11.5_H_A	3.44409395282569
Gm20554	PR1377_03_a.FPKM	0	E11.5_H_A	0
Slc7a7	PR1377_03_a.FPKM	8.6547155380249	E11.5_H_A	3.27123375291735
Mb	PR1377_03_a.FPKM	12.522759437561	E11.5_H_A	3.75731767111364
C030013G03Rik	PR1377_03_a.FPKM	0	E11.5_H_A	0
Lbh	PR1377_03_a.FPKM	9.66861438751221	E11.5_H_A	3.41530090965582
Spry4	PR1377_03_a.FPKM	1.72843909263611	E11.5_H_A	1.44807583856758
Fam189a2	PR1377_03_a.FPKM	10.9527215957642	E11.5_H_A	3.57926724745827
Cd34	PR1377_04_a.FPKM	39.0283546447754	E11.5_H_V	5.32295041022289
Col9a3	PR1377_04_a.FPKM	13.233377456665	E11.5_H_V	3.8312061363595
Tm4sf1	PR1377_04_a.FPKM	21.3135757446289	E11.5_H_V	4.47984981849544
Gstm6	PR1377_04_a.FPKM	4.73761510848999	E11.5_H_V	2.52045119227927
Sema3c	PR1377_04_a.FPKM	16.4967174530029	E11.5_H_V	4.12901237931763
Lrig1	PR1377_04_a.FPKM	6.84277153015137	E11.5_H_V	2.97136357350101
Zim1	PR1377_04_a.FPKM	3.20689392089844	E11.5_H_V	2.07275544023096
Cd22	PR1377_04_a.FPKM	0	E11.5_H_V	0
Art1	PR1377_04_a.FPKM	9.79409599304199	E11.5_H_V	3.43217051740781
Htra1	PR1377_04_a.FPKM	18.0484104156494	E11.5_H_V	4.25159870514433
Cend1	PR1377_04_a.FPKM	6.35229015350342	E11.5_H_V	2.87819370280219
Snai3	PR1377_04_a.FPKM	3.53728270530701	E11.5_H_V	2.18182855275411
Cspg4	PR1377_04_a.FPKM	12.2830457687378	E11.5_H_V	3.73151408582186
Gja1	PR1377_04_a.FPKM	114.171691894531	E11.5_H_V	6.84764234941951
Col6a2	PR1377_04_a.FPKM	6.38364601135254	E11.5_H_V	2.88433338858661
Trim47	PR1377_04_a.FPKM	36.6003723144531	E11.5_H_V	5.23267504225719
Trib2	PR1377_04_a.FPKM	33.9456825256348	E11.5_H_V	5.12704231919713
Gm20554	PR1377_04_a.FPKM	0.422025114297867	E11.5_H_V	0.507946944530491
Slc7a7	PR1377_04_a.FPKM	2.13774704933167	E11.5_H_V	1.64972905358583
Mb	PR1377_04_a.FPKM	83.7798843383789	E11.5_H_V	6.40565009307371
C030013G03Rik	PR1377_04_a.FPKM	0.122062787413597	E11.5_H_V	0.166153407279856
Lbh	PR1377_04_a.FPKM	24.8286666870117	E11.5_H_V	4.69090126626879
Spry4	PR1377_04_a.FPKM	5.77562475204468	E11.5_H_V	2.76035397748076
Fam189a2	PR1377_04_a.FPKM	26.9296264648438	E11.5_H_V	4.80372437380701
Cd34	PR1377_05_a.FPKM	38.2944641113281	E11.5_H_V	5.29625417170478
Col9a3	PR1377_05_a.FPKM	13.1255788803101	E11.5_H_V	3.82023808670827
Tm4sf1	PR1377_05_a.FPKM	20.1983585357666	E11.5_H_V	4.4058806509969
Gstm6	PR1377_05_a.FPKM	5.99667835235596	E11.5_H_V	2.80667017035395
Sema3c	PR1377_05_a.FPKM	14.2356643676758	E11.5_H_V	3.92938050656605
Lrig1	PR1377_05_a.FPKM	7.80157470703125	E11.5_H_V	3.13776166224819
Zim1	PR1377_05_a.FPKM	3.48628187179565	E11.5_H_V	2.16552026738506
Cd22	PR1377_05_a.FPKM	0	E11.5_H_V	0
Art1	PR1377_05_a.FPKM	10.3625555038452	E11.5_H_V	3.50621543660502
Htra1	PR1377_05_a.FPKM	17.942834854126	E11.5_H_V	4.24358034564857
Cend1	PR1377_05_a.FPKM	6.22587728500366	E11.5_H_V	2.85317275410333
Snai3	PR1377_05_a.FPKM	2.94753098487854	E11.5_H_V	1.98095059010202
Cspg4	PR1377_05_a.FPKM	16.7552509307861	E11.5_H_V	4.15017384466008
Gja1	PR1377_05_a.FPKM	116.490585327148	E11.5_H_V	6.87640134617341
Col6a2	PR1377_05_a.FPKM	7.85018539428711	E11.5_H_V	3.14570767718627
Trim47	PR1377_05_a.FPKM	32.8248252868652	E11.5_H_V	5.08001057725106
Trib2	PR1377_05_a.FPKM	32.0077705383301	E11.5_H_V	5.04473379200833
Gm20554	PR1377_05_a.FPKM	0.376673489809036	E11.5_H_V	0.461186431303176
Slc7a7	PR1377_05_a.FPKM	1.7234228849411	E11.5_H_V	1.44542101713682
Mb	PR1377_05_a.FPKM	85.4747314453125	E11.5_H_V	6.43420672307947
C030013G03Rik	PR1377_05_a.FPKM	0.151557520031929	E11.5_H_V	0.203586475214362
Lbh	PR1377_05_a.FPKM	29.9181442260742	E11.5_H_V	4.95038182307033
Spry4	PR1377_05_a.FPKM	5.39989709854126	E11.5_H_V	2.67804870876612
Fam189a2	PR1377_05_a.FPKM	31.1850395202637	E11.5_H_V	5.00831833523268
Cd34	PR1377_06_a.FPKM	30.625696182251	E11.5_H_V	4.98302533335443
Col9a3	PR1377_06_a.FPKM	10.976393699646	E11.5_H_V	3.58212164784849
Tm4sf1	PR1377_06_a.FPKM	22.9094257354736	E11.5_H_V	4.57950757422449
Gstm6	PR1377_06_a.FPKM	5.20166921615601	E11.5_H_V	2.63265657771802
Sema3c	PR1377_06_a.FPKM	12.0080804824829	E11.5_H_V	3.70133618355991
Lrig1	PR1377_06_a.FPKM	7.88886308670044	E11.5_H_V	3.15199890566142
Zim1	PR1377_06_a.FPKM	4.26450252532959	E11.5_H_V	2.39629720871557
Cd22	PR1377_06_a.FPKM	0	E11.5_H_V	0
Art1	PR1377_06_a.FPKM	8.6727876663208	E11.5_H_V	3.27393172970139
Htra1	PR1377_06_a.FPKM	22.8134746551514	E11.5_H_V	4.57370623637007
Cend1	PR1377_06_a.FPKM	5.48354482650757	E11.5_H_V	2.69678281084458
Snai3	PR1377_06_a.FPKM	3.3065619468689	E11.5_H_V	2.10653658357039
Cspg4	PR1377_06_a.FPKM	12.103663444519	E11.5_H_V	3.71189830316644
Gja1	PR1377_06_a.FPKM	121.15811920166	E11.5_H_V	6.9326059448469
Col6a2	PR1377_06_a.FPKM	6.64451217651367	E11.5_H_V	2.93442444102631
Trim47	PR1377_06_a.FPKM	31.5002517700195	E11.5_H_V	5.02237898921158
Trib2	PR1377_06_a.FPKM	29.1129779815674	E11.5_H_V	4.91231348334825
Gm20554	PR1377_06_a.FPKM	0.44484806060791	E11.5_H_V	0.530917787720647
Slc7a7	PR1377_06_a.FPKM	1.52859711647034	E11.5_H_V	1.33833718948339
Mb	PR1377_06_a.FPKM	92.8892364501953	E11.5_H_V	6.55288787033837
C030013G03Rik	PR1377_06_a.FPKM	0.132504612207413	E11.5_H_V	0.179516925763972
Lbh	PR1377_06_a.FPKM	26.1857070922852	E11.5_H_V	4.76477644758717
Spry4	PR1377_06_a.FPKM	4.94786167144775	E11.5_H_V	2.57237109523213
Fam189a2	PR1377_06_a.FPKM	26.7431354522705	E11.5_H_V	4.79405894115793
Cd34	PR1377_07_a.FPKM	0.439931899309158	HO_A	0.526000581909099
Col9a3	PR1377_07_a.FPKM	0	HO_A	0
Tm4sf1	PR1377_07_a.FPKM	0.806179702281952	HO_A	0.852941438053278
Gstm6	PR1377_07_a.FPKM	35.3355674743652	HO_A	5.18331053281984
Sema3c	PR1377_07_a.FPKM	4.23808193206787	HO_A	2.3890386259473
Lrig1	PR1377_07_a.FPKM	1.88051187992096	HO_A	1.52632520784933
Zim1	PR1377_07_a.FPKM	2.55497360229492	HO_A	1.82983884705155
Cd22	PR1377_07_a.FPKM	0	HO_A	0
Art1	PR1377_07_a.FPKM	0.542489528656006	HO_A	0.625260695528775
Htra1	PR1377_07_a.FPKM	23.7083034515381	HO_A	4.62692404905545
Cend1	PR1377_07_a.FPKM	0.189280912280083	HO_A	0.250089524912376
Snai3	PR1377_07_a.FPKM	1.21094465255737	HO_A	1.1446629100567
Cspg4	PR1377_07_a.FPKM	0.829041004180908	HO_A	0.871087418370035
Gja1	PR1377_07_a.FPKM	12.7048892974854	HO_A	3.77661876959509
Col6a2	PR1377_07_a.FPKM	26.0510101318359	HO_A	4.75761056269105
Trim47	PR1377_07_a.FPKM	4.39352464675903	HO_A	2.43122837660072
Trib2	PR1377_07_a.FPKM	0.965503990650177	HO_A	0.974899292932893
Gm20554	PR1377_07_a.FPKM	0	HO_A	0
Slc7a7	PR1377_07_a.FPKM	42.3859825134277	HO_A	5.43915709550853
Mb	PR1377_07_a.FPKM	3.61545586585999	HO_A	2.2064731490488
C030013G03Rik	PR1377_07_a.FPKM	0	HO_A	0
Lbh	PR1377_07_a.FPKM	9.54962348937988	HO_A	3.39911960569684
Spry4	PR1377_07_a.FPKM	2.43030714988708	HO_A	1.7783377611735
Fam189a2	PR1377_07_a.FPKM	7.69311094284058	HO_A	3.11987255663033
Cd34	PR1377_08_a.FPKM	28.3649234771729	HO_A	4.87602197317061
Col9a3	PR1377_08_a.FPKM	54.9028778076172	HO_A	5.80485064793636
Tm4sf1	PR1377_08_a.FPKM	22.9323482513428	HO_A	4.58089005650907
Gstm6	PR1377_08_a.FPKM	11.8444547653198	HO_A	3.68307374541692
Sema3c	PR1377_08_a.FPKM	3.8105890750885	HO_A	2.26621356835555
Lrig1	PR1377_08_a.FPKM	8.15485668182373	HO_A	3.19453730098268
Zim1	PR1377_08_a.FPKM	5.73866415023804	HO_A	2.75246262481404
Cd22	PR1377_08_a.FPKM	0.173503652215004	HO_A	0.230822331868987
Art1	PR1377_08_a.FPKM	3.20631861686707	HO_A	2.0725581343218
Htra1	PR1377_08_a.FPKM	89.9103775024414	HO_A	6.50637308366062
Cend1	PR1377_08_a.FPKM	1.51826536655426	HO_A	1.33243031754453
Snai3	PR1377_08_a.FPKM	0.48333939909935	HO_A	0.568848734930458
Cspg4	PR1377_08_a.FPKM	4.6379075050354	HO_A	2.49515980938734
Gja1	PR1377_08_a.FPKM	106.32544708252	HO_A	6.7458483723661
Col6a2	PR1377_08_a.FPKM	79.3211441040039	HO_A	6.32770791424349
Trim47	PR1377_08_a.FPKM	47.4926490783691	HO_A	5.59969416297166
Trib2	PR1377_08_a.FPKM	26.0868320465088	HO_A	4.7595197672
Gm20554	PR1377_08_a.FPKM	0.0405012853443623	HO_A	0.05727874725373
Slc7a7	PR1377_08_a.FPKM	11.82421875	HO_A	3.68079903457298
Mb	PR1377_08_a.FPKM	8.22888088226318	HO_A	3.20615571358101
C030013G03Rik	PR1377_08_a.FPKM	0.0866016522049904	HO_A	0.119823145777437
Lbh	PR1377_08_a.FPKM	7.35634183883667	HO_A	3.06287151096738
Spry4	PR1377_08_a.FPKM	13.6968202590942	HO_A	3.87743214840785
Fam189a2	PR1377_08_a.FPKM	10.959153175354	HO_A	3.58004333116496
Cd34	PR1377_09_a.FPKM	1.67597353458405	HO_A	1.42006384777565
Col9a3	PR1377_09_a.FPKM	3.9167218208313	HO_A	2.29769673240885
Tm4sf1	PR1377_09_a.FPKM	1.32790887355804	HO_A	1.21903458477582
Gstm6	PR1377_09_a.FPKM	11.8271865844727	HO_A	3.68113287048093
Sema3c	PR1377_09_a.FPKM	8.16549301147461	HO_A	3.19621248535651
Lrig1	PR1377_09_a.FPKM	3.18637466430664	HO_A	2.06570143298611
Zim1	PR1377_09_a.FPKM	5.89681434631348	HO_A	2.78593013173914
Cd22	PR1377_09_a.FPKM	0	HO_A	0
Art1	PR1377_09_a.FPKM	0.0650416761636734	HO_A	0.0909098856795116
Htra1	PR1377_09_a.FPKM	58.7758674621582	HO_A	5.90149125624038
Cend1	PR1377_09_a.FPKM	1.86391723155975	HO_A	1.51798979869722
Snai3	PR1377_09_a.FPKM	1.74223160743713	HO_A	1.45535042552633
Cspg4	PR1377_09_a.FPKM	2.71340131759644	HO_A	1.89274123967936
Gja1	PR1377_09_a.FPKM	53.0574073791504	HO_A	5.75642041602863
Col6a2	PR1377_09_a.FPKM	22.6693840026855	HO_A	4.56495025521275
Trim47	PR1377_09_a.FPKM	7.20797061920166	HO_A	3.03702556676271
Trib2	PR1377_09_a.FPKM	2.60524082183838	HO_A	1.8500956314128
Gm20554	PR1377_09_a.FPKM	0.0662747323513031	HO_A	0.0925792053904647
Slc7a7	PR1377_09_a.FPKM	21.2090911865234	HO_A	4.47307845276452
Mb	PR1377_09_a.FPKM	11.2355861663818	HO_A	3.61301131269825
C030013G03Rik	PR1377_09_a.FPKM	0.0601200647652149	HO_A	0.0842276676489303
Lbh	PR1377_09_a.FPKM	13.4180612564087	HO_A	3.84980527861946
Spry4	PR1377_09_a.FPKM	5.14535093307495	HO_A	2.61949539871034
Fam189a2	PR1377_09_a.FPKM	10.574028968811	HO_A	3.53281925505579
Cd34	PR1377_10_a.FPKM	9.61409568786621	HO_V	3.40790955494774
Col9a3	PR1377_10_a.FPKM	42.1249694824219	HO_V	5.43045153073627
Tm4sf1	PR1377_10_a.FPKM	15.6646852493286	HO_V	4.05872216399943
Gstm6	PR1377_10_a.FPKM	4.22901439666748	HO_V	2.38653904225823
Sema3c	PR1377_10_a.FPKM	2.93423056602478	HO_V	1.97608150939917
Lrig1	PR1377_10_a.FPKM	7.93486499786377	HO_V	3.1594459309026
Zim1	PR1377_10_a.FPKM	2.18984079360962	HO_V	1.67348442022787
Cd22	PR1377_10_a.FPKM	0	HO_V	0
Art1	PR1377_10_a.FPKM	0.625113785266876	HO_V	0.700540734567692
Htra1	PR1377_10_a.FPKM	173.476638793945	HO_V	7.44689007232811
Cend1	PR1377_10_a.FPKM	2.28338050842285	HO_V	1.71518195240992
Snai3	PR1377_10_a.FPKM	2.84849667549133	HO_V	1.94429500103839
Cspg4	PR1377_10_a.FPKM	3.41110229492188	HO_V	2.14113921739346
Gja1	PR1377_10_a.FPKM	105.769050598145	HO_V	6.73834969991413
Col6a2	PR1377_10_a.FPKM	52.9980545043945	HO_V	5.75483552424821
Trim47	PR1377_10_a.FPKM	46.7001571655273	HO_V	5.57592211460983
Trib2	PR1377_10_a.FPKM	16.0943565368652	HO_V	4.0954482129763
Gm20554	PR1377_10_a.FPKM	0.0299513172358274	HO_V	0.0425761470761553
Slc7a7	PR1377_10_a.FPKM	3.2409405708313	HO_V	2.08438426629495
Mb	PR1377_10_a.FPKM	11.5139875411987	HO_V	3.64546966770516
C030013G03Rik	PR1377_10_a.FPKM	1.28513431549072	HO_V	1.19227896642006
Lbh	PR1377_10_a.FPKM	14.4408683776855	HO_V	3.94868198537883
Spry4	PR1377_10_a.FPKM	9.59276485443115	HO_V	3.40500729622522
Fam189a2	PR1377_10_a.FPKM	10.7708406448364	HO_V	3.55714545271726
Cd34	PR1377_11_a.FPKM	17.9230842590332	HO_V	4.24207534649121
Col9a3	PR1377_11_a.FPKM	72.5228652954102	HO_V	6.20012108658135
Tm4sf1	PR1377_11_a.FPKM	32.7262802124023	HO_V	5.075801302213
Gstm6	PR1377_11_a.FPKM	4.64897155761719	HO_V	2.49798823677032
Sema3c	PR1377_11_a.FPKM	6.59010124206543	HO_V	2.924119129442
Lrig1	PR1377_11_a.FPKM	4.335524559021	HO_V	2.41563011575371
Zim1	PR1377_11_a.FPKM	5.53328371047974	HO_V	2.70780829071332
Cd22	PR1377_11_a.FPKM	0	HO_V	0
Art1	PR1377_11_a.FPKM	5.18337631225586	HO_V	2.62839480881761
Htra1	PR1377_11_a.FPKM	105.048561096191	HO_V	6.72858123578725
Cend1	PR1377_11_a.FPKM	8.0073127746582	HO_V	3.17109675921056
Snai3	PR1377_11_a.FPKM	1.81268465518951	HO_V	1.49194781362079
Cspg4	PR1377_11_a.FPKM	7.01409816741943	HO_V	3.00254018194013
Gja1	PR1377_11_a.FPKM	120.354125976562	HO_V	6.9230793499715
Col6a2	PR1377_11_a.FPKM	60.6091156005859	HO_V	5.94507192078818
Trim47	PR1377_11_a.FPKM	34.0240440368652	HO_V	5.13027376846721
Trib2	PR1377_11_a.FPKM	40.2190589904785	HO_V	5.36523966416855
Gm20554	PR1377_11_a.FPKM	0.0720224007964134	HO_V	0.100335052419048
Slc7a7	PR1377_11_a.FPKM	2.28818082809448	HO_V	1.71728963984128
Mb	PR1377_11_a.FPKM	14.6092519760132	HO_V	3.96432949726701
C030013G03Rik	PR1377_11_a.FPKM	0.359336823225021	HO_V	0.442902978539412
Lbh	PR1377_11_a.FPKM	9.72569370269775	HO_V	3.42299905441423
Spry4	PR1377_11_a.FPKM	18.0278034210205	HO_V	4.25003712068697
Fam189a2	PR1377_11_a.FPKM	7.67490100860596	HO_V	3.1168472948427
Cd34	PR1377_12_a.FPKM	1.05830037593842	HO_V	1.0414535358057
Col9a3	PR1377_12_a.FPKM	1.79527401924133	HO_V	1.48298971663667
Tm4sf1	PR1377_12_a.FPKM	1.35998272895813	HO_V	1.2387763015627
Gstm6	PR1377_12_a.FPKM	13.8665189743042	HO_V	3.89399497183887
Sema3c	PR1377_12_a.FPKM	17.7125644683838	HO_V	4.22593538154152
Lrig1	PR1377_12_a.FPKM	5.03510665893555	HO_V	2.59337926807353
Zim1	PR1377_12_a.FPKM	6.43014764785767	HO_V	2.89339087950083
Cd22	PR1377_12_a.FPKM	0	HO_V	0
Art1	PR1377_12_a.FPKM	1.74104642868042	HO_V	1.45472676517927
Htra1	PR1377_12_a.FPKM	69.7150955200195	HO_V	6.14394631426732
Cend1	PR1377_12_a.FPKM	2.55593585968018	HO_V	1.83022930173915
Snai3	PR1377_12_a.FPKM	3.18681693077087	HO_V	2.06585383738963
Cspg4	PR1377_12_a.FPKM	4.8077073097229	HO_V	2.53796874784959
Gja1	PR1377_12_a.FPKM	45.050708770752	HO_V	5.52515145602873
Col6a2	PR1377_12_a.FPKM	13.2552318572998	HO_V	3.83341959937939
Trim47	PR1377_12_a.FPKM	7.01061630249023	HO_V	3.00191324167797
Trib2	PR1377_12_a.FPKM	3.88600564002991	HO_V	2.28865552894256
Gm20554	PR1377_12_a.FPKM	0.108862347900867	HO_V	0.149080283149242
Slc7a7	PR1377_12_a.FPKM	10.8718490600586	HO_V	3.56947274949837
Mb	PR1377_12_a.FPKM	30.6042881011963	HO_V	4.98204841286638
C030013G03Rik	PR1377_12_a.FPKM	2.44413018226624	HO_V	1.7841396751855
Lbh	PR1377_12_a.FPKM	15.1779041290283	HO_V	4.01595281152353
Spry4	PR1377_12_a.FPKM	3.55294919013977	HO_V	2.18680135930387
Fam189a2	PR1377_12_a.FPKM	22.0757579803467	HO_V	4.52830613242373
